# Supplementary material for: Does oil price uncertainty matter in stock market volatility forecasting?
Source: PLoS One. 2022 Dec 28;17(12):e0277319. doi: 10.1371/journal.pone.0277319 (PMC9797064; doi:10.1371/journal.pone.0277319)
Supplement: S1 File — (CSV) [file pone.0277319.s001.csv]

Date	OVX	VIXSP	SPX-5M	Date	OVX	VIXEUR	EUR-5M	Date	OVX	VIXJAP	JAP-5M	Date	OVX	VIXENG	ENG-5M	Date	OVX	VIX-FRA	FRA-5M	Date	OVX	VIX-GER	GER-5M
2007/5/10	27.09	13.6	4.51E-05	2007/5/10	27.09	13.6	4.21E-05	2007/5/10	27.09	13.6	3.92E-05	2007/5/10	27.09	13.6	4.44E-05	2007/5/10	27.09	13.6	3.44E-05	2007/5/10	27.09	13.6	6.64E-05
2007/5/11	26.41	12.95	2.72E-05	2007/5/11	26.41	12.95	0.000104271	2007/5/11	26.41	12.95	5.09E-05	2007/5/11	26.41	12.95	8.15E-05	2007/5/11	26.41	12.95	0.000109958	2007/5/11	26.41	12.95	0.000128196
2007/5/14	27.23	13.96	2.71E-05	2007/5/14	27.23	13.96	3.78E-05	2007/5/14	27.23	13.96	3.06E-05	2007/5/14	27.23	13.96	4.42E-05	2007/5/14	27.23	13.96	3.95E-05	2007/5/14	27.23	13.96	4.27E-05
2007/5/15	27.89	14.01	5.35E-05	2007/5/15	27.89	14.01	0.000101994	2007/5/15	27.89	14.01	3.33E-05	2007/5/15	27.89	14.01	5.20E-05	2007/5/15	27.89	14.01	0.000117827	2007/5/15	27.89	14.01	8.92E-05
2007/5/16	27.07	13.5	3.73E-05	2007/5/16	27.07	13.5	3.74E-05	2007/5/16	27.07	13.5	3.60E-05	2007/5/16	27.07	13.5	4.60E-05	2007/5/16	27.07	13.5	3.51E-05	2007/5/16	27.07	13.5	4.07E-05
2007/5/17	24.86	13.51	2.00E-05	2007/5/17	24.86	13.51	2.35E-05	2007/5/17	24.86	13.51	3.58E-05	2007/5/17	24.86	13.51	2.25E-05	2007/5/17	24.86	13.51	2.37E-05	2007/5/17	24.86	13.51	3.08E-05
2007/5/18	24.71	12.76	2.10E-05	2007/5/18	24.71	12.76	3.94E-05	2007/5/18	24.71	12.76	6.02E-05	2007/5/18	24.71	12.76	3.80E-05	2007/5/18	24.71	12.76	5.69E-05	2007/5/18	24.71	12.76	4.01E-05
2007/5/21	24.67	13.3	1.47E-05	2007/5/21	24.67	13.3	2.80E-05	2007/5/21	24.67	13.3	3.79E-05	2007/5/21	24.67	13.3	3.71E-05	2007/5/21	24.67	13.3	3.10E-05	2007/5/21	24.67	13.3	2.89E-05
2007/5/22	26.03	13.06	1.91E-05	2007/5/22	26.03	13.06	2.40E-05	2007/5/22	26.03	13.06	4.29E-05	2007/5/22	26.03	13.06	2.91E-05	2007/5/22	26.03	13.06	3.21E-05	2007/5/22	26.03	13.06	3.12E-05
2007/5/23	26.35	13.24	3.06E-05	2007/5/23	26.35	13.24	1.91E-05	2007/5/23	26.35	13.24	3.01E-05	2007/5/23	26.35	13.24	2.86E-05	2007/5/23	26.35	13.24	2.21E-05	2007/5/23	26.35	13.24	2.59E-05
2007/5/24	26.63	14.08	5.35E-05	2007/5/24	26.63	14.08	5.67E-05	2007/5/24	26.63	14.08	6.24E-05	2007/5/24	26.63	14.08	5.57E-05	2007/5/24	26.63	14.08	7.03E-05	2007/5/24	26.63	14.08	7.24E-05
2007/5/25	25.81	13.34	3.09E-05	2007/5/25	25.81	13.34	6.29E-05	2007/5/25	25.81	13.34	5.40E-05	2007/5/25	25.81	13.34	4.50E-05	2007/5/25	25.81	13.34	4.78E-05	2007/5/25	25.81	13.34	5.50E-05
2007/5/29	27.83	13.53	2.62E-05	2007/5/29	27.83	13.53	1.49E-05	2007/5/29	27.83	13.53	3.74E-05	2007/5/29	27.83	13.53	2.18E-05	2007/5/29	27.83	13.53	2.14E-05	2007/5/29	27.83	13.53	2.03E-05
2007/5/30	28.61	12.83	4.85E-05	2007/5/30	28.61	12.83	6.16E-05	2007/5/30	28.61	12.83	0.000101169	2007/5/30	28.61	12.83	0.000101024	2007/5/30	28.61	12.83	5.31E-05	2007/5/30	28.61	12.83	7.71E-05
2007/5/31	28.44	13.05	1.72E-05	2007/5/31	28.44	13.05	4.34E-05	2007/5/31	28.44	13.05	4.38E-05	2007/5/31	28.44	13.05	4.56E-05	2007/5/31	28.44	13.05	3.15E-05	2007/5/31	28.44	13.05	6.15E-05
2007/6/1	27.39	12.78	3.79E-05	2007/6/1	27.39	12.78	3.05E-05	2007/6/1	27.39	12.78	1.93E-05	2007/6/1	27.39	12.78	3.63E-05	2007/6/1	27.39	12.78	4.08E-05	2007/6/1	27.39	12.78	3.26E-05
2007/6/4	27.36	13.29	1.27E-05	2007/6/4	27.36	13.29	3.10E-05	2007/6/4	27.36	13.29	2.44E-05	2007/6/4	27.36	13.29	2.70E-05	2007/6/4	27.36	13.29	3.20E-05	2007/6/4	27.36	13.29	5.79E-05
2007/6/5	26.7	13.63	3.11E-05	2007/6/5	26.7	13.63	3.90E-05	2007/6/5	26.7	13.63	5.07E-05	2007/6/5	26.7	13.63	2.66E-05	2007/6/5	26.7	13.63	4.62E-05	2007/6/5	26.7	13.63	7.42E-05
2007/6/6	25.94	14.87	3.67E-05	2007/6/6	25.94	14.87	6.20E-05	2007/6/6	25.94	14.87	1.64E-05	2007/6/6	25.94	14.87	6.39E-05	2007/6/6	25.94	14.87	7.12E-05	2007/6/6	25.94	14.87	0.000110881
2007/6/7	26.11	17.06	7.44E-05	2007/6/7	26.11	17.06	0.000159047	2007/6/7	26.11	17.06	2.70E-05	2007/6/7	26.11	17.06	0.000161837	2007/6/7	26.11	17.06	0.000150136	2007/6/7	26.11	17.06	0.000197601
2007/6/8	26.51	14.84	5.25E-05	2007/6/8	26.51	14.84	0.000195431	2007/6/8	26.51	14.84	6.76E-05	2007/6/8	26.51	14.84	0.000130418	2007/6/8	26.51	14.84	0.000179812	2007/6/8	26.51	14.84	0.000243086
2007/6/11	25.99	14.71	2.34E-05	2007/6/11	25.99	14.71	4.69E-05	2007/6/11	25.99	14.71	1.80E-05	2007/6/11	25.99	14.71	5.46E-05	2007/6/11	25.99	14.71	4.75E-05	2007/6/11	25.99	14.71	6.91E-05
2007/6/12	25.81	16.67	6.63E-05	2007/6/12	25.81	16.67	7.00E-05	2007/6/12	25.81	16.67	3.53E-05	2007/6/12	25.81	16.67	6.05E-05	2007/6/12	25.81	16.67	8.82E-05	2007/6/12	25.81	16.67	9.28E-05
2007/6/13	26.07	14.73	6.49E-05	2007/6/13	26.07	14.73	9.48E-05	2007/6/13	26.07	14.73	2.80E-05	2007/6/13	26.07	14.73	5.61E-05	2007/6/13	26.07	14.73	0.000100465	2007/6/13	26.07	14.73	0.00010614
2007/6/14	26.35	13.64	2.39E-05	2007/6/14	26.35	13.64	4.93E-05	2007/6/14	26.35	13.64	1.36E-05	2007/6/14	26.35	13.64	7.88E-05	2007/6/14	26.35	13.64	4.47E-05	2007/6/14	26.35	13.64	5.11E-05
2007/6/15	26.41	13.94	4.72E-05	2007/6/15	26.41	13.94	5.42E-05	2007/6/15	26.41	13.94	1.49E-05	2007/6/15	26.41	13.94	5.06E-05	2007/6/15	26.41	13.94	7.85E-05	2007/6/15	26.41	13.94	7.26E-05
2007/6/18	27.15	13.42	1.81E-05	2007/6/18	27.15	13.42	3.71E-05	2007/6/18	27.15	13.42	2.50E-05	2007/6/18	27.15	13.42	2.70E-05	2007/6/18	27.15	13.42	3.78E-05	2007/6/18	27.15	13.42	4.50E-05
2007/6/19	26.72	12.85	1.83E-05	2007/6/19	26.72	12.85	4.12E-05	2007/6/19	26.72	12.85	1.68E-05	2007/6/19	26.72	12.85	2.42E-05	2007/6/19	26.72	12.85	4.20E-05	2007/6/19	26.72	12.85	5.13E-05
2007/6/20	27.14	14.67	5.18E-05	2007/6/20	27.14	14.67	3.93E-05	2007/6/20	27.14	14.67	2.24E-05	2007/6/20	27.14	14.67	4.18E-05	2007/6/20	27.14	14.67	3.41E-05	2007/6/20	27.14	14.67	6.21E-05
2007/6/21	28	14.21	7.76E-05	2007/6/21	28	14.21	9.70E-05	2007/6/21	28	14.21	2.48E-05	2007/6/21	28	14.21	7.24E-05	2007/6/21	28	14.21	0.000109342	2007/6/21	28	14.21	0.000122726
2007/6/22	28.16	15.75	8.08E-05	2007/6/22	28.16	15.75	3.91E-05	2007/6/22	28.16	15.75	2.37E-05	2007/6/22	28.16	15.75	4.03E-05	2007/6/22	28.16	15.75	4.40E-05	2007/6/22	28.16	15.75	6.25E-05
2007/6/25	28.01	16.65	0.000108892	2007/6/25	28.01	16.65	7.64E-05	2007/6/25	28.01	16.65	4.08E-05	2007/6/25	28.01	16.65	5.62E-05	2007/6/25	28.01	16.65	6.83E-05	2007/6/25	28.01	16.65	0.000102525
2007/6/26	27.79	18.89	8.02E-05	2007/6/26	27.79	18.89	6.91E-05	2007/6/26	27.79	18.89	3.40E-05	2007/6/26	27.79	18.89	6.32E-05	2007/6/26	27.79	18.89	5.44E-05	2007/6/26	27.79	18.89	8.77E-05
2007/6/27	28.06	15.53	7.08E-05	2007/6/27	28.06	15.53	6.16E-05	2007/6/27	28.06	15.53	2.64E-05	2007/6/27	28.06	15.53	7.99E-05	2007/6/27	28.06	15.53	6.23E-05	2007/6/27	28.06	15.53	8.05E-05
2007/6/28	27.95	15.54	6.15E-05	2007/6/28	27.95	15.54	3.59E-05	2007/6/28	27.95	15.54	1.67E-05	2007/6/28	27.95	15.54	5.08E-05	2007/6/28	27.95	15.54	2.68E-05	2007/6/28	27.95	15.54	5.84E-05
2007/6/29	27.44	16.23	7.76E-05	2007/6/29	27.44	16.23	4.59E-05	2007/6/29	27.44	16.23	2.46E-05	2007/6/29	27.44	16.23	5.96E-05	2007/6/29	27.44	16.23	5.00E-05	2007/6/29	27.44	16.23	5.63E-05
2007/7/2	27.52	15.4	3.26E-05	2007/7/2	27.52	15.4	3.41E-05	2007/7/2	27.52	15.4	2.14E-05	2007/7/2	27.52	15.4	4.92E-05	2007/7/2	27.52	15.4	2.84E-05	2007/7/2	27.52	15.4	6.43E-05
2007/7/3	27.45	14.92	1.00E-05	2007/7/3	27.45	14.92	3.90E-05	2007/7/3	27.45	14.92	1.34E-05	2007/7/3	27.45	14.92	4.85E-05	2007/7/3	27.45	14.92	2.14E-05	2007/7/3	27.45	14.92	4.22E-05
2007/7/5	27.33	15.48	2.11E-05	2007/7/5	27.33	15.48	6.51E-05	2007/7/5	27.33	15.48	2.36E-05	2007/7/5	27.33	15.48	4.38E-05	2007/7/5	27.33	15.48	3.89E-05	2007/7/5	27.33	15.48	0.000131724
2007/7/6	27.4	14.72	1.82E-05	2007/7/6	27.4	14.72	3.58E-05	2007/7/6	27.4	14.72	2.14E-05	2007/7/6	27.4	14.72	3.58E-05	2007/7/6	27.4	14.72	3.66E-05	2007/7/6	27.4	14.72	0.00010153
2007/7/9	28.25	15.16	1.55E-05	2007/7/9	28.25	15.16	2.55E-05	2007/7/9	28.25	15.16	1.10E-05	2007/7/9	28.25	15.16	2.73E-05	2007/7/9	28.25	15.16	1.57E-05	2007/7/9	28.25	15.16	5.37E-05
2007/7/10	27.37	17.57	7.46E-05	2007/7/10	27.37	17.57	6.84E-05	2007/7/10	27.37	17.57	1.16E-05	2007/7/10	27.37	17.57	3.82E-05	2007/7/10	27.37	17.57	8.25E-05	2007/7/10	27.37	17.57	0.000100652
2007/7/11	27.69	16.64	4.90E-05	2007/7/11	27.69	16.64	8.45E-05	2007/7/11	27.69	16.64	1.87E-05	2007/7/11	27.69	16.64	0.000100621	2007/7/11	27.69	16.64	7.08E-05	2007/7/11	27.69	16.64	0.000147061
2007/7/12	27.35	15.54	4.91E-05	2007/7/12	27.35	15.54	4.84E-05	2007/7/12	27.35	15.54	5.60E-05	2007/7/12	27.35	15.54	5.37E-05	2007/7/12	27.35	15.54	4.98E-05	2007/7/12	27.35	15.54	6.08E-05
2007/7/13	27.06	15.15	1.88E-05	2007/7/13	27.06	15.15	5.14E-05	2007/7/13	27.06	15.15	2.29E-05	2007/7/13	27.06	15.15	9.15E-05	2007/7/13	27.06	15.15	4.19E-05	2007/7/13	27.06	15.15	9.20E-05
2007/7/16	28	15.59	1.91E-05	2007/7/16	28	15.59	2.33E-05	2007/7/17	27.46	15.63	2.21E-05	2007/7/16	28	15.59	2.97E-05	2007/7/16	28	15.59	3.36E-05	2007/7/16	28	15.59	3.55E-05
2007/7/17	27.46	15.63	2.26E-05	2007/7/17	27.46	15.63	5.26E-05	2007/7/18	27.91	16	3.18E-05	2007/7/17	27.46	15.63	4.13E-05	2007/7/17	27.46	15.63	4.65E-05	2007/7/17	27.46	15.63	7.19E-05
2007/7/18	27.91	16	6.72E-05	2007/7/18	27.91	16	6.97E-05	2007/7/19	27.4	15.23	2.65E-05	2007/7/18	27.91	16	0.000104734	2007/7/18	27.91	16	5.46E-05	2007/7/18	27.91	16	0.000116815
2007/7/19	27.4	15.23	3.54E-05	2007/7/19	27.4	15.23	4.30E-05	2007/7/20	26.69	16.95	1.34E-05	2007/7/19	27.4	15.23	6.51E-05	2007/7/19	27.4	15.23	3.95E-05	2007/7/19	27.4	15.23	5.11E-05
2007/7/20	26.69	16.95	8.04E-05	2007/7/20	26.69	16.95	7.55E-05	2007/7/23	27.09	16.81	2.31E-05	2007/7/20	26.69	16.95	4.54E-05	2007/7/20	26.69	16.95	9.58E-05	2007/7/20	26.69	16.95	7.10E-05
2007/7/23	27.09	16.81	4.03E-05	2007/7/23	27.09	16.81	5.50E-05	2007/7/24	27.42	18.55	2.48E-05	2007/7/23	27.09	16.81	4.32E-05	2007/7/23	27.09	16.81	6.32E-05	2007/7/23	27.09	16.81	8.81E-05
2007/7/24	27.42	18.55	0.00011626	2007/7/24	27.42	18.55	6.64E-05	2007/7/25	26.84	18.1	3.60E-05	2007/7/24	27.42	18.55	5.50E-05	2007/7/24	27.42	18.55	7.16E-05	2007/7/24	27.42	18.55	7.59E-05
2007/7/25	26.84	18.1	0.000170827	2007/7/25	26.84	18.1	0.00014189	2007/7/26	27.79	20.74	3.83E-05	2007/7/25	26.84	18.1	0.000113702	2007/7/25	26.84	18.1	0.000154186	2007/7/25	26.84	18.1	0.000130438
2007/7/26	27.79	20.74	0.00032732	2007/7/26	27.79	20.74	0.000248277	2007/7/27	27.25	24.17	0.000184622	2007/7/26	27.79	20.74	0.000160784	2007/7/26	27.79	20.74	0.000241921	2007/7/26	27.79	20.74	0.000204806
2007/7/27	27.25	24.17	0.000187665	2007/7/27	27.25	24.17	0.000351211	2007/7/30	30.16	20.87	9.12E-05	2007/7/27	27.25	24.17	0.000296955	2007/7/27	27.25	24.17	0.000430645	2007/7/27	27.25	24.17	0.000403736
2007/7/30	30.16	20.87	0.000144884	2007/7/30	30.16	20.87	0.00015809	2007/7/31	30.69	23.52	4.87E-05	2007/7/30	30.16	20.87	0.000110131	2007/7/30	30.16	20.87	0.000169249	2007/7/30	30.16	20.87	0.000145693
2007/7/31	30.69	23.52	0.000135028	2007/7/31	30.69	23.52	9.38E-05	2007/8/1	29.73	23.67	7.75E-05	2007/7/31	30.69	23.52	0.000163033	2007/7/31	30.69	23.52	7.53E-05	2007/7/31	30.69	23.52	9.19E-05
2007/8/1	29.73	23.67	0.000279501	2007/8/1	29.73	23.67	0.00032179	2007/8/2	29.68	21.22	0.000207617	2007/8/1	29.73	23.67	0.000518848	2007/8/1	29.73	23.67	0.00023167	2007/8/1	29.73	23.67	0.000203635
2007/8/2	29.68	21.22	0.000111204	2007/8/2	29.68	21.22	6.74E-05	2007/8/3	29.32	25.16	0.000113402	2007/8/2	29.68	21.22	8.19E-05	2007/8/2	29.68	21.22	7.99E-05	2007/8/2	29.68	21.22	6.78E-05
2007/8/3	29.32	25.16	0.00015964	2007/8/3	29.32	25.16	9.59E-05	2007/8/6	32.49	22.94	8.52E-05	2007/8/3	29.32	25.16	0.000101952	2007/8/3	29.32	25.16	0.000114917	2007/8/3	29.32	25.16	9.50E-05
2007/8/6	32.49	22.94	0.000231903	2007/8/6	32.49	22.94	0.000106344	2007/8/7	29.48	21.56	5.82E-05	2007/8/6	32.49	22.94	0.000168332	2007/8/6	32.49	22.94	0.000119372	2007/8/6	32.49	22.94	9.83E-05
2007/8/7	29.48	21.56	0.000249724	2007/8/7	29.48	21.56	8.76E-05	2007/8/8	27.07	21.45	5.88E-05	2007/8/7	29.48	21.56	0.000139185	2007/8/7	29.48	21.56	6.16E-05	2007/8/7	29.48	21.56	8.65E-05
2007/8/8	27.07	21.45	0.000138603	2007/8/8	27.07	21.45	7.34E-05	2007/8/9	29.73	26.48	5.32E-05	2007/8/8	27.07	21.45	9.67E-05	2007/8/8	27.07	21.45	9.54E-05	2007/8/8	27.07	21.45	6.76E-05
2007/8/9	29.73	26.48	0.000481305	2007/8/9	29.73	26.48	0.000228538	2007/8/10	30.87	28.3	0.000143905	2007/8/9	29.73	26.48	0.000185951	2007/8/9	29.73	26.48	0.000279404	2007/8/9	29.73	26.48	0.000161651
2007/8/10	30.87	28.3	0.00041328	2007/8/10	30.87	28.3	0.000413638	2007/8/13	30.82	26.57	8.76E-05	2007/8/10	30.87	28.3	0.000602846	2007/8/10	30.87	28.3	0.000362836	2007/8/10	30.87	28.3	0.000201717
2007/8/13	30.82	26.57	0.000116435	2007/8/13	30.82	26.57	8.42E-05	2007/8/14	30.23	27.68	3.61E-05	2007/8/13	30.82	26.57	0.000216427	2007/8/13	30.82	26.57	9.54E-05	2007/8/13	30.82	26.57	9.67E-05
2007/8/14	30.23	27.68	0.000154246	2007/8/14	30.23	27.68	0.000144466	2007/8/15	31.14	30.67	7.56E-05	2007/8/14	30.23	27.68	0.000172515	2007/8/14	30.23	27.68	0.000160139	2007/8/14	30.23	27.68	0.000112099
2007/8/15	31.14	30.67	0.000198423	2007/8/15	31.14	30.67	0.000122464	2007/8/16	37.02	30.83	0.000290194	2007/8/15	31.14	30.67	0.000215762	2007/8/15	31.14	30.67	0.000136895	2007/8/15	31.14	30.67	0.000158678
2007/8/16	37.02	30.83	0.000543302	2007/8/16	37.02	30.83	0.000381581	2007/8/17	35.46	29.99	0.000357651	2007/8/16	37.02	30.83	0.000678902	2007/8/16	37.02	30.83	0.00025389	2007/8/16	37.02	30.83	0.000187697
2007/8/17	35.46	29.99	0.000507247	2007/8/17	35.46	29.99	0.000762526	2007/8/20	34.16	26.33	0.000355056	2007/8/17	35.46	29.99	0.000790982	2007/8/17	35.46	29.99	0.0009326	2007/8/17	35.46	29.99	0.000652419
2007/8/20	34.16	26.33	0.000118909	2007/8/20	34.16	26.33	6.72E-05	2007/8/21	34.33	25.25	0.000153741	2007/8/20	34.16	26.33	0.000111402	2007/8/20	34.16	26.33	0.000112319	2007/8/20	34.16	26.33	7.45E-05
2007/8/21	34.33	25.25	9.77E-05	2007/8/21	34.33	25.25	0.000154238	2007/8/22	31.93	22.89	8.63E-05	2007/8/21	34.33	25.25	0.000146437	2007/8/21	34.33	25.25	0.000169492	2007/8/21	34.33	25.25	0.000142268
2007/8/22	31.93	22.89	0.00013452	2007/8/22	31.93	22.89	6.67E-05	2007/8/23	29.85	22.62	0.000144913	2007/8/22	31.93	22.89	0.000121241	2007/8/22	31.93	22.89	8.09E-05	2007/8/22	31.93	22.89	5.91E-05
2007/8/23	29.85	22.62	8.91E-05	2007/8/23	29.85	22.62	4.61E-05	2007/8/24	28.67	20.72	5.76E-05	2007/8/23	29.85	22.62	0.000158859	2007/8/23	29.85	22.62	6.52E-05	2007/8/23	29.85	22.62	4.87E-05
2007/8/24	28.67	20.72	3.50E-05	2007/8/24	28.67	20.72	6.58E-05	2007/8/27	28.98	22.72	5.61E-05	2007/8/24	28.67	20.72	5.69E-05	2007/8/24	28.67	20.72	9.54E-05	2007/8/24	28.67	20.72	5.52E-05
2007/8/27	28.98	22.72	3.81E-05	2007/8/27	28.98	22.72	1.84E-05	2007/8/28	28.81	26.3	4.14E-05	2007/8/28	28.81	26.3	5.63E-05	2007/8/27	28.98	22.72	2.72E-05	2007/8/27	28.98	22.72	2.21E-05
2007/8/28	28.81	26.3	6.20E-05	2007/8/28	28.81	26.3	4.47E-05	2007/8/29	28.88	23.81	0.000185157	2007/8/29	28.88	23.81	8.86E-05	2007/8/28	28.81	26.3	5.95E-05	2007/8/28	28.81	26.3	4.80E-05
2007/8/29	28.88	23.81	0.000112264	2007/8/29	28.88	23.81	7.85E-05	2007/8/30	28.99	25.06	7.82E-05	2007/8/30	28.99	25.06	0.000154995	2007/8/29	28.88	23.81	9.90E-05	2007/8/29	28.88	23.81	6.59E-05
2007/8/30	28.99	25.06	0.000131275	2007/8/30	28.99	25.06	7.97E-05	2007/8/31	28.86	23.38	5.87E-05	2007/8/31	28.86	23.38	8.87E-05	2007/8/30	28.99	25.06	9.70E-05	2007/8/30	28.99	25.06	7.62E-05
2007/8/31	28.86	23.38	0.00017591	2007/8/31	28.86	23.38	7.85E-05	2007/9/4	29.49	22.78	4.19E-05	2007/9/4	29.49	22.78	4.33E-05	2007/8/31	28.86	23.38	9.79E-05	2007/8/31	28.86	23.38	0.000104557
2007/9/4	29.49	22.78	3.81E-05	2007/9/4	29.49	22.78	4.27E-05	2007/9/5	30.29	24.58	6.76E-05	2007/9/5	30.29	24.58	8.96E-05	2007/9/4	29.49	22.78	4.56E-05	2007/9/4	29.49	22.78	4.87E-05
2007/9/5	30.29	24.58	0.000101961	2007/9/5	30.29	24.58	7.62E-05	2007/9/6	31.11	23.99	0.000164552	2007/9/6	31.11	23.99	0.000165932	2007/9/5	30.29	24.58	8.67E-05	2007/9/5	30.29	24.58	8.05E-05
2007/9/6	31.11	23.99	5.64E-05	2007/9/6	31.11	23.99	0.000107565	2007/9/7	31.39	26.23	8.99E-05	2007/9/7	31.39	26.23	0.000138024	2007/9/6	31.11	23.99	0.000125253	2007/9/6	31.11	23.99	0.000135409
2007/9/7	31.39	26.23	0.000193364	2007/9/7	31.39	26.23	0.000175422	2007/9/10	30.82	27.38	0.000195524	2007/9/10	30.82	27.38	0.00014068	2007/9/7	31.39	26.23	0.000194764	2007/9/7	31.39	26.23	0.000165471
2007/9/10	30.82	27.38	0.000118354	2007/9/10	30.82	27.38	0.000106902	2007/9/11	31.3	25.27	0.000117398	2007/9/11	31.3	25.27	0.000161014	2007/9/10	30.82	27.38	0.000131373	2007/9/10	30.82	27.38	0.000102308
2007/9/11	31.3	25.27	8.06E-05	2007/9/11	31.3	25.27	6.26E-05	2007/9/12	30.25	24.96	0.000171858	2007/9/12	30.25	24.96	6.59E-05	2007/9/11	31.3	25.27	6.65E-05	2007/9/11	31.3	25.27	5.26E-05
2007/9/12	30.25	24.96	5.81E-05	2007/9/12	30.25	24.96	5.56E-05	2007/9/13	30.37	24.76	6.65E-05	2007/9/13	30.37	24.76	6.39E-05	2007/9/12	30.25	24.96	6.98E-05	2007/9/12	30.25	24.96	3.97E-05
2007/9/13	30.37	24.76	6.47E-05	2007/9/13	30.37	24.76	5.17E-05	2007/9/14	29.37	24.92	6.87E-05	2007/9/14	29.37	24.92	0.000225333	2007/9/13	30.37	24.76	5.71E-05	2007/9/13	30.37	24.76	5.27E-05
2007/9/14	29.37	24.92	6.82E-05	2007/9/14	29.37	24.92	9.83E-05	2007/9/18	29.77	20.35	7.75E-05	2007/9/17	29.72	26.48	0.00010966	2007/9/14	29.37	24.92	0.000114707	2007/9/14	29.37	24.92	9.49E-05
2007/9/17	29.72	26.48	3.22E-05	2007/9/17	29.72	26.48	7.94E-05	2007/9/19	28.93	20.03	0.000176032	2007/9/18	29.77	20.35	0.000130798	2007/9/17	29.72	26.48	9.27E-05	2007/9/17	29.72	26.48	6.25E-05
2007/9/18	29.77	20.35	0.000216889	2007/9/18	29.77	20.35	8.78E-05	2007/9/20	30.57	20.45	4.29E-05	2007/9/19	28.93	20.03	0.000481505	2007/9/18	29.77	20.35	0.000114978	2007/9/18	29.77	20.35	6.76E-05
2007/9/19	28.93	20.03	8.87E-05	2007/9/19	28.93	20.03	0.000152273	2007/9/21	30.3	19	4.20E-05	2007/9/20	30.57	20.45	9.00E-05	2007/9/19	28.93	20.03	7.89E-05	2007/9/19	28.93	20.03	0.000195822
2007/9/20	30.57	20.45	4.13E-05	2007/9/20	30.57	20.45	5.83E-05	2007/9/25	28.79	18.6	5.46E-05	2007/9/21	30.3	19	7.59E-05	2007/9/20	30.57	20.45	5.96E-05	2007/9/20	30.57	20.45	4.39E-05
2007/9/21	30.3	19	4.22E-05	2007/9/21	30.3	19	6.24E-05	2007/9/26	28.4	17.63	3.60E-05	2007/9/24	29.19	19.37	4.49E-05	2007/9/21	30.3	19	9.10E-05	2007/9/21	30.3	19	6.04E-05
2007/9/24	29.19	19.37	4.06E-05	2007/9/24	29.19	19.37	2.81E-05	2007/9/27	27.77	17	6.37E-05	2007/9/25	28.79	18.6	9.23E-05	2007/9/24	29.19	19.37	3.56E-05	2007/9/24	29.19	19.37	2.62E-05
2007/9/25	28.79	18.6	4.95E-05	2007/9/25	28.79	18.6	7.15E-05	2007/9/28	29.32	18	3.89E-05	2007/9/26	28.4	17.63	8.29E-05	2007/9/25	28.79	18.6	8.68E-05	2007/9/25	28.79	18.6	5.10E-05
2007/9/26	28.4	17.63	3.77E-05	2007/9/26	28.4	17.63	3.56E-05	2007/10/1	30.53	17.84	6.59E-05	2007/9/27	27.77	17	0.000100007	2007/9/26	28.4	17.63	4.98E-05	2007/9/26	28.4	17.63	2.68E-05
2007/9/27	27.77	17	2.83E-05	2007/9/27	27.77	17	4.08E-05	2007/10/2	30.74	18.49	3.36E-05	2007/9/28	29.32	18	7.72E-05	2007/9/27	27.77	17	4.88E-05	2007/9/27	27.77	17	4.46E-05
2007/9/28	29.32	18	2.50E-05	2007/9/28	29.32	18	5.11E-05	2007/10/3	30.62	18.8	4.08E-05	2007/10/1	30.53	17.84	0.000113414	2007/9/28	29.32	18	5.27E-05	2007/9/28	29.32	18	6.98E-05
2007/10/1	30.53	17.84	2.98E-05	2007/10/1	30.53	17.84	7.51E-05	2007/10/4	30.12	18.44	5.00E-05	2007/10/2	30.74	18.49	0.000102137	2007/10/1	30.53	17.84	7.12E-05	2007/10/1	30.53	17.84	4.33E-05
2007/10/2	30.74	18.49	1.86E-05	2007/10/2	30.74	18.49	3.29E-05	2007/10/5	29.57	16.91	2.86E-05	2007/10/3	30.62	18.8	6.90E-05	2007/10/2	30.74	18.49	2.73E-05	2007/10/2	30.74	18.49	3.07E-05
2007/10/3	30.62	18.8	3.48E-05	2007/10/3	30.62	18.8	2.51E-05	2007/10/9	30.59	16.12	3.20E-05	2007/10/4	30.12	18.44	5.67E-05	2007/10/3	30.62	18.8	2.89E-05	2007/10/3	30.62	18.8	2.85E-05
2007/10/4	30.12	18.44	1.46E-05	2007/10/4	30.12	18.44	3.49E-05	2007/10/10	30.24	16.67	2.43E-05	2007/10/5	29.57	16.91	7.71E-05	2007/10/4	30.12	18.44	4.14E-05	2007/10/4	30.12	18.44	3.97E-05
2007/10/5	29.57	16.91	5.10E-05	2007/10/5	29.57	16.91	4.53E-05	2007/10/11	29.2	18.88	0.000106103	2007/10/8	31.07	17.46	1.26E-05	2007/10/5	29.57	16.91	7.73E-05	2007/10/5	29.57	16.91	4.80E-05
2007/10/8	31.07	17.46	1.59E-05	2007/10/8	31.07	17.46	1.53E-05	2007/10/12	28.61	17.73	3.71E-05	2007/10/9	30.59	16.12	3.29E-05	2007/10/8	31.07	17.46	1.89E-05	2007/10/8	31.07	17.46	1.64E-05
2007/10/9	30.59	16.12	3.26E-05	2007/10/9	30.59	16.12	2.29E-05	2007/10/15	28.4	19.25	3.88E-05	2007/10/10	30.24	16.67	3.48E-05	2007/10/9	30.59	16.12	2.80E-05	2007/10/9	30.59	16.12	2.40E-05
2007/10/10	30.24	16.67	2.71E-05	2007/10/10	30.24	16.67	2.35E-05	2007/10/16	29.8	20.02	6.17E-05	2007/10/11	29.2	18.88	6.14E-05	2007/10/10	30.24	16.67	3.23E-05	2007/10/10	30.24	16.67	2.47E-05
2007/10/11	29.2	18.88	8.54E-05	2007/10/11	29.2	18.88	3.41E-05	2007/10/17	31.66	18.54	0.000150346	2007/10/12	28.61	17.73	9.78E-05	2007/10/11	29.2	18.88	4.19E-05	2007/10/11	29.2	18.88	3.79E-05
2007/10/12	28.61	17.73	3.22E-05	2007/10/12	28.61	17.73	4.08E-05	2007/10/18	32.04	18.5	7.20E-05	2007/10/15	28.4	19.25	4.24E-05	2007/10/12	28.61	17.73	4.23E-05	2007/10/12	28.61	17.73	3.19E-05
2007/10/15	28.4	19.25	5.11E-05	2007/10/15	28.4	19.25	2.94E-05	2007/10/19	32.39	22.96	8.70E-05	2007/10/16	29.8	20.02	5.47E-05	2007/10/15	28.4	19.25	3.75E-05	2007/10/15	28.4	19.25	2.72E-05
2007/10/16	29.8	20.02	4.55E-05	2007/10/16	29.8	20.02	4.50E-05	2007/10/22	32.27	21.64	0.000250498	2007/10/17	31.66	18.54	7.26E-05	2007/10/16	29.8	20.02	5.57E-05	2007/10/16	29.8	20.02	2.90E-05
2007/10/17	31.66	18.54	8.42E-05	2007/10/17	31.66	18.54	3.37E-05	2007/10/23	32.15	20.41	5.17E-05	2007/10/18	32.04	18.5	0.000106384	2007/10/17	31.66	18.54	4.90E-05	2007/10/17	31.66	18.54	2.84E-05
2007/10/18	32.04	18.5	4.61E-05	2007/10/18	32.04	18.5	6.03E-05	2007/10/24	31.34	20.8	7.95E-05	2007/10/19	32.39	22.96	5.79E-05	2007/10/18	32.04	18.5	6.07E-05	2007/10/18	32.04	18.5	7.54E-05
2007/10/19	32.39	22.96	0.000122215	2007/10/19	32.39	22.96	3.34E-05	2007/10/25	31.11	21.17	9.81E-05	2007/10/22	32.27	21.64	0.000365485	2007/10/19	32.39	22.96	4.12E-05	2007/10/19	32.39	22.96	4.77E-05
2007/10/22	32.27	21.64	0.00011225	2007/10/22	32.27	21.64	0.000350167	2007/10/26	32.74	19.56	5.81E-05	2007/10/23	32.15	20.41	9.97E-05	2007/10/22	32.27	21.64	7.41E-05	2007/10/22	32.27	21.64	6.60E-05
2007/10/23	32.15	20.41	7.17E-05	2007/10/23	32.15	20.41	4.00E-05	2007/10/29	32.61	19.87	5.69E-05	2007/10/24	31.34	20.8	0.000103041	2007/10/23	32.15	20.41	4.05E-05	2007/10/23	32.15	20.41	2.81E-05
2007/10/24	31.34	20.8	0.00019693	2007/10/24	31.34	20.8	5.33E-05	2007/10/30	34.65	21.07	5.98E-05	2007/10/25	31.11	21.17	0.000119542	2007/10/24	31.34	20.8	7.54E-05	2007/10/24	31.34	20.8	4.05E-05
2007/10/25	31.11	21.17	0.000142388	2007/10/25	31.11	21.17	4.95E-05	2007/10/31	37.46	18.53	5.06E-05	2007/10/26	32.74	19.56	5.78E-05	2007/10/25	31.11	21.17	7.10E-05	2007/10/25	31.11	21.17	5.10E-05
2007/10/26	32.74	19.56	6.54E-05	2007/10/26	32.74	19.56	4.22E-05	2007/11/1	39.71	23.21	4.14E-05	2007/10/29	32.61	19.87	0.000105637	2007/10/26	32.74	19.56	4.83E-05	2007/10/26	32.74	19.56	4.89E-05
2007/10/29	32.61	19.87	3.72E-05	2007/10/29	32.61	19.87	3.51E-05	2007/11/2	39.99	23.01	9.32E-05	2007/10/30	34.65	21.07	5.72E-05	2007/10/29	32.61	19.87	1.66E-05	2007/10/29	32.61	19.87	1.33E-05
2007/10/30	34.65	21.07	2.90E-05	2007/10/30	34.65	21.07	1.29E-05	2007/11/5	40.14	24.31	7.20E-05	2007/10/31	37.46	18.53	4.86E-05	2007/10/30	34.65	21.07	1.47E-05	2007/10/30	34.65	21.07	1.95E-05
2007/10/31	37.46	18.53	0.00012467	2007/10/31	37.46	18.53	2.57E-05	2007/11/6	41.2	21.39	7.56E-05	2007/11/1	39.71	23.21	0.000189208	2007/10/31	37.46	18.53	3.27E-05	2007/10/31	37.46	18.53	1.94E-05
2007/11/1	39.71	23.21	0.00021001	2007/11/1	39.71	23.21	0.000111682	2007/11/7	41.37	26.49	5.86E-05	2007/11/2	39.99	23.01	0.000182626	2007/11/1	39.71	23.21	0.000133573	2007/11/1	39.71	23.21	9.02E-05
2007/11/2	39.99	23.01	0.000203575	2007/11/2	39.99	23.01	9.04E-05	2007/11/8	40.84	26.16	0.000120033	2007/11/5	40.14	24.31	0.000113857	2007/11/2	39.99	23.01	0.000110125	2007/11/2	39.99	23.01	9.02E-05
2007/11/5	40.14	24.31	0.000164575	2007/11/5	40.14	24.31	6.56E-05	2007/11/9	37.06	28.5	0.000154258	2007/11/6	41.2	21.39	9.30E-05	2007/11/5	40.14	24.31	5.49E-05	2007/11/5	40.14	24.31	3.04E-05
2007/11/6	41.2	21.39	7.78E-05	2007/11/6	41.2	21.39	2.98E-05	2007/11/12	39.65	31.09	0.000210012	2007/11/7	41.37	26.49	0.000536905	2007/11/6	41.2	21.39	3.75E-05	2007/11/6	41.2	21.39	2.34E-05
2007/11/7	41.37	26.49	0.000197455	2007/11/7	41.37	26.49	0.000129052	2007/11/13	38.69	24.1	0.000195611	2007/11/8	40.84	26.16	0.00041438	2007/11/7	41.37	26.49	0.000187238	2007/11/7	41.37	26.49	8.93E-05
2007/11/8	40.84	26.16	0.000351053	2007/11/8	40.84	26.16	0.000176562	2007/11/14	35.8	25.94	6.93E-05	2007/11/9	37.06	28.5	0.000203866	2007/11/8	40.84	26.16	0.000130117	2007/11/8	40.84	26.16	8.90E-05
2007/11/9	37.06	28.5	0.00024354	2007/11/9	37.06	28.5	0.000154609	2007/11/15	34.56	28.06	5.95E-05	2007/11/12	39.65	31.09	0.000113347	2007/11/9	37.06	28.5	0.000193207	2007/11/9	37.06	28.5	0.000137567
2007/11/12	39.65	31.09	0.000175421	2007/11/12	39.65	31.09	8.70E-05	2007/11/16	32.72	25.49	0.000150649	2007/11/13	38.69	24.1	0.000130858	2007/11/12	39.65	31.09	9.02E-05	2007/11/12	39.65	31.09	3.30E-05
2007/11/13	38.69	24.1	0.000126001	2007/11/13	38.69	24.1	6.76E-05	2007/11/19	31.45	26.01	9.96E-05	2007/11/14	35.8	25.94	0.000199358	2007/11/13	38.69	24.1	6.98E-05	2007/11/13	38.69	24.1	3.24E-05
2007/11/14	35.8	25.94	0.000127305	2007/11/14	35.8	25.94	7.54E-05	2007/11/20	33.94	24.88	0.000190276	2007/11/15	34.56	28.06	0.000118788	2007/11/14	35.8	25.94	6.17E-05	2007/11/14	35.8	25.94	6.60E-05
2007/11/15	34.56	28.06	0.000142664	2007/11/15	34.56	28.06	7.88E-05	2007/11/21	34.38	26.84	0.000175777	2007/11/16	32.72	25.49	0.000149264	2007/11/15	34.56	28.06	8.86E-05	2007/11/15	34.56	28.06	9.18E-05
2007/11/16	32.72	25.49	0.000170115	2007/11/16	32.72	25.49	9.11E-05	2007/11/26	35.95	28.91	0.000129579	2007/11/19	31.45	26.01	0.000171667	2007/11/16	32.72	25.49	0.000105131	2007/11/16	32.72	25.49	7.40E-05
2007/11/19	31.45	26.01	0.000146542	2007/11/19	31.45	26.01	7.22E-05	2007/11/27	34.34	26.28	0.000607081	2007/11/20	33.94	24.88	0.000307107	2007/11/19	31.45	26.01	8.54E-05	2007/11/19	31.45	26.01	5.88E-05
2007/11/20	33.94	24.88	0.000295685	2007/11/20	33.94	24.88	0.000169563	2007/11/28	34.94	24.11	0.000116151	2007/11/21	34.38	26.84	0.000331738	2007/11/20	33.94	24.88	0.000172513	2007/11/20	33.94	24.88	0.000101242
2007/11/21	34.38	26.84	0.000221921	2007/11/21	34.38	26.84	0.000163963	2007/11/29	36.47	23.97	0.000121704	2007/11/23	36.08	25.61	0.000114087	2007/11/21	34.38	26.84	0.000169414	2007/11/21	34.38	26.84	0.000109714
2007/11/23	36.08	25.61	9.19E-05	2007/11/23	36.08	25.61	7.35E-05	2007/11/30	37.26	22.87	6.02E-05	2007/11/26	35.95	28.91	0.000164591	2007/11/23	36.08	25.61	8.60E-05	2007/11/23	36.08	25.61	5.40E-05
2007/11/26	35.95	28.91	0.000127761	2007/11/26	35.95	28.91	0.000102857	2007/12/3	38.51	23.61	0.00012527	2007/11/27	34.34	26.28	0.000213999	2007/11/26	35.95	28.91	0.000107231	2007/11/26	35.95	28.91	5.82E-05
2007/11/27	34.34	26.28	0.000203754	2007/11/27	34.34	26.28	0.000120439	2007/12/4	37.36	23.79	7.53E-05	2007/11/28	34.94	24.11	0.000160915	2007/11/27	34.34	26.28	0.000120586	2007/11/27	34.34	26.28	9.29E-05
2007/11/28	34.94	24.11	0.000122908	2007/11/28	34.94	24.11	8.77E-05	2007/12/5	36	22.53	8.01E-05	2007/11/29	36.47	23.97	0.00023056	2007/11/28	34.94	24.11	0.000119299	2007/11/28	34.94	24.11	6.48E-05
2007/11/29	36.47	23.97	0.000112516	2007/11/29	36.47	23.97	0.000107343	2007/12/6	34.42	20.96	5.62E-05	2007/11/30	37.26	22.87	0.00012247	2007/11/29	36.47	23.97	0.000136705	2007/11/29	36.47	23.97	6.43E-05
2007/11/30	37.26	22.87	0.000169558	2007/11/30	37.26	22.87	6.83E-05	2007/12/7	35.01	20.85	7.40E-05	2007/12/3	38.51	23.61	9.42E-05	2007/11/30	37.26	22.87	9.80E-05	2007/11/30	37.26	22.87	5.98E-05
2007/12/3	38.51	23.61	7.58E-05	2007/12/3	38.51	23.61	6.41E-05	2007/12/10	35.94	20.74	7.74E-05	2007/12/4	37.36	23.79	0.000121875	2007/12/3	38.51	23.61	8.51E-05	2007/12/3	38.51	23.61	4.03E-05
2007/12/4	37.36	23.79	7.51E-05	2007/12/4	37.36	23.79	5.43E-05	2007/12/11	35.22	23.59	5.07E-05	2007/12/5	36	22.53	0.000145964	2007/12/4	37.36	23.79	7.86E-05	2007/12/4	37.36	23.79	5.22E-05
2007/12/5	36	22.53	0.000122128	2007/12/5	36	22.53	4.63E-05	2007/12/12	34.58	22.47	0.000100063	2007/12/6	34.42	20.96	0.000145143	2007/12/5	36	22.53	6.34E-05	2007/12/5	36	22.53	4.01E-05
2007/12/6	34.42	20.96	4.19E-05	2007/12/6	34.42	20.96	6.80E-05	2007/12/13	35.41	22.56	8.02E-05	2007/12/7	35.01	20.85	9.45E-05	2007/12/6	34.42	20.96	0.000112588	2007/12/6	34.42	20.96	4.66E-05
2007/12/7	35.01	20.85	3.09E-05	2007/12/7	35.01	20.85	3.82E-05	2007/12/14	34.44	23.27	0.000222437	2007/12/10	35.94	20.74	9.03E-05	2007/12/7	35.01	20.85	4.96E-05	2007/12/7	35.01	20.85	3.45E-05
2007/12/10	35.94	20.74	3.09E-05	2007/12/10	35.94	20.74	5.60E-05	2007/12/17	33.44	24.52	0.000106826	2007/12/11	35.22	23.59	5.32E-05	2007/12/10	35.94	20.74	8.03E-05	2007/12/10	35.94	20.74	4.35E-05
2007/12/11	35.22	23.59	0.000229471	2007/12/11	35.22	23.59	4.11E-05	2007/12/18	31.79	22.64	0.000181823	2007/12/12	34.58	22.47	0.000380069	2007/12/11	35.22	23.59	5.34E-05	2007/12/11	35.22	23.59	3.39E-05
2007/12/12	34.58	22.47	0.000456828	2007/12/12	34.58	22.47	0.000289214	2007/12/19	31.42	21.68	6.97E-05	2007/12/13	35.41	22.56	0.000322051	2007/12/12	34.58	22.47	0.000351617	2007/12/12	34.58	22.47	0.000123125
2007/12/13	35.41	22.56	0.000111762	2007/12/13	35.41	22.56	0.00014678	2007/12/20	29.17	20.58	5.16E-05	2007/12/14	34.44	23.27	0.000150852	2007/12/13	35.41	22.56	0.000154807	2007/12/13	35.41	22.56	0.000107808
2007/12/14	34.44	23.27	0.000101281	2007/12/14	34.44	23.27	9.20E-05	2007/12/21	26.91	18.47	0.000143616	2007/12/17	33.44	24.52	0.000244463	2007/12/14	34.44	23.27	9.72E-05	2007/12/14	34.44	23.27	9.34E-05
2007/12/17	33.44	24.52	0.000103162	2007/12/17	33.44	24.52	0.000137322	2007/12/26	27.46	18.66	1.62E-05	2007/12/18	31.79	22.64	0.000112958	2007/12/17	33.44	24.52	0.000101755	2007/12/17	33.44	24.52	6.46E-05
2007/12/18	31.79	22.64	0.000147282	2007/12/18	31.79	22.64	8.15E-05	2007/12/27	32.07	20.26	2.64E-05	2007/12/19	31.42	21.68	9.94E-05	2007/12/18	31.79	22.64	0.000124142	2007/12/18	31.79	22.64	8.45E-05
2007/12/19	31.42	21.68	9.80E-05	2007/12/19	31.42	21.68	9.41E-05	2007/12/28	33.48	20.74	3.72E-05	2007/12/20	29.17	20.58	7.04E-05	2007/12/19	31.42	21.68	0.000142555	2007/12/19	31.42	21.68	0.000102505
2007/12/20	29.17	20.58	7.10E-05	2007/12/20	29.17	20.58	5.42E-05	2008/1/4	34.5	23.94	0.000282711	2007/12/21	26.91	18.47	0.00013666	2007/12/20	29.17	20.58	6.56E-05	2007/12/20	29.17	20.58	5.26E-05
2007/12/21	26.91	18.47	8.92E-05	2007/12/21	26.91	18.47	7.35E-05	2008/1/7	35.18	23.79	0.000138314	2007/12/24	27.48	18.6	1.53E-05	2007/12/21	26.91	18.47	5.73E-05	2007/12/21	26.91	18.47	4.33E-05
2007/12/24	27.48	18.6	1.97E-05	2007/12/27	32.07	20.26	7.97E-05	2008/1/8	34.61	25.43	0.000148154	2007/12/27	32.07	20.26	3.01E-05	2007/12/24	27.48	18.6	8.23E-06	2007/12/27	32.07	20.26	4.56E-05
2007/12/26	27.46	18.66	2.13E-05	2007/12/28	33.48	20.74	2.26E-05	2008/1/9	33.93	24.12	0.000165989	2007/12/28	33.48	20.74	5.05E-05	2007/12/27	32.07	20.26	3.68E-05	2007/12/28	33.48	20.74	1.57E-05
2007/12/27	32.07	20.26	3.87E-05	2007/12/31	36.35	22.5	1.54E-06	2008/1/10	33.48	23.45	6.70E-05	2007/12/31	36.35	22.5	2.58E-05	2007/12/28	33.48	20.74	4.43E-05	2008/1/2	37.23	23.17	7.18E-05
2007/12/28	33.48	20.74	6.01E-05	2008/1/2	37.23	23.17	6.54E-05	2008/1/11	32.12	23.68	0.000189673	2008/1/2	37.23	23.17	0.000121078	2007/12/31	36.35	22.5	1.29E-05	2008/1/3	36.47	22.49	8.29E-05
2007/12/31	36.35	22.5	3.74E-05	2008/1/3	36.47	22.49	7.50E-05	2008/1/15	33.6	23.34	0.000147736	2008/1/3	36.47	22.49	7.40E-05	2008/1/2	37.23	23.17	0.000113992	2008/1/4	34.5	23.94	5.07E-05
2008/1/2	37.23	23.17	0.000110897	2008/1/4	34.5	23.94	7.18E-05	2008/1/16	33.56	24.38	0.000337711	2008/1/4	34.5	23.94	0.000133441	2008/1/3	36.47	22.49	8.65E-05	2008/1/7	35.18	23.79	4.87E-05
2008/1/3	36.47	22.49	6.54E-05	2008/1/7	35.18	23.79	4.87E-05	2008/1/17	32.12	28.46	0.000281218	2008/1/7	35.18	23.79	0.000122931	2008/1/4	34.5	23.94	0.000132336	2008/1/8	34.61	25.43	5.57E-05
2008/1/4	34.5	23.94	0.000168769	2008/1/8	34.61	25.43	5.54E-05	2008/1/18	31.46	27.18	0.000440284	2008/1/8	34.61	25.43	8.57E-05	2008/1/7	35.18	23.79	7.69E-05	2008/1/9	33.93	24.12	7.33E-05
2008/1/7	35.18	23.79	0.000190649	2008/1/9	33.93	24.12	9.54E-05	2008/1/22	37.14	31.01	0.000810039	2008/1/9	33.93	24.12	0.000193797	2008/1/8	34.61	25.43	6.36E-05	2008/1/10	33.48	23.45	9.62E-05
2008/1/8	34.61	25.43	0.000226752	2008/1/10	33.48	23.45	7.56E-05	2008/1/23	32.96	29.02	0.000698481	2008/1/10	33.48	23.45	0.000123086	2008/1/9	33.93	24.12	9.00E-05	2008/1/11	32.12	23.68	6.35E-05
2008/1/9	33.93	24.12	0.000247833	2008/1/11	32.12	23.68	7.79E-05	2008/1/24	32.96	27.78	0.000290762	2008/1/11	32.12	23.68	0.000140974	2008/1/10	33.48	23.45	9.31E-05	2008/1/14	32.73	22.9	2.36E-05
2008/1/10	33.48	23.45	0.000353868	2008/1/14	32.73	22.9	2.99E-05	2008/1/25	31.96	29.08	0.000164468	2008/1/14	32.73	22.9	6.35E-05	2008/1/11	32.12	23.68	0.000101479	2008/1/15	33.6	23.34	8.32E-05
2008/1/11	32.12	23.68	0.000223555	2008/1/15	33.6	23.34	7.67E-05	2008/1/28	33.18	27.78	0.000142139	2008/1/15	33.6	23.34	0.000155476	2008/1/14	32.73	22.9	4.45E-05	2008/1/16	33.56	24.38	0.000155638
2008/1/14	32.73	22.9	9.22E-05	2008/1/16	33.56	24.38	0.000229154	2008/1/29	32.05	27.32	0.000288587	2008/1/16	33.56	24.38	0.000339409	2008/1/15	33.6	23.34	7.82E-05	2008/1/17	32.12	28.46	0.000157828
2008/1/15	33.6	23.34	0.000148882	2008/1/17	32.12	28.46	0.000238679	2008/1/30	30.64	27.62	0.000216149	2008/1/17	32.12	28.46	0.000396814	2008/1/16	33.56	24.38	0.000235792	2008/1/18	31.46	27.18	0.00027146
2008/1/16	33.56	24.38	0.000254831	2008/1/18	31.46	27.18	0.00025224	2008/1/31	30.24	26.2	0.000275393	2008/1/18	31.46	27.18	0.00028581	2008/1/17	32.12	28.46	0.000258221	2008/1/22	37.14	31.01	0.003264657
2008/1/17	32.12	28.46	0.000293375	2008/1/22	37.14	31.01	0.00322488	2008/2/1	29.77	24.02	0.000196279	2008/1/22	37.14	31.01	0.003596544	2008/1/18	31.46	27.18	0.000351084	2008/1/23	32.96	29.02	0.001149187
2008/1/18	31.46	27.18	0.000368726	2008/1/23	32.96	29.02	0.001591527	2008/2/4	30.59	25.99	0.000162356	2008/1/23	32.96	29.02	0.001347582	2008/1/22	37.14	31.01	0.002564284	2008/1/24	32.96	27.78	0.001304701
2008/1/22	37.14	31.01	0.001540459	2008/1/24	32.96	27.78	0.001088134	2008/2/5	31.59	28.24	9.45E-05	2008/1/24	32.96	27.78	0.000953981	2008/1/23	32.96	29.02	0.001597662	2008/1/25	31.96	29.08	0.00053171
2008/1/23	32.96	29.02	0.001237207	2008/1/25	31.96	29.08	0.0005962	2008/2/6	31.74	28.97	0.000294732	2008/1/25	31.96	29.08	0.000449278	2008/1/24	32.96	27.78	0.000768311	2008/1/28	33.18	27.78	0.000368476
2008/1/24	32.96	27.78	0.000295632	2008/1/28	33.18	27.78	0.000582915	2008/2/7	30.77	27.66	0.000167095	2008/1/28	33.18	27.78	0.000519837	2008/1/25	31.96	29.08	0.000461377	2008/1/29	32.05	27.32	0.000170957
2008/1/25	31.96	29.08	0.000281021	2008/1/29	32.05	27.32	0.000153966	2008/2/8	31.31	28.01	0.000201446	2008/1/29	32.05	27.32	0.000183673	2008/1/28	33.18	27.78	0.000367762	2008/1/30	30.64	27.62	0.000148309
2008/1/28	33.18	27.78	0.000202138	2008/1/30	30.64	27.62	0.000183129	2008/2/12	32.66	26.33	0.000141874	2008/1/30	30.64	27.62	0.000224103	2008/1/29	32.05	27.32	0.000214676	2008/1/31	30.24	26.2	0.000375705
2008/1/29	32.05	27.32	0.000100455	2008/1/31	30.24	26.2	0.000357201	2008/2/13	31.45	24.88	0.00013205	2008/1/31	30.24	26.2	0.000394245	2008/1/30	30.64	27.62	0.000208531	2008/2/1	29.77	24.02	0.000356875
2008/1/30	30.64	27.62	0.000228548	2008/2/1	29.77	24.02	0.000360453	2008/2/14	30.8	25.54	0.000186836	2008/2/1	29.77	24.02	0.000466758	2008/1/31	30.24	26.2	0.000460683	2008/2/4	30.59	25.99	8.87E-05
2008/1/31	30.24	26.2	0.000492201	2008/2/4	30.59	25.99	0.000120072	2008/2/15	30.17	25.02	0.000165808	2008/2/4	30.59	25.99	8.96E-05	2008/2/1	29.77	24.02	0.000304655	2008/2/5	31.59	28.24	0.000255068
2008/2/1	29.77	24.02	0.0001387	2008/2/5	31.59	28.24	0.000267201	2008/2/19	33.59	25.59	0.000105855	2008/2/5	31.59	28.24	0.000217958	2008/2/4	30.59	25.99	9.22E-05	2008/2/6	31.74	28.97	0.000226431
2008/2/4	30.59	25.99	6.76E-05	2008/2/6	31.74	28.97	0.000262718	2008/2/20	36.25	24.4	0.000152495	2008/2/6	31.74	28.97	0.000214843	2008/2/5	31.59	28.24	0.000241213	2008/2/7	30.77	27.66	0.000368507
2008/2/5	31.59	28.24	0.000331592	2008/2/7	30.77	27.66	0.000392091	2008/2/21	34.74	25.12	0.000193007	2008/2/7	30.77	27.66	0.000343715	2008/2/6	31.74	28.97	0.000288714	2008/2/8	31.31	28.01	0.000279255
2008/2/6	31.74	28.97	0.000139689	2008/2/8	31.31	28.01	0.000288945	2008/2/22	34.47	24.06	0.000181113	2008/2/8	31.31	28.01	0.000282011	2008/2/7	30.77	27.66	0.000344901	2008/2/11	31.94	27.6	0.000170215
2008/2/7	30.77	27.66	0.000264292	2008/2/11	31.94	27.6	0.000232224	2008/2/25	33.87	23.03	0.000162598	2008/2/11	31.94	27.6	0.000176151	2008/2/8	31.31	28.01	0.00022438	2008/2/12	32.66	26.33	0.000262672
2008/2/8	31.31	28.01	0.000157875	2008/2/12	32.66	26.33	0.000284769	2008/2/26	33.89	21.9	9.15E-05	2008/2/12	32.66	26.33	0.000309811	2008/2/11	31.94	27.6	0.000179854	2008/2/13	31.45	24.88	0.000145037
2008/2/11	31.94	27.6	9.10E-05	2008/2/13	31.45	24.88	0.000217006	2008/2/27	33.57	22.69	0.000144953	2008/2/13	31.45	24.88	0.000318539	2008/2/12	32.66	26.33	0.000282213	2008/2/14	30.8	25.54	0.000127175
2008/2/12	32.66	26.33	0.000159159	2008/2/14	30.8	25.54	0.000157668	2008/2/28	35.35	23.53	9.89E-05	2008/2/14	30.8	25.54	0.000179497	2008/2/13	31.45	24.88	0.000183724	2008/2/15	30.17	25.02	0.000190796
2008/2/13	31.45	24.88	0.00012989	2008/2/15	30.17	25.02	0.000227643	2008/2/29	34.82	26.54	0.000127724	2008/2/15	30.17	25.02	0.000206256	2008/2/14	30.8	25.54	0.000143031	2008/2/19	33.59	25.59	0.00016955
2008/2/14	30.8	25.54	0.000118023	2008/2/19	33.59	25.59	0.000167148	2008/3/3	36.45	26.28	0.00029269	2008/2/19	33.59	25.59	0.000199624	2008/2/15	30.17	25.02	0.000243154	2008/2/20	36.25	24.4	0.000139682
2008/2/15	30.17	25.02	7.41E-05	2008/2/20	36.25	24.4	0.000203446	2008/3/4	34.85	25.52	0.000219632	2008/2/20	36.25	24.4	0.000362156	2008/2/19	33.59	25.59	0.000183527	2008/2/21	34.74	25.12	0.000186878
2008/2/19	33.59	25.59	0.000136705	2008/2/21	34.74	25.12	0.000131381	2008/3/5	37.61	24.6	0.000125917	2008/2/21	34.74	25.12	0.000161215	2008/2/20	36.25	24.4	0.000188396	2008/2/22	34.47	24.06	0.000190637
2008/2/20	36.25	24.4	0.000203502	2008/2/22	34.47	24.06	0.000147385	2008/3/6	38.27	27.55	0.000108827	2008/2/22	34.47	24.06	0.000172081	2008/2/21	34.74	25.12	0.000116788	2008/2/25	33.87	23.03	0.000102019
2008/2/21	34.74	25.12	0.000114426	2008/2/25	33.87	23.03	0.00012839	2008/3/7	37.85	27.49	0.000273756	2008/2/25	33.87	23.03	0.000306456	2008/2/22	34.47	24.06	0.000167415	2008/2/26	33.89	21.9	0.000116832
2008/2/22	34.47	24.06	0.000153669	2008/2/26	33.89	21.9	0.00011373	2008/3/10	39.71	29.38	0.00017978	2008/2/26	33.89	21.9	0.000147348	2008/2/25	33.87	23.03	9.16E-05	2008/2/27	33.57	22.69	0.000115858
2008/2/25	33.87	23.03	0.000180091	2008/2/27	33.57	22.69	0.000128559	2008/3/11	40.92	26.36	0.00016955	2008/2/27	33.57	22.69	0.000140897	2008/2/26	33.89	21.9	0.000152186	2008/2/28	35.35	23.53	0.000151226
2008/2/26	33.89	21.9	9.95E-05	2008/2/28	35.35	23.53	0.000133203	2008/3/12	41.7	27.22	0.000294389	2008/2/28	35.35	23.53	0.000130934	2008/2/27	33.57	22.69	0.000136436	2008/2/29	34.82	26.54	0.000171159
2008/2/27	33.57	22.69	0.000117156	2008/2/29	34.82	26.54	0.00017956	2008/3/13	41.07	27.29	0.00026411	2008/2/29	34.82	26.54	0.000200258	2008/2/28	35.35	23.53	0.000171844	2008/3/3	36.45	26.28	0.000164257
2008/2/28	35.35	23.53	0.000104425	2008/3/3	36.45	26.28	0.000323445	2008/3/14	41.12	31.16	0.000260696	2008/3/3	36.45	26.28	0.000327784	2008/2/29	34.82	26.54	0.00021247	2008/3/4	34.85	25.52	0.000197095
2008/2/29	34.82	26.54	0.000158593	2008/3/4	34.85	25.52	0.000175663	2008/3/17	46.81	32.24	0.000400678	2008/3/4	34.85	25.52	0.000157837	2008/3/3	36.45	26.28	0.000189847	2008/3/5	37.61	24.6	0.000126804
2008/3/3	36.45	26.28	0.000120773	2008/3/5	37.61	24.6	0.000171242	2008/3/18	42.3	25.79	0.000399993	2008/3/5	37.61	24.6	0.000160226	2008/3/4	34.85	25.52	0.000185057	2008/3/6	38.27	27.55	0.000161406
2008/3/4	34.85	25.52	0.000204854	2008/3/6	38.27	27.55	0.000159363	2008/3/19	46.33	29.84	0.000416026	2008/3/6	38.27	27.55	0.000144955	2008/3/5	37.61	24.6	0.000156815	2008/3/7	37.85	27.49	0.000204054
2008/3/5	37.61	24.6	0.000161885	2008/3/7	37.85	27.49	0.000209369	2008/3/24	40.56	25.73	0.000104737	2008/3/7	37.85	27.49	0.000311851	2008/3/6	38.27	27.55	0.000192984	2008/3/10	39.71	29.38	0.000206586
2008/3/6	38.27	27.55	0.000152483	2008/3/10	39.71	29.38	0.000199192	2008/3/25	39.85	25.72	8.21E-05	2008/3/10	39.71	29.38	0.000165742	2008/3/7	37.85	27.49	0.000202072	2008/3/11	40.92	26.36	0.000236877
2008/3/7	37.85	27.49	0.000325887	2008/3/11	40.92	26.36	0.000295054	2008/3/26	39.29	26.08	8.60E-05	2008/3/11	40.92	26.36	0.00027493	2008/3/10	39.71	29.38	0.000240794	2008/3/12	41.7	27.22	0.000183149
2008/3/10	39.71	29.38	0.000149364	2008/3/12	41.7	27.22	0.000206169	2008/3/27	39.88	25.88	0.000117316	2008/3/12	41.7	27.22	0.00033061	2008/3/11	40.92	26.36	0.000298405	2008/3/13	41.07	27.29	0.000235299
2008/3/11	40.92	26.36	0.000538395	2008/3/13	41.07	27.29	0.000439917	2008/3/28	38.52	25.71	0.000189948	2008/3/13	41.07	27.29	0.000629184	2008/3/12	41.7	27.22	0.000165045	2008/3/14	41.12	31.16	0.000411287
2008/3/12	41.7	27.22	0.000116115	2008/3/14	41.12	31.16	0.000473767	2008/3/31	39.32	25.61	0.000175128	2008/3/14	41.12	31.16	0.000386184	2008/3/13	41.07	27.29	0.000252707	2008/3/17	46.81	32.24	0.000577137
2008/3/13	41.07	27.29	0.000407694	2008/3/17	46.81	32.24	0.000806709	2008/4/1	39.72	22.68	0.000165908	2008/3/17	46.81	32.24	0.000574438	2008/3/14	41.12	31.16	0.000438808	2008/3/18	42.3	25.79	0.000211911
2008/3/14	41.12	31.16	0.000568413	2008/3/18	42.3	25.79	0.000163621	2008/4/2	39.96	23.43	0.000262848	2008/3/18	42.3	25.79	0.000380862	2008/3/17	46.81	32.24	0.000306126	2008/3/19	46.33	29.84	0.000325103
2008/3/17	46.81	32.24	0.000485996	2008/3/19	46.33	29.84	0.000357654	2008/4/3	40.77	23.21	0.000102584	2008/3/19	46.33	29.84	0.000343606	2008/3/18	42.3	25.79	0.000135199	2008/3/20	43.76	26.62	0.000213195
2008/3/18	42.3	25.79	0.000568591	2008/3/20	43.76	26.62	0.000255455	2008/4/4	39.62	22.45	8.45E-05	2008/3/20	43.76	26.62	0.000257309	2008/3/19	46.33	29.84	0.000371311	2008/3/25	39.85	25.72	0.000205388
2008/3/19	46.33	29.84	0.000258792	2008/3/25	39.85	25.72	0.000488207	2008/4/7	42.14	22.42	0.000102712	2008/3/25	39.85	25.72	0.000730236	2008/3/20	43.76	26.62	0.000242793	2008/3/26	39.29	26.08	0.000104695
2008/3/20	43.76	26.62	0.000139272	2008/3/26	39.29	26.08	9.06E-05	2008/4/8	41.28	22.36	6.37E-05	2008/3/26	39.29	26.08	0.000137726	2008/3/25	39.85	25.72	0.000148725	2008/3/27	39.88	25.88	0.000130679
2008/3/24	40.56	25.73	0.000112634	2008/3/27	39.88	25.88	0.00014798	2008/4/9	41.58	22.81	0.000127995	2008/3/27	39.88	25.88	0.000125485	2008/3/26	39.29	26.08	0.000109119	2008/3/28	38.52	25.71	0.000100022
2008/3/25	39.85	25.72	9.38E-05	2008/3/28	38.52	25.71	8.94E-05	2008/4/10	41.61	21.98	0.000121724	2008/3/28	38.52	25.71	9.04E-05	2008/3/27	39.88	25.88	0.00017488	2008/3/31	39.32	25.61	0.000154902
2008/3/26	39.29	26.08	0.000110686	2008/3/31	39.32	25.61	0.000152591	2008/4/11	38.1	23.46	0.000111712	2008/3/31	39.32	25.61	0.000251853	2008/3/28	38.52	25.71	9.16E-05	2008/4/1	39.72	22.68	0.000135345
2008/3/27	39.88	25.88	0.000126101	2008/4/1	39.72	22.68	0.000142945	2008/4/14	39.7	23.82	0.000224872	2008/4/1	39.72	22.68	0.00010643	2008/3/31	39.32	25.61	0.000124705	2008/4/2	39.96	23.43	7.89E-05
2008/3/28	38.52	25.71	8.82E-05	2008/4/2	39.96	23.43	9.39E-05	2008/4/15	40.36	22.78	8.15E-05	2008/4/2	39.96	23.43	0.00011371	2008/4/1	39.72	22.68	0.000161466	2008/4/3	40.77	23.21	9.64E-05
2008/3/31	39.32	25.61	8.43E-05	2008/4/3	40.77	23.21	0.000105907	2008/4/16	40.51	20.53	4.96E-05	2008/4/3	40.77	23.21	0.000109444	2008/4/2	39.96	23.43	0.000111766	2008/4/4	39.62	22.45	0.000102435
2008/4/1	39.72	22.68	0.000180611	2008/4/4	39.62	22.45	0.000146713	2008/4/17	40.59	20.37	9.39E-05	2008/4/4	39.62	22.45	0.000117794	2008/4/3	40.77	23.21	0.000139598	2008/4/7	42.14	22.42	3.79E-05
2008/4/2	39.96	23.43	7.77E-05	2008/4/7	42.14	22.42	5.91E-05	2008/4/18	39.94	20.13	6.76E-05	2008/4/7	42.14	22.42	5.90E-05	2008/4/4	39.62	22.45	0.000134147	2008/4/8	41.28	22.36	5.76E-05
2008/4/3	40.77	23.21	7.84E-05	2008/4/8	41.28	22.36	7.78E-05	2008/4/21	36.32	20.5	9.91E-05	2008/4/8	41.28	22.36	8.92E-05	2008/4/7	42.14	22.42	4.14E-05	2008/4/9	41.58	22.81	6.82E-05
2008/4/4	39.62	22.45	7.35E-05	2008/4/9	41.58	22.81	6.75E-05	2008/4/22	39.79	20.87	5.47E-05	2008/4/9	41.58	22.81	8.49E-05	2008/4/8	41.28	22.36	5.68E-05	2008/4/10	41.61	21.98	0.000130822
2008/4/7	42.14	22.42	7.30E-05	2008/4/10	41.61	21.98	0.000145318	2008/4/23	38.11	20.26	0.000103051	2008/4/10	41.61	21.98	0.000138576	2008/4/9	41.58	22.81	5.35E-05	2008/4/11	38.1	23.46	0.000173574
2008/4/8	41.28	22.36	7.74E-05	2008/4/11	38.1	23.46	0.000202802	2008/4/24	37.66	20.06	9.76E-05	2008/4/11	38.1	23.46	0.000215618	2008/4/10	41.61	21.98	0.000177436	2008/4/14	39.7	23.82	9.63E-05
2008/4/9	41.58	22.81	5.06E-05	2008/4/14	39.7	23.82	0.000112412	2008/4/25	37.91	19.59	0.000124341	2008/4/14	39.7	23.82	0.000131737	2008/4/11	38.1	23.46	0.000214343	2008/4/15	40.36	22.78	0.000100008
2008/4/10	41.61	21.98	7.51E-05	2008/4/15	40.36	22.78	0.000112832	2008/4/28	39.52	19.64	9.79E-05	2008/4/15	40.36	22.78	0.000137079	2008/4/14	39.7	23.82	9.54E-05	2008/4/16	40.51	20.53	9.27E-05
2008/4/11	38.1	23.46	0.000140245	2008/4/16	40.51	20.53	7.53E-05	2008/4/30	38.52	20.79	8.62E-05	2008/4/16	40.51	20.53	0.000102373	2008/4/15	40.36	22.78	0.000106283	2008/4/17	40.59	20.37	8.10E-05
2008/4/14	39.7	23.82	5.04E-05	2008/4/17	40.59	20.37	0.000120944	2008/5/1	38.8	18.88	0.000106485	2008/4/17	40.59	20.37	8.35E-05	2008/4/16	40.51	20.53	9.07E-05	2008/4/18	39.94	20.13	8.07E-05
2008/4/15	40.36	22.78	7.11E-05	2008/4/18	39.94	20.13	9.80E-05	2008/5/2	38.81	18.18	7.37E-05	2008/4/18	39.94	20.13	0.000106216	2008/4/17	40.59	20.37	0.0001355	2008/4/21	36.32	20.5	6.82E-05
2008/4/16	40.51	20.53	0.000100201	2008/4/21	36.32	20.5	7.07E-05	2008/5/7	38.62	19.73	7.39E-05	2008/4/21	36.32	20.5	7.26E-05	2008/4/18	39.94	20.13	0.000112093	2008/4/22	39.79	20.87	8.13E-05
2008/4/17	40.59	20.37	5.96E-05	2008/4/22	39.79	20.87	7.75E-05	2008/5/8	38.07	19.4	5.73E-05	2008/4/22	39.79	20.87	8.53E-05	2008/4/21	36.32	20.5	7.96E-05	2008/4/23	38.11	20.26	0.000129017
2008/4/18	39.94	20.13	0.000264027	2008/4/23	38.11	20.26	0.000120095	2008/5/9	37.43	19.41	9.16E-05	2008/4/23	38.11	20.26	0.000113073	2008/4/22	39.79	20.87	0.000107541	2008/4/24	37.66	20.06	0.000154147
2008/4/21	36.32	20.5	3.57E-05	2008/4/24	37.66	20.06	0.000159604	2008/5/12	37.55	17.79	6.40E-05	2008/4/24	37.66	20.06	0.000202383	2008/4/23	38.11	20.26	0.000141992	2008/4/25	37.91	19.59	0.000109736
2008/4/22	39.79	20.87	6.36E-05	2008/4/25	37.91	19.59	0.00010808	2008/5/13	38.11	17.98	0.000116705	2008/4/25	37.91	19.59	0.00012246	2008/4/24	37.66	20.06	0.000208034	2008/4/28	39.52	19.64	4.94E-05
2008/4/23	38.11	20.26	6.37E-05	2008/4/28	39.52	19.64	4.01E-05	2008/5/14	36.8	17.66	0.000106996	2008/4/28	39.52	19.64	4.09E-05	2008/4/25	37.91	19.59	0.000120477	2008/4/29	39.34	20.24	6.48E-05
2008/4/24	37.66	20.06	0.000118603	2008/4/29	39.34	20.24	4.43E-05	2008/5/15	38.77	16.3	7.97E-05	2008/4/29	39.34	20.24	5.75E-05	2008/4/28	39.52	19.64	4.42E-05	2008/4/30	38.52	20.79	5.44E-05
2008/4/25	37.91	19.59	9.34E-05	2008/4/30	38.52	20.79	5.85E-05	2008/5/16	38.17	16.47	0.000103171	2008/4/30	38.52	20.79	6.84E-05	2008/4/29	39.34	20.24	4.77E-05	2008/5/2	38.81	18.18	0.000129699
2008/4/28	39.52	19.64	3.84E-05	2008/5/2	38.81	18.18	0.000132149	2008/5/19	38.51	17.01	6.56E-05	2008/5/1	38.8	18.88	4.56E-05	2008/4/30	38.52	20.79	6.02E-05	2008/5/5	40.15	18.9	2.22E-05
2008/4/29	39.34	20.24	3.30E-05	2008/5/5	40.15	18.9	3.92E-05	2008/5/20	37.46	17.58	8.93E-05	2008/5/2	38.81	18.18	0.000223069	2008/5/2	38.81	18.18	0.000152144	2008/5/6	38.79	18.21	4.62E-05
2008/4/30	38.52	20.79	0.000138681	2008/5/6	38.79	18.21	4.44E-05	2008/5/21	38.69	18.59	7.34E-05	2008/5/6	38.79	18.21	5.01E-05	2008/5/5	40.15	18.9	3.89E-05	2008/5/7	38.62	19.73	3.79E-05
2008/5/1	38.8	18.88	6.73E-05	2008/5/7	38.62	19.73	5.06E-05	2008/5/22	40.11	18.05	0.000114739	2008/5/7	38.62	19.73	6.83E-05	2008/5/6	38.79	18.21	4.54E-05	2008/5/8	38.07	19.4	6.09E-05
2008/5/2	38.81	18.18	0.000150278	2008/5/8	38.07	19.4	7.33E-05	2008/5/23	38.61	19.55	0.00012404	2008/5/8	38.07	19.4	9.11E-05	2008/5/7	38.62	19.73	4.76E-05	2008/5/9	37.43	19.41	5.70E-05
2008/5/5	40.15	18.9	4.56E-05	2008/5/9	37.43	19.41	7.55E-05	2008/5/27	40.74	19.64	8.18E-05	2008/5/9	37.43	19.41	9.05E-05	2008/5/8	38.07	19.4	5.61E-05	2008/5/12	37.55	17.79	3.84E-05
2008/5/6	38.79	18.21	7.20E-05	2008/5/12	37.55	17.79	4.68E-05	2008/5/28	40.52	19.07	0.000127389	2008/5/12	37.55	17.79	7.03E-05	2008/5/9	37.43	19.41	7.80E-05	2008/5/13	38.11	17.98	5.91E-05
2008/5/7	38.62	19.73	5.04E-05	2008/5/13	38.11	17.98	8.28E-05	2008/5/29	41.38	18.14	0.000138987	2008/5/13	38.11	17.98	0.000150458	2008/5/12	37.55	17.79	5.22E-05	2008/5/14	36.8	17.66	5.06E-05
2008/5/8	38.07	19.4	7.38E-05	2008/5/14	36.8	17.66	6.15E-05	2008/5/30	42.3	17.83	9.92E-05	2008/5/14	36.8	17.66	9.34E-05	2008/5/13	38.11	17.98	9.08E-05	2008/5/15	38.77	16.3	4.99E-05
2008/5/9	37.43	19.41	9.60E-05	2008/5/15	38.77	16.3	5.30E-05	2008/6/2	43.1	19.83	0.000228723	2008/5/15	38.77	16.3	7.22E-05	2008/5/14	36.8	17.66	6.78E-05	2008/5/16	38.17	16.47	5.91E-05
2008/5/12	37.55	17.79	3.61E-05	2008/5/16	38.17	16.47	6.12E-05	2008/6/3	41.75	20.24	0.000133897	2008/5/16	38.17	16.47	7.26E-05	2008/5/15	38.77	16.3	6.10E-05	2008/5/19	38.51	17.01	2.65E-05
2008/5/13	38.11	17.98	2.74E-05	2008/5/19	38.51	17.01	3.83E-05	2008/6/4	40.77	20.8	8.10E-05	2008/5/19	38.51	17.01	3.46E-05	2008/5/16	38.17	16.47	8.04E-05	2008/5/20	37.46	17.58	4.99E-05
2008/5/14	36.8	17.66	4.14E-05	2008/5/20	37.46	17.58	5.06E-05	2008/6/5	41.37	18.63	8.30E-05	2008/5/20	37.46	17.58	8.98E-05	2008/5/19	38.51	17.01	3.74E-05	2008/5/21	38.69	18.59	9.61E-05
2008/5/15	38.77	16.3	4.84E-05	2008/5/21	38.69	18.59	7.99E-05	2008/6/6	52.03	23.56	4.35E-05	2008/5/21	38.69	18.59	0.000104711	2008/5/20	37.46	17.58	6.26E-05	2008/5/22	40.11	18.05	6.99E-05
2008/5/16	38.17	16.47	3.87E-05	2008/5/22	40.11	18.05	0.000113436	2008/6/9	45.57	23.12	0.000169725	2008/5/22	40.11	18.05	0.000118963	2008/5/21	38.69	18.59	7.26E-05	2008/5/23	38.61	19.55	8.04E-05
2008/5/19	38.51	17.01	5.59E-05	2008/5/23	38.61	19.55	8.32E-05	2008/6/10	48.13	23.18	9.65E-05	2008/5/23	38.61	19.55	8.28E-05	2008/5/22	40.11	18.05	9.00E-05	2008/5/27	40.74	19.64	9.14E-05
2008/5/20	37.46	17.58	6.56E-05	2008/5/27	40.74	19.64	7.34E-05	2008/6/11	48.4	24.12	9.96E-05	2008/5/27	40.74	19.64	0.000151894	2008/5/23	38.61	19.55	9.34E-05	2008/5/28	40.52	19.07	9.62E-05
2008/5/21	38.69	18.59	9.72E-05	2008/5/28	40.52	19.07	8.84E-05	2008/6/12	50.17	23.33	0.000128929	2008/5/28	40.52	19.07	9.50E-05	2008/5/27	40.74	19.64	8.11E-05	2008/5/29	41.38	18.14	6.10E-05
2008/5/22	40.11	18.05	4.45E-05	2008/5/29	41.38	18.14	7.15E-05	2008/6/13	49.19	21.22	0.000125467	2008/5/29	41.38	18.14	9.10E-05	2008/5/28	40.52	19.07	9.79E-05	2008/5/30	42.3	17.83	6.94E-05
2008/5/23	38.61	19.55	6.27E-05	2008/5/30	42.3	17.83	7.15E-05	2008/6/16	50.45	20.95	0.000133723	2008/5/30	42.3	17.83	9.28E-05	2008/5/29	41.38	18.14	8.49E-05	2008/6/2	43.1	19.83	6.69E-05
2008/5/27	40.74	19.64	6.08E-05	2008/6/2	43.1	19.83	6.79E-05	2008/6/17	48.51	21.13	7.16E-05	2008/6/2	43.1	19.83	7.39E-05	2008/5/30	42.3	17.83	7.77E-05	2008/6/3	41.75	20.24	5.82E-05
2008/5/28	40.52	19.07	5.56E-05	2008/6/3	41.75	20.24	5.40E-05	2008/6/18	46.15	22.24	5.97E-05	2008/6/3	41.75	20.24	7.05E-05	2008/6/2	43.1	19.83	8.84E-05	2008/6/4	40.77	20.8	7.25E-05
2008/5/29	41.38	18.14	4.55E-05	2008/6/4	40.77	20.8	9.60E-05	2008/6/19	46.62	21.58	7.44E-05	2008/6/4	40.77	20.8	0.00012181	2008/6/3	41.75	20.24	7.55E-05	2008/6/5	41.37	18.63	0.000119937
2008/5/30	42.3	17.83	3.88E-05	2008/6/5	41.37	18.63	0.00012942	2008/6/20	47.16	22.87	0.000139285	2008/6/5	41.37	18.63	0.000125846	2008/6/4	40.77	20.8	0.0001013	2008/6/6	52.03	23.56	0.000189642
2008/6/2	43.1	19.83	6.06E-05	2008/6/6	52.03	23.56	0.000194793	2008/6/23	44.29	22.64	0.000118028	2008/6/6	52.03	23.56	0.000260088	2008/6/5	41.37	18.63	9.83E-05	2008/6/9	45.57	23.12	0.000111266
2008/6/3	41.75	20.24	7.66E-05	2008/6/9	45.57	23.12	0.000128415	2008/6/24	44.49	22.42	7.51E-05	2008/6/9	45.57	23.12	0.000135193	2008/6/6	52.03	23.56	0.000199504	2008/6/10	48.13	23.18	0.000134032
2008/6/4	40.77	20.8	0.000105435	2008/6/10	48.13	23.18	0.000166129	2008/6/25	43.97	21.14	0.0001071	2008/6/10	48.13	23.18	0.000121338	2008/6/9	45.57	23.12	0.000131988	2008/6/11	48.4	24.12	0.000132517
2008/6/5	41.37	18.63	7.18E-05	2008/6/11	48.4	24.12	0.000147334	2008/6/26	44.68	23.93	9.78E-05	2008/6/11	48.4	24.12	0.000148497	2008/6/10	48.13	23.18	0.000129163	2008/6/12	50.17	23.33	0.000109122
2008/6/6	52.03	23.56	0.000173483	2008/6/12	50.17	23.33	0.000141207	2008/6/27	43.83	23.44	0.000175727	2008/6/12	50.17	23.33	0.000116133	2008/6/11	48.4	24.12	0.000152453	2008/6/13	49.19	21.22	9.79E-05
2008/6/9	45.57	23.12	0.000107781	2008/6/13	49.19	21.22	0.000132944	2008/6/30	45.11	23.95	6.36E-05	2008/6/13	49.19	21.22	0.000104521	2008/6/12	50.17	23.33	0.000171468	2008/6/16	50.45	20.95	8.44E-05
2008/6/10	48.13	23.18	0.000134729	2008/6/16	50.45	20.95	9.58E-05	2008/7/1	46.45	23.65	8.21E-05	2008/6/16	50.45	20.95	9.12E-05	2008/6/13	49.19	21.22	0.000103823	2008/6/17	48.51	21.13	6.55E-05
2008/6/11	48.4	24.12	0.000106296	2008/6/17	48.51	21.13	7.64E-05	2008/7/2	46.05	25.92	0.000120362	2008/6/17	48.51	21.13	9.80E-05	2008/6/16	50.45	20.95	0.000148259	2008/6/18	46.15	22.24	7.09E-05
2008/6/12	50.17	23.33	0.000120469	2008/6/18	46.15	22.24	8.03E-05	2008/7/3	44.39	24.78	0.000128956	2008/6/18	46.15	22.24	0.000136738	2008/6/17	48.51	21.13	7.64E-05	2008/6/19	46.62	21.58	8.49E-05
2008/6/13	49.19	21.22	0.000123758	2008/6/19	46.62	21.58	8.53E-05	2008/7/7	46.38	25.78	7.79E-05	2008/6/19	46.62	21.58	0.00010642	2008/6/18	46.15	22.24	8.46E-05	2008/6/20	47.16	22.87	0.000187431
2008/6/16	50.45	20.95	6.83E-05	2008/6/20	47.16	22.87	0.000192828	2008/7/8	48.41	23.15	0.000117622	2008/6/20	47.16	22.87	0.000215101	2008/6/19	46.62	21.58	9.77E-05	2008/6/23	44.29	22.64	8.44E-05
2008/6/17	48.51	21.13	8.04E-05	2008/6/23	44.29	22.64	9.77E-05	2008/7/9	47.01	25.23	0.000115944	2008/6/23	44.29	22.64	0.000106487	2008/6/20	47.16	22.87	0.000225461	2008/6/24	44.49	22.42	0.000153416
2008/6/18	46.15	22.24	0.000114156	2008/6/24	44.49	22.42	0.000172431	2008/7/10	46.91	25.59	0.000150265	2008/6/24	44.49	22.42	0.000142846	2008/6/23	44.29	22.64	0.00011947	2008/6/25	43.97	21.14	7.30E-05
2008/6/19	46.62	21.58	7.45E-05	2008/6/25	43.97	21.14	0.000112662	2008/7/11	47.67	27.49	0.000248189	2008/6/25	43.97	21.14	0.000106182	2008/6/24	44.49	22.42	0.000162037	2008/6/26	44.68	23.93	0.000123683
2008/6/20	47.16	22.87	0.000137394	2008/6/26	44.68	23.93	0.000145327	2008/7/14	47.24	28.48	0.000189975	2008/6/26	44.68	23.93	0.000150514	2008/6/25	43.97	21.14	9.82E-05	2008/6/27	43.83	23.44	0.00028217
2008/6/23	44.29	22.64	5.83E-05	2008/6/27	43.83	23.44	0.000323186	2008/7/15	50.89	28.54	0.000134739	2008/6/27	43.83	23.44	0.000257061	2008/6/26	44.68	23.93	0.000128555	2008/6/30	45.11	23.95	0.000199565
2008/6/24	44.49	22.42	9.18E-05	2008/6/30	45.11	23.95	0.00019937	2008/7/16	52.02	25.1	0.000104969	2008/6/30	45.11	23.95	0.000149362	2008/6/27	43.83	23.44	0.000366194	2008/7/1	46.45	23.65	0.00017871
2008/6/25	43.97	21.14	0.000115434	2008/7/1	46.45	23.65	0.0002257	2008/7/17	53.88	25.01	4.69E-05	2008/7/1	46.45	23.65	0.000254285	2008/6/30	45.11	23.95	0.000230219	2008/7/2	46.05	25.92	0.000159018
2008/6/26	44.68	23.93	0.000133188	2008/7/2	46.05	25.92	0.000187912	2008/7/18	53.73	24.05	7.25E-05	2008/7/2	46.05	25.92	0.000197005	2008/7/1	46.45	23.65	0.000243789	2008/7/3	44.39	24.78	0.000307996
2008/6/27	43.83	23.44	0.000115807	2008/7/3	44.39	24.78	0.000322986	2008/7/22	50.94	21.18	7.62E-05	2008/7/3	44.39	24.78	0.000404198	2008/7/2	46.05	25.92	0.000191909	2008/7/7	46.38	25.78	0.000121929
2008/6/30	45.11	23.95	8.77E-05	2008/7/7	46.38	25.78	0.000122541	2008/7/23	51.54	21.31	7.91E-05	2008/7/7	46.38	25.78	0.000200482	2008/7/3	44.39	24.78	0.000343907	2008/7/8	48.41	23.15	0.000205409
2008/7/1	46.45	23.65	0.000232275	2008/7/8	48.41	23.15	0.000219992	2008/7/24	50.7	23.44	9.87E-05	2008/7/8	48.41	23.15	0.000743559	2008/7/7	46.38	25.78	0.000134781	2008/7/9	47.01	25.23	8.91E-05
2008/7/2	46.05	25.92	0.000141375	2008/7/9	47.01	25.23	5.47E-05	2008/7/25	48.84	22.91	4.23E-05	2008/7/9	47.01	25.23	0.000139279	2008/7/8	48.41	23.15	0.000179841	2008/7/10	46.91	25.59	0.000185236
2008/7/3	44.39	24.78	0.000173539	2008/7/10	46.91	25.59	0.000137457	2008/7/28	49.28	24.23	5.64E-05	2008/7/10	46.91	25.59	0.000430065	2008/7/9	47.01	25.23	8.46E-05	2008/7/11	47.67	27.49	0.000277838
2008/7/7	46.38	25.78	0.000256415	2008/7/11	47.67	27.49	0.000249825	2008/7/29	48.38	22.03	8.60E-05	2008/7/11	47.67	27.49	0.000327968	2008/7/10	46.91	25.59	0.000180333	2008/7/14	47.24	28.48	0.000139135
2008/7/8	48.41	23.15	0.000157624	2008/7/14	47.24	28.48	0.000122855	2008/7/30	47.17	21.21	4.28E-05	2008/7/14	47.24	28.48	0.000325538	2008/7/11	47.67	27.49	0.000262535	2008/7/15	50.89	28.54	0.000220464
2008/7/9	47.01	25.23	0.000131743	2008/7/15	50.89	28.54	0.000265858	2008/7/31	47.02	22.94	8.95E-05	2008/7/15	50.89	28.54	0.000274642	2008/7/14	47.24	28.48	0.00012476	2008/7/16	52.02	25.1	0.000309314
2008/7/10	46.91	25.59	0.000285164	2008/7/16	52.02	25.1	0.000322577	2008/8/1	46.83	22.57	9.98E-05	2008/7/16	52.02	25.1	0.00033364	2008/7/15	50.89	28.54	0.000231177	2008/7/17	53.88	25.01	0.000208349
2008/7/11	47.67	27.49	0.00053287	2008/7/17	53.88	25.01	0.000193881	2008/8/4	48	23.49	0.000133093	2008/7/17	53.88	25.01	0.000294083	2008/7/16	52.02	25.1	0.000325015	2008/7/18	53.73	24.05	0.000158898
2008/7/14	47.24	28.48	0.000231303	2008/7/18	53.73	24.05	0.000229241	2008/8/5	48.47	21.14	0.000135049	2008/7/18	53.73	24.05	0.000321098	2008/7/17	53.88	25.01	0.000212723	2008/7/21	51.46	23.05	0.00012609
2008/7/15	50.89	28.54	0.000322358	2008/7/21	51.46	23.05	0.00015152	2008/8/6	48.41	20.23	8.17E-05	2008/7/21	51.46	23.05	0.000193535	2008/7/18	53.73	24.05	0.000230032	2008/7/22	50.94	21.18	0.000124341
2008/7/16	52.02	25.1	0.000204254	2008/7/22	50.94	21.18	0.000132124	2008/8/7	46.99	21.15	0.00010476	2008/7/22	50.94	21.18	0.000180781	2008/7/21	51.46	23.05	0.000198831	2008/7/23	51.54	21.31	0.000102779
2008/7/17	53.88	25.01	0.000178652	2008/7/23	51.54	21.31	0.000108877	2008/8/8	45.7	20.66	0.000113799	2008/7/23	51.54	21.31	0.000236544	2008/7/22	50.94	21.18	0.00012875	2008/7/24	50.7	23.44	0.000125627
2008/7/18	53.73	24.05	8.27E-05	2008/7/24	50.7	23.44	0.000137739	2008/8/11	45.57	20.12	0.000104269	2008/7/24	50.7	23.44	0.000133862	2008/7/23	51.54	21.31	9.93E-05	2008/7/25	48.84	22.91	0.000179956
2008/7/21	51.46	23.05	4.94E-05	2008/7/25	48.84	22.91	0.000168047	2008/8/12	45.93	21.17	6.59E-05	2008/7/25	48.84	22.91	0.000233396	2008/7/24	50.7	23.44	0.00014362	2008/7/28	49.28	24.23	0.000146879
2008/7/22	50.94	21.18	0.000115804	2008/7/28	49.28	24.23	0.000104271	2008/8/13	46.86	21.55	0.000117666	2008/7/28	49.28	24.23	7.54E-05	2008/7/25	48.84	22.91	0.000196764	2008/7/29	48.38	22.03	0.000162679
2008/7/23	51.54	21.31	0.000135196	2008/7/29	48.38	22.03	0.000132637	2008/8/14	46.68	20.34	9.61E-05	2008/7/29	48.38	22.03	0.000147101	2008/7/28	49.28	24.23	0.000110101	2008/7/30	47.17	21.21	0.00021081
2008/7/24	50.7	23.44	9.51E-05	2008/7/30	47.17	21.21	0.000139311	2008/8/15	48.35	19.58	5.22E-05	2008/7/30	47.17	21.21	0.000215302	2008/7/29	48.38	22.03	0.000126744	2008/7/31	47.02	22.94	0.00018564
2008/7/25	48.84	22.91	0.000119533	2008/7/31	47.02	22.94	0.0001844	2008/8/18	46.62	20.98	0.000125611	2008/7/31	47.02	22.94	0.000190244	2008/7/30	47.17	21.21	0.000110688	2008/8/1	46.83	22.57	0.000217608
2008/7/28	49.28	24.23	7.32E-05	2008/8/1	46.83	22.57	0.00019242	2008/8/19	44.77	21.28	0.000172282	2008/8/1	46.83	22.57	0.000219085	2008/7/31	47.02	22.94	0.000265952	2008/8/4	48	23.49	0.000129697
2008/7/29	48.38	22.03	9.51E-05	2008/8/4	48	23.49	8.92E-05	2008/8/20	44.03	20.42	0.000124503	2008/8/4	48	23.49	0.000109128	2008/8/1	46.83	22.57	0.000190994	2008/8/5	48.47	21.14	0.000139986
2008/7/30	47.17	21.21	0.000158796	2008/8/5	48.47	21.14	0.000102312	2008/8/21	45.14	19.82	5.80E-05	2008/8/5	48.47	21.14	9.41E-05	2008/8/4	48	23.49	7.36E-05	2008/8/6	48.41	20.23	0.000112799
2008/7/31	47.02	22.94	0.000124848	2008/8/6	48.41	20.23	0.000103626	2008/8/22	43.63	18.81	8.13E-05	2008/8/6	48.41	20.23	0.000108558	2008/8/5	48.47	21.14	9.23E-05	2008/8/7	46.99	21.15	0.000126619
2008/8/1	46.83	22.57	0.00011426	2008/8/7	46.99	21.15	0.000112944	2008/8/25	44.48	20.97	9.48E-05	2008/8/7	46.99	21.15	0.000131206	2008/8/6	48.41	20.23	0.000111441	2008/8/8	45.7	20.66	0.000158514
2008/8/4	48	23.49	7.01E-05	2008/8/8	45.7	20.66	0.000146515	2008/8/26	46.96	20.49	4.93E-05	2008/8/8	45.7	20.66	0.000153851	2008/8/7	46.99	21.15	0.000119237	2008/8/11	45.57	20.12	6.29E-05
2008/8/5	48.47	21.14	7.58E-05	2008/8/11	45.57	20.12	7.00E-05	2008/8/27	48.21	19.76	5.53E-05	2008/8/11	45.57	20.12	6.08E-05	2008/8/8	45.7	20.66	0.000158564	2008/8/12	45.93	21.17	0.000131901
2008/8/6	48.41	20.23	6.16E-05	2008/8/12	45.93	21.17	0.000103	2008/8/28	49.1	19.43	3.95E-05	2008/8/12	45.93	21.17	0.00010356	2008/8/11	45.57	20.12	7.23E-05	2008/8/13	46.86	21.55	0.000114692
2008/8/7	46.99	21.15	0.000129972	2008/8/13	46.86	21.55	0.000106647	2008/8/29	50.22	20.65	8.01E-05	2008/8/13	46.86	21.55	0.000106633	2008/8/12	45.93	21.17	0.000109787	2008/8/14	46.68	20.34	0.000132002
2008/8/8	45.7	20.66	8.07E-05	2008/8/14	46.68	20.34	0.000123438	2008/9/2	46.69	21.99	0.000191136	2008/8/14	46.68	20.34	0.000218091	2008/8/13	46.86	21.55	0.000107229	2008/8/15	48.35	19.58	0.000110554
2008/8/11	45.57	20.12	7.08E-05	2008/8/15	48.35	19.58	7.47E-05	2008/9/3	45.08	21.43	0.000124112	2008/8/15	48.35	19.58	0.000131465	2008/8/14	46.68	20.34	0.000176247	2008/8/18	46.62	20.98	9.57E-05
2008/8/12	45.93	21.17	8.20E-05	2008/8/18	46.62	20.98	0.000106436	2008/9/4	44.79	24.03	0.000130636	2008/8/18	46.62	20.98	0.000116204	2008/8/15	48.35	19.58	0.000111472	2008/8/19	44.77	21.28	0.000123079
2008/8/13	46.86	21.55	0.000111441	2008/8/19	44.77	21.28	0.000129453	2008/9/5	44.85	23.06	0.000210423	2008/8/19	44.77	21.28	0.000227863	2008/8/18	46.62	20.98	0.000134016	2008/8/20	44.03	20.42	0.000100356
2008/8/14	46.68	20.34	8.85E-05	2008/8/20	44.03	20.42	0.000111289	2008/9/8	45.2	22.64	0.000164175	2008/8/20	44.03	20.42	0.000147643	2008/8/19	44.77	21.28	0.000104097	2008/8/21	45.14	19.82	0.000124918
2008/8/15	48.35	19.58	7.67E-05	2008/8/21	45.14	19.82	0.000127325	2008/9/9	45.65	25.47	6.99E-05	2008/8/21	45.14	19.82	0.000128695	2008/8/20	44.03	20.42	0.000120812	2008/8/22	43.63	18.81	0.000113308
2008/8/18	46.62	20.98	8.25E-05	2008/8/22	43.63	18.81	8.67E-05	2008/9/10	45.35	24.52	0.000197268	2008/8/22	43.63	18.81	0.00012099	2008/8/21	45.14	19.82	0.000106085	2008/8/25	44.48	20.97	6.54E-05
2008/8/19	44.77	21.28	9.21E-05	2008/8/25	44.48	20.97	7.33E-05	2008/9/11	46.98	24.39	0.000105657	2008/8/26	46.96	20.49	0.000340737	2008/8/22	43.63	18.81	9.33E-05	2008/8/26	46.96	20.49	9.75E-05
2008/8/20	44.03	20.42	0.000107366	2008/8/26	46.96	20.49	0.000103668	2008/9/12	45.75	25.66	0.000114474	2008/8/27	48.21	19.76	0.000112107	2008/8/25	44.48	20.97	7.55E-05	2008/8/27	48.21	19.76	0.000108216
2008/8/21	45.14	19.82	9.77E-05	2008/8/27	48.21	19.76	0.00010807	2008/9/16	51.56	30.3	0.000485316	2008/8/28	49.1	19.43	0.000120687	2008/8/26	46.96	20.49	0.000123633	2008/8/28	49.1	19.43	0.000150919
2008/8/22	43.63	18.81	8.56E-05	2008/8/28	49.1	19.43	0.000148034	2008/9/17	52.44	36.22	0.000232859	2008/8/29	50.22	20.65	0.00011072	2008/8/27	48.21	19.76	0.000146723	2008/8/29	50.22	20.65	9.88E-05
2008/8/25	44.48	20.97	8.26E-05	2008/8/29	50.22	20.65	0.00010476	2008/9/18	54.57	33.1	0.000296002	2008/9/2	46.69	21.99	8.97E-05	2008/8/28	49.1	19.43	0.000191978	2008/9/2	46.69	21.99	0.000129758
2008/8/26	46.96	20.49	6.77E-05	2008/9/2	46.69	21.99	0.000100326	2008/9/19	52.73	32.07	0.000166153	2008/9/3	45.08	21.43	0.000226498	2008/8/29	50.22	20.65	0.000108549	2008/9/3	45.08	21.43	0.000108009
2008/8/27	48.21	19.76	5.95E-05	2008/9/3	45.08	21.43	9.75E-05	2008/9/22	57.47	33.85	0.000227102	2008/9/4	44.79	24.03	0.000180592	2008/9/2	46.69	21.99	0.00011442	2008/9/4	44.79	24.03	0.000164744
2008/8/28	49.1	19.43	7.73E-05	2008/9/4	44.79	24.03	0.000149836	2008/9/24	53.99	35.19	0.000109105	2008/9/5	44.85	23.06	0.000290245	2008/9/3	45.08	21.43	9.09E-05	2008/9/5	44.85	23.06	0.000280473
2008/8/29	50.22	20.65	5.62E-05	2008/9/5	44.85	23.06	0.000311979	2008/9/25	52.39	32.82	0.00014398	2008/9/8	45.2	22.64	0.000710096	2008/9/4	44.79	24.03	0.000159123	2008/9/8	45.2	22.64	0.000202671
2008/9/2	46.69	21.99	0.000151771	2008/9/8	45.2	22.64	0.000393978	2008/9/26	52.7	34.74	0.000154007	2008/9/9	45.65	25.47	0.000161789	2008/9/5	44.85	23.06	0.000315937	2008/9/9	45.65	25.47	0.000136667
2008/9/3	45.08	21.43	0.000120898	2008/9/9	45.65	25.47	0.000139765	2008/9/29	64.21	46.72	0.000197764	2008/9/10	45.35	24.52	0.000301101	2008/9/8	45.2	22.64	0.000597268	2008/9/10	45.35	24.52	0.000194802
2008/9/4	44.79	24.03	0.000144937	2008/9/10	45.35	24.52	0.000245584	2008/9/30	59.56	39.39	0.000749186	2008/9/11	46.98	24.39	0.000148864	2008/9/9	45.65	25.47	0.000144238	2008/9/11	46.98	24.39	0.000157196
2008/9/5	44.85	23.06	0.00016873	2008/9/11	46.98	24.39	0.000158492	2008/10/1	57.99	39.81	0.000154842	2008/9/12	45.75	25.66	0.000226988	2008/9/10	45.35	24.52	0.00028609	2008/9/12	45.75	25.66	0.000125709
2008/9/8	45.2	22.64	0.000649995	2008/9/12	45.75	25.66	0.000112348	2008/10/2	57.85	45.26	0.00018357	2008/9/15	45.75	31.7	0.000952513	2008/9/11	46.98	24.39	0.000182262	2008/9/15	45.75	31.7	0.000414038
2008/9/9	45.65	25.47	0.000216012	2008/9/15	45.75	31.7	0.000642519	2008/10/3	56.41	45.14	0.000212149	2008/9/16	51.56	30.3	0.000751505	2008/9/12	45.75	25.66	0.000150588	2008/9/16	51.56	30.3	0.000512661
2008/9/10	45.35	24.52	0.000183511	2008/9/16	51.56	30.3	0.000658643	2008/10/6	65.02	52.05	0.000315385	2008/9/17	52.44	36.22	0.000712518	2008/9/15	45.75	31.7	0.000448296	2008/9/17	52.44	36.22	0.000391514
2008/9/11	46.98	24.39	0.00037943	2008/9/17	52.44	36.22	0.00055481	2008/10/7	64.12	53.68	0.001158028	2008/9/18	54.57	33.1	0.000526921	2008/9/16	51.56	30.3	0.000575716	2008/9/18	54.57	33.1	0.000458413
2008/9/12	45.75	25.66	0.000207841	2008/9/18	54.57	33.1	0.00058762	2008/10/8	62.6	57.53	0.001190509	2008/9/19	52.73	32.07	0.001644254	2008/9/17	52.44	36.22	0.000531482	2008/9/19	52.73	32.07	0.000956948
2008/9/15	45.75	31.7	0.000914437	2008/9/19	52.73	32.07	0.000870216	2008/10/9	61.58	63.92	0.000930854	2008/9/22	57.47	33.85	0.000198279	2008/9/18	54.57	33.1	0.000755971	2008/9/22	57.47	33.85	0.000175718
2008/9/16	51.56	30.3	0.001248021	2008/9/22	57.47	33.85	0.000228104	2008/10/10	70.52	69.95	0.003228855	2008/9/23	54.76	35.72	0.000339897	2008/9/19	52.73	32.07	0.000838999	2008/9/23	54.76	35.72	0.00017216
2008/9/17	52.44	36.22	0.000994296	2008/9/23	54.76	35.72	0.000248612	2008/10/14	70.52	55.13	0.001451552	2008/9/24	53.99	35.19	0.000156884	2008/9/22	57.47	33.85	0.000248745	2008/9/24	53.99	35.19	0.000157135
2008/9/18	54.57	33.1	0.001633544	2008/9/24	53.99	35.19	0.000151173	2008/10/15	70.52	69.25	0.000735174	2008/9/25	52.39	32.82	0.000217151	2008/9/23	54.76	35.72	0.000325935	2008/9/25	52.39	32.82	0.000234304
2008/9/19	52.73	32.07	0.001248607	2008/9/25	52.39	32.82	0.000304543	2008/10/16	75.09	67.61	0.001851118	2008/9/26	52.7	34.74	0.000402196	2008/9/24	53.99	35.19	0.000169149	2008/9/26	52.7	34.74	0.000199532
2008/9/22	57.47	33.85	0.000279006	2008/9/26	52.7	34.74	0.000303957	2008/10/17	70.04	70.33	0.000812528	2008/9/29	64.21	46.72	0.000563615	2008/9/25	52.39	32.82	0.000291919	2008/9/29	64.21	46.72	0.000485019
2008/9/23	54.76	35.72	0.000396687	2008/9/29	64.21	46.72	0.000616003	2008/10/20	69.38	52.97	0.00047279	2008/9/30	59.56	39.39	0.000927809	2008/9/26	52.7	34.74	0.000314253	2008/9/30	59.56	39.39	0.000416087
2008/9/24	53.99	35.19	0.000243316	2008/9/30	59.56	39.39	0.000908902	2008/10/21	71.76	53.11	0.000471371	2008/10/1	57.99	39.81	0.000486394	2008/9/29	64.21	46.72	0.000618144	2008/10/1	57.99	39.81	0.000228204
2008/9/25	52.39	32.82	0.000279662	2008/10/1	57.99	39.81	0.000218226	2008/10/22	83.79	69.65	0.000578811	2008/10/2	57.85	45.26	0.00029651	2008/9/30	59.56	39.39	0.000678858	2008/10/2	57.85	45.26	0.000317946
2008/9/26	52.7	34.74	0.000422709	2008/10/2	57.85	45.26	0.000317168	2008/10/23	81.88	67.8	0.001675192	2008/10/3	56.41	45.14	0.000382727	2008/10/1	57.99	39.81	0.000381879	2008/10/3	56.41	45.14	0.000363024
2008/9/29	64.21	46.72	0.001995155	2008/10/3	56.41	45.14	0.000369441	2008/10/24	84.59	79.13	0.001289786	2008/10/6	65.02	52.05	0.002076494	2008/10/2	57.85	45.26	0.000370643	2008/10/6	65.02	52.05	0.000759356
2008/9/30	59.56	39.39	0.000651335	2008/10/6	65.02	52.05	0.001870976	2008/10/27	82.51	80.06	0.002828662	2008/10/7	64.12	53.68	0.001605563	2008/10/3	56.41	45.14	0.000404778	2008/10/7	64.12	53.68	0.001162699
2008/10/1	57.99	39.81	0.000516222	2008/10/7	64.12	53.68	0.001187034	2008/10/28	92.9	66.96	0.00250858	2008/10/8	62.6	57.53	0.003608708	2008/10/6	65.02	52.05	0.000732656	2008/10/8	62.6	57.53	0.003653592
2008/10/2	57.85	45.26	0.000440958	2008/10/8	62.6	57.53	0.004158664	2008/10/29	79.85	69.96	0.002270867	2008/10/9	61.58	63.92	0.000952649	2008/10/7	64.12	53.68	0.000994471	2008/10/9	61.58	63.92	0.001360928
2008/10/3	56.41	45.14	0.001085823	2008/10/9	61.58	63.92	0.001263978	2008/10/30	80.35	62.9	0.001349582	2008/10/10	70.52	69.95	0.01060012	2008/10/8	62.6	57.53	0.005004115	2008/10/10	70.52	69.95	0.005838443
2008/10/6	65.02	52.05	0.001808621	2008/10/10	70.52	69.95	0.010826718	2008/10/31	80.56	59.89	0.001762875	2008/10/13	70.52	54.99	0.002932429	2008/10/9	61.58	63.92	0.001279009	2008/10/13	70.52	54.99	0.001530221
2008/10/7	64.12	53.68	0.000907761	2008/10/13	70.52	54.99	0.001881837	2008/11/4	83.2	47.73	0.000667746	2008/10/14	70.52	55.13	0.001801595	2008/10/10	70.52	69.95	0.005122066	2008/10/14	70.52	55.13	0.001250134
2008/10/8	62.6	57.53	0.002496454	2008/10/14	70.52	55.13	0.001866519	2008/11/5	83.63	54.56	0.000569718	2008/10/15	70.52	69.25	0.000877226	2008/10/13	70.52	54.99	0.00081604	2008/10/15	70.52	69.25	0.001124412
2008/10/9	61.58	63.92	0.00175703	2008/10/15	70.52	69.25	0.000984547	2008/11/6	90.25	63.68	0.000850941	2008/10/16	75.09	67.61	0.003663839	2008/10/14	70.52	55.13	0.001477357	2008/10/16	75.09	67.61	0.002469442
2008/10/10	70.52	69.95	0.00774774	2008/10/16	75.09	67.61	0.004265378	2008/11/7	85.63	56.1	0.002111305	2008/10/17	70.04	70.33	0.002389634	2008/10/15	70.52	69.25	0.000987617	2008/10/17	70.04	70.33	0.001792095
2008/10/13	70.52	54.99	0.001622055	2008/10/17	70.04	70.33	0.002293987	2008/11/10	87.35	59.98	0.000829619	2008/10/20	69.38	52.97	0.000773324	2008/10/16	75.09	67.61	0.003596447	2008/10/20	69.38	52.97	0.000820341
2008/10/14	70.52	55.13	0.002743032	2008/10/20	69.38	52.97	0.001061412	2008/11/11	87.41	61.44	0.000610017	2008/10/21	71.76	53.11	0.000603774	2008/10/17	70.04	70.33	0.002707768	2008/10/21	71.76	53.11	0.000536718
2008/10/15	70.52	69.25	0.001719586	2008/10/21	71.76	53.11	0.000534666	2008/11/12	79.79	66.46	0.00075505	2008/10/22	83.79	69.65	0.000934028	2008/10/20	69.38	52.97	0.000682221	2008/10/22	83.79	69.65	0.000969605
2008/10/16	75.09	67.61	0.003268438	2008/10/22	83.79	69.65	0.001083756	2008/11/13	82.27	59.83	0.00110192	2008/10/23	81.88	67.8	0.001001761	2008/10/21	71.76	53.11	0.000606928	2008/10/23	81.88	67.8	0.001307393
2008/10/17	70.04	70.33	0.001844503	2008/10/23	81.88	67.8	0.00143308	2008/11/14	79.78	66.31	0.000884707	2008/10/24	84.59	79.13	0.00362928	2008/10/22	83.79	69.65	0.000612823	2008/10/24	84.59	79.13	0.003076861
2008/10/20	69.38	52.97	0.000810359	2008/10/24	84.59	79.13	0.004582619	2008/11/17	80.66	69.15	0.001083102	2008/10/27	82.51	80.06	0.002432541	2008/10/23	81.88	67.8	0.001416409	2008/10/27	82.51	80.06	0.002223143
2008/10/21	71.76	53.11	0.000791584	2008/10/27	82.51	80.06	0.004449534	2008/11/18	75.77	67.64	0.000487772	2008/10/28	92.9	66.96	0.001297694	2008/10/24	84.59	79.13	0.002722127	2008/10/28	92.9	66.96	0.005883467
2008/10/22	83.79	69.65	0.001436586	2008/10/28	92.9	66.96	0.001640255	2008/11/19	71.6	74.26	0.000403341	2008/10/29	79.85	69.96	0.001888678	2008/10/27	82.51	80.06	0.002248483	2008/10/29	79.85	69.96	0.00342837
2008/10/23	81.88	67.8	0.003146875	2008/10/29	79.85	69.96	0.004259256	2008/11/20	79.09	80.86	0.000663778	2008/10/30	80.35	62.9	0.000593198	2008/10/28	92.9	66.96	0.001498457	2008/10/30	80.35	62.9	0.001004812
2008/10/24	84.59	79.13	0.00353501	2008/10/30	80.35	62.9	0.000876415	2008/11/21	79.7	72.67	0.0012096	2008/10/31	80.56	59.89	0.000718668	2008/10/29	79.85	69.96	0.000798384	2008/10/31	80.56	59.89	0.000844373
2008/10/27	82.51	80.06	0.001906051	2008/10/31	80.56	59.89	0.00060217	2008/11/25	81.68	60.9	0.001111856	2008/11/3	84.07	53.68	0.000287523	2008/10/30	80.35	62.9	0.001005372	2008/11/3	84.07	53.68	0.000408557
2008/10/28	92.9	66.96	0.002535561	2008/11/3	84.07	53.68	0.000384072	2008/11/26	66.47	54.92	0.000425918	2008/11/4	83.2	47.73	0.000369066	2008/10/31	80.56	59.89	0.000644018	2008/11/4	83.2	47.73	0.000417436
2008/10/29	79.85	69.96	0.002514058	2008/11/4	83.2	47.73	0.000331566	2008/11/28	80.26	55.28	0.000211599	2008/11/5	83.63	54.56	0.00055141	2008/11/3	84.07	53.68	0.00035753	2008/11/5	83.63	54.56	0.000582486
2008/10/30	80.35	62.9	0.001360616	2008/11/5	83.63	54.56	0.000608582	2008/12/1	85.31	68.51	0.000297804	2008/11/6	90.25	63.68	0.001673168	2008/11/4	83.2	47.73	0.000350669	2008/11/6	90.25	63.68	0.001823491
2008/10/31	80.56	59.89	0.000939878	2008/11/6	90.25	63.68	0.001173682	2008/12/2	86.36	62.98	0.00078544	2008/11/7	85.63	56.1	0.000844071	2008/11/5	83.63	54.56	0.000524814	2008/11/7	85.63	56.1	0.000941098
2008/11/3	84.07	53.68	0.000249065	2008/11/7	85.63	56.1	0.000873924	2008/12/3	88.45	60.72	0.000327421	2008/11/10	87.35	59.98	0.000699683	2008/11/6	90.25	63.68	0.001040329	2008/11/10	87.35	59.98	0.000463236
2008/11/4	83.2	47.73	0.000562269	2008/11/10	87.35	59.98	0.00053095	2008/12/4	89.34	63.64	0.000329114	2008/11/11	87.41	61.44	0.00064585	2008/11/7	85.63	56.1	0.000959928	2008/11/11	87.41	61.44	0.000923664
2008/11/5	83.63	54.56	0.000740823	2008/11/11	87.41	61.44	0.000867532	2008/12/5	93.08	59.93	0.000236705	2008/11/12	79.79	66.46	0.000736452	2008/11/10	87.35	59.98	0.000422197	2008/11/12	79.79	66.46	0.001063221
2008/11/6	90.25	63.68	0.000671671	2008/11/12	79.79	66.46	0.000772823	2008/12/8	92.64	58.49	0.000463995	2008/11/13	82.27	59.83	0.000985135	2008/11/11	87.41	61.44	0.000601721	2008/11/13	82.27	59.83	0.001183496
2008/11/7	85.63	56.1	0.000745573	2008/11/13	82.27	59.83	0.001038259	2008/12/9	98.93	58.91	0.000325485	2008/11/14	79.78	66.31	0.000987726	2008/11/12	79.79	66.46	0.000711242	2008/11/14	79.78	66.31	0.001048186
2008/11/10	87.35	59.98	0.000796924	2008/11/14	79.78	66.31	0.001028547	2008/12/10	95.9	55.73	0.000344146	2008/11/17	80.66	69.15	0.000398648	2008/11/13	82.27	59.83	0.001125675	2008/11/17	80.66	69.15	0.00075268
2008/11/11	87.41	61.44	0.001131107	2008/11/17	80.66	69.15	0.000598374	2008/12/11	100.42	55.78	0.000273169	2008/11/18	75.77	67.64	0.000522704	2008/11/14	79.78	66.31	0.000811876	2008/11/18	75.77	67.64	0.000964843
2008/11/12	79.79	66.46	0.000684559	2008/11/18	75.77	67.64	0.000707949	2008/12/12	93.05	54.28	0.001331092	2008/11/19	71.6	74.26	0.000517223	2008/11/17	80.66	69.15	0.000570691	2008/11/19	71.6	74.26	0.000883271
2008/11/13	82.27	59.83	0.00293256	2008/11/19	71.6	74.26	0.000670862	2008/12/15	93.05	56.76	0.000422674	2008/11/20	79.09	80.86	0.001080869	2008/11/18	75.77	67.64	0.00068783	2008/11/20	79.09	80.86	0.001412066
2008/11/14	79.78	66.31	0.001793443	2008/11/20	79.09	80.86	0.001349538	2008/12/16	93.05	52.37	0.000296873	2008/11/21	79.7	72.67	0.001041204	2008/11/19	71.6	74.26	0.000640179	2008/11/21	79.7	72.67	0.001463887
2008/11/17	80.66	69.15	0.001529568	2008/11/21	79.7	72.67	0.001465503	2008/12/17	95.12	49.84	0.000434609	2008/11/24	78.32	64.7	0.000976563	2008/11/20	79.09	80.86	0.001054376	2008/11/24	78.32	64.7	0.000905562
2008/11/18	75.77	67.64	0.001302892	2008/11/24	78.32	64.7	0.000691675	2008/12/18	90.93	47.34	0.000298934	2008/11/25	81.68	60.9	0.001137756	2008/11/21	79.7	72.67	0.001510178	2008/11/25	81.68	60.9	0.001151929
2008/11/19	71.6	74.26	0.001172066	2008/11/25	81.68	60.9	0.001077619	2008/12/19	86.67	44.93	0.000384876	2008/11/26	66.47	54.92	0.001012683	2008/11/24	78.32	64.7	0.000771273	2008/11/26	66.47	54.92	0.00130222
2008/11/20	79.09	80.86	0.002522109	2008/11/26	66.47	54.92	0.000947987	2008/12/22	87.63	44.56	0.000257853	2008/11/28	80.26	55.28	0.000341561	2008/11/25	81.68	60.9	0.000989935	2008/11/28	80.26	55.28	0.00051176
2008/11/21	79.7	72.67	0.003035521	2008/11/28	80.26	55.28	0.000352454	2008/12/24	90.36	44.21	0.000115323	2008/12/1	85.31	68.51	0.000608744	2008/11/26	66.47	54.92	0.000961063	2008/12/1	85.31	68.51	0.000517102
2008/11/24	78.32	64.7	0.001382293	2008/12/1	85.31	68.51	0.00051063	2008/12/26	89.33	43.38	7.21E-05	2008/12/2	86.36	62.98	0.000749575	2008/11/28	80.26	55.28	0.00038138	2008/12/2	86.36	62.98	0.000802586
2008/11/25	81.68	60.9	0.001232864	2008/12/2	86.36	62.98	0.00068284	2008/12/29	95.91	43.9	6.20E-05	2008/12/3	88.45	60.72	0.000383351	2008/12/1	85.31	68.51	0.000496822	2008/12/3	88.45	60.72	0.000836326
2008/11/26	66.47	54.92	0.000720346	2008/12/3	88.45	60.72	0.000619651	2008/12/30	95.88	41.63	7.10E-05	2008/12/4	89.34	63.64	0.000812999	2008/12/2	86.36	62.98	0.000663031	2008/12/4	89.34	63.64	0.001357962
2008/11/28	80.26	55.28	0.000136362	2008/12/4	89.34	63.64	0.001122092	2009/1/5	82.11	39.08	0.000168011	2008/12/5	93.08	59.93	0.000631594	2008/12/3	88.45	60.72	0.000551471	2008/12/5	93.08	59.93	0.00109536
2008/12/1	85.31	68.51	0.001358098	2008/12/5	93.08	59.93	0.000875467	2009/1/6	79.58	38.56	0.000137462	2008/12/8	92.64	58.49	0.002081816	2008/12/4	89.34	63.64	0.001150403	2008/12/8	92.64	58.49	0.001103725
2008/12/2	86.36	62.98	0.001091561	2008/12/8	92.64	58.49	0.003081713	2009/1/7	85.46	43.39	0.000162829	2008/12/9	98.93	58.91	0.000609642	2008/12/5	93.08	59.93	0.000776738	2008/12/9	98.93	58.91	0.000540258
2008/12/3	88.45	60.72	0.001103232	2008/12/9	98.93	58.91	0.000513603	2009/1/8	85.46	42.56	0.000255677	2008/12/10	95.9	55.73	0.00031303	2008/12/8	92.64	58.49	0.000350331	2008/12/10	95.9	55.73	0.000496495
2008/12/4	89.34	63.64	0.000893849	2008/12/10	95.9	55.73	0.000411107	2009/1/9	80.66	42.82	0.000240627	2008/12/11	100.42	55.78	0.000240597	2008/12/9	98.93	58.91	0.000504771	2008/12/11	100.42	55.78	0.000394308
2008/12/5	93.08	59.93	0.001129708	2008/12/11	100.42	55.78	0.000259811	2009/1/13	81.54	43.27	0.000358523	2008/12/12	93.05	54.28	0.001265622	2008/12/10	95.9	55.73	0.000420033	2008/12/12	93.05	54.28	0.001196752
2008/12/8	92.64	58.49	0.00076462	2008/12/12	93.05	54.28	0.001932305	2009/1/14	76.68	49.14	0.000180232	2008/12/15	93.05	56.76	0.000312551	2008/12/11	100.42	55.78	0.000294606	2008/12/15	93.05	56.76	0.000312215
2008/12/9	98.93	58.91	0.000763913	2008/12/15	93.05	56.76	0.000261569	2009/1/15	76.22	51	0.000413185	2008/12/16	93.05	52.37	0.000256716	2008/12/12	93.05	54.28	0.001262414	2008/12/16	93.05	52.37	0.000360751
2008/12/10	95.9	55.73	0.000567875	2008/12/16	93.05	52.37	0.000320323	2009/1/16	74.4	46.11	0.000207271	2008/12/17	95.12	49.84	0.000360694	2008/12/15	93.05	56.76	0.000321391	2008/12/17	95.12	49.84	0.000472335
2008/12/11	100.42	55.78	0.000572682	2008/12/17	95.12	49.84	0.000372844	2009/1/20	81.83	56.65	0.000287641	2008/12/18	90.93	47.34	0.000195541	2008/12/16	93.05	52.37	0.000383296	2008/12/18	90.93	47.34	0.000239401
2008/12/12	93.05	54.28	0.001059959	2008/12/18	90.93	47.34	0.00022342	2009/1/21	79.85	46.42	0.000406047	2008/12/19	86.67	44.93	0.000549947	2008/12/17	95.12	49.84	0.000454405	2008/12/19	86.67	44.93	0.000613288
2008/12/15	93.05	56.76	0.000353064	2008/12/19	86.67	44.93	0.000480577	2009/1/22	81.81	47.29	0.00025234	2008/12/22	87.63	44.56	0.000188352	2008/12/18	90.93	47.34	0.000293457	2008/12/22	87.63	44.56	0.000367086
2008/12/16	93.05	52.37	0.000623871	2008/12/22	87.63	44.56	0.000208521	2009/1/23	81.31	47.27	0.000240041	2008/12/23	91.81	45.02	0.000202715	2008/12/19	86.67	44.93	0.000523225	2008/12/23	91.81	45.02	0.000260433
2008/12/17	95.12	49.84	0.000589598	2008/12/23	91.81	45.02	0.000184499	2009/1/26	80.91	45.69	0.000229585	2008/12/24	90.36	44.21	9.02E-05	2008/12/22	87.63	44.56	0.000211319	2008/12/29	95.91	43.9	0.000143521
2008/12/18	90.93	47.34	0.000417169	2008/12/29	95.91	43.9	0.000103965	2009/1/27	83.76	42.25	0.000345	2008/12/29	95.91	43.9	0.000265325	2008/12/23	91.81	45.02	0.000217555	2008/12/30	95.88	41.63	6.58E-05
2008/12/19	86.67	44.93	0.000408984	2008/12/30	95.88	41.63	7.97E-05	2009/1/28	81.57	39.66	0.000448956	2008/12/30	95.88	41.63	0.000146147	2008/12/24	90.36	44.21	0.000225079	2009/1/2	87.67	39.19	0.000165877
2008/12/22	87.63	44.56	0.000280599	2009/1/2	87.67	39.19	0.000158321	2009/1/29	79.41	42.63	0.000294974	2008/12/31	88.93	40	0.000144607	2008/12/29	95.91	43.9	0.000163048	2009/1/5	82.11	39.08	0.000153113
2008/12/23	91.81	45.02	0.000246802	2009/1/5	82.11	39.08	0.000115054	2009/1/30	77.1	44.84	0.000228681	2009/1/2	87.67	39.19	0.000126749	2008/12/30	95.88	41.63	0.00012618	2009/1/6	79.58	38.56	0.000253584
2008/12/24	90.36	44.21	3.40E-05	2009/1/6	79.58	38.56	0.000172309	2009/2/2	77.89	45.52	0.000298218	2009/1/5	82.11	39.08	0.000211964	2008/12/31	88.93	40	6.11E-05	2009/1/7	85.46	43.39	0.000267282
2008/12/26	89.33	43.38	4.61E-05	2009/1/7	85.46	43.39	0.000224126	2009/2/3	72.98	43.06	0.00052743	2009/1/6	79.58	38.56	0.000178753	2009/1/2	87.67	39.19	0.000213869	2009/1/8	85.46	42.56	0.000284892
2008/12/29	95.91	43.9	0.000121754	2009/1/8	85.46	42.56	0.000255573	2009/2/4	70.92	43.85	0.000236761	2009/1/7	85.46	43.39	0.000237316	2009/1/5	82.11	39.08	0.000131741	2009/1/9	80.66	42.82	0.000420775
2008/12/30	95.88	41.63	0.000144186	2009/1/9	80.66	42.82	0.000379067	2009/2/5	69.23	43.73	0.000253219	2009/1/8	85.46	42.56	0.000305779	2009/1/6	79.58	38.56	0.000207621	2009/1/12	80.66	45.84	0.000216366
2008/12/31	88.93	40	0.000144779	2009/1/12	80.66	45.84	0.00019619	2009/2/6	70.09	43.37	0.000281001	2009/1/9	80.66	42.82	0.000259637	2009/1/7	85.46	43.39	0.000249361	2009/1/13	81.54	43.27	0.000323531
2009/1/2	87.67	39.19	0.00014914	2009/1/13	81.54	43.27	0.000322582	2009/2/9	68.81	43.64	0.000248551	2009/1/12	80.66	45.84	0.000165058	2009/1/8	85.46	42.56	0.000301713	2009/1/14	76.68	49.14	0.000477519
2009/1/5	82.11	39.08	0.000217411	2009/1/14	76.68	49.14	0.000437747	2009/2/10	69.82	46.67	0.000377478	2009/1/13	81.54	43.27	0.000243892	2009/1/9	80.66	42.82	0.000442845	2009/1/15	76.22	51	0.000746566
2009/1/6	79.58	38.56	0.000260097	2009/1/15	76.22	51	0.000661865	2009/2/12	68.49	41.25	0.000261156	2009/1/14	76.68	49.14	0.000468178	2009/1/12	80.66	45.84	0.000204171	2009/1/16	74.4	46.11	0.000363568
2009/1/7	85.46	43.39	0.000224237	2009/1/16	74.4	46.11	0.000435061	2009/2/13	66.06	42.93	0.000252497	2009/1/15	76.22	51	0.000518646	2009/1/13	81.54	43.27	0.000335084	2009/1/20	81.83	56.65	0.000594852
2009/1/8	85.46	42.56	0.000237156	2009/1/20	81.83	56.65	0.000538712	2009/2/17	76.12	48.66	0.00011641	2009/1/16	74.4	46.11	0.00050993	2009/1/14	76.68	49.14	0.000455498	2009/1/21	79.85	46.42	0.000863712
2009/1/9	80.66	42.82	0.000302631	2009/1/21	79.85	46.42	0.000835855	2009/2/18	76.8	48.46	0.000124466	2009/1/20	81.83	56.65	0.000473051	2009/1/15	76.22	51	0.000669638	2009/1/22	81.81	47.29	0.000612607
2009/1/12	80.66	45.84	0.000205148	2009/1/22	81.81	47.29	0.000579941	2009/2/19	76.71	47.08	0.000109015	2009/1/21	79.85	46.42	0.000628815	2009/1/16	74.4	46.11	0.000481855	2009/1/23	81.31	47.27	0.001017969
2009/1/13	81.54	43.27	0.000340214	2009/1/23	81.31	47.27	0.00105428	2009/2/20	74.89	49.3	0.00015314	2009/1/22	81.81	47.29	0.000799765	2009/1/20	81.83	56.65	0.000512675	2009/1/26	80.91	45.69	0.000642264
2009/1/14	76.68	49.14	0.000498719	2009/1/26	80.91	45.69	0.000583391	2009/2/23	76.36	52.62	0.000366734	2009/1/23	81.31	47.27	0.000684597	2009/1/21	79.85	46.42	0.000844851	2009/1/27	83.76	42.25	0.000437427
2009/1/15	76.22	51	0.000606661	2009/1/27	83.76	42.25	0.000389416	2009/2/24	72.48	45.49	0.000292175	2009/1/26	80.91	45.69	0.000598467	2009/1/22	81.81	47.29	0.000507403	2009/1/28	81.57	39.66	0.000500204
2009/1/16	74.4	46.11	0.0006753	2009/1/28	81.57	39.66	0.000335798	2009/2/25	69.11	44.67	0.000291441	2009/1/27	83.76	42.25	0.000349485	2009/1/23	81.31	47.27	0.00100953	2009/1/29	79.41	42.63	0.000378635
2009/1/20	81.83	56.65	0.000690549	2009/1/29	79.41	42.63	0.000360957	2009/2/26	67.7	44.66	0.0002383	2009/1/28	81.57	39.66	0.000261798	2009/1/26	80.91	45.69	0.000613877	2009/1/30	77.1	44.84	0.000714604
2009/1/21	79.85	46.42	0.000717795	2009/1/30	77.1	44.84	0.00064166	2009/2/27	68.54	46.35	0.000255483	2009/1/29	79.41	42.63	0.000330967	2009/1/27	83.76	42.25	0.00040516	2009/2/2	77.89	45.52	0.000554483
2009/1/22	81.81	47.29	0.001085791	2009/2/2	77.89	45.52	0.00049947	2009/3/2	76.61	52.65	0.000308778	2009/1/30	77.1	44.84	0.000430952	2009/1/28	81.57	39.66	0.000271927	2009/2/3	72.98	43.06	0.000447132
2009/1/23	81.31	47.27	0.001092262	2009/2/3	72.98	43.06	0.000356639	2009/3/3	73.1	50.93	0.000256668	2009/2/2	77.89	45.52	0.000470075	2009/1/29	79.41	42.63	0.000349002	2009/2/4	70.92	43.85	0.000300484
2009/1/26	80.91	45.69	0.00049418	2009/2/4	70.92	43.85	0.000299608	2009/3/4	72.08	47.56	0.000227197	2009/2/3	72.98	43.06	0.000216128	2009/1/30	77.1	44.84	0.000684627	2009/2/5	69.23	43.73	0.000465374
2009/1/27	83.76	42.25	0.000365665	2009/2/5	69.23	43.73	0.000460067	2009/3/5	72.6	50.17	0.000237694	2009/2/4	70.92	43.85	0.000171366	2009/2/2	77.89	45.52	0.00046104	2009/2/6	70.09	43.37	0.000367834
2009/1/28	81.57	39.66	0.000586406	2009/2/6	70.09	43.37	0.000343125	2009/3/6	72.36	49.33	0.000402678	2009/2/5	69.23	43.73	0.000611606	2009/2/3	72.98	43.06	0.000368639	2009/2/9	68.81	43.64	0.000208558
2009/1/29	79.41	42.63	0.000243812	2009/2/9	68.81	43.64	0.000221459	2009/3/9	71.35	49.68	0.000329002	2009/2/6	70.09	43.37	0.00032235	2009/2/4	70.92	43.85	0.000358469	2009/2/10	69.82	46.67	0.000387995
2009/1/30	77.1	44.84	0.000322759	2009/2/10	69.82	46.67	0.00042985	2009/3/10	78.02	44.37	0.000200007	2009/2/9	68.81	43.64	0.000274764	2009/2/5	69.23	43.73	0.000486044	2009/2/11	69.46	44.53	0.000349748
2009/2/2	77.89	45.52	0.000404259	2009/2/11	69.46	44.53	0.000372376	2009/3/11	69.24	43.61	0.000322149	2009/2/10	69.82	46.67	0.000397235	2009/2/6	70.09	43.37	0.000349883	2009/2/12	68.49	41.25	0.000350515
2009/2/3	72.98	43.06	0.000271808	2009/2/12	68.49	41.25	0.000335669	2009/3/12	69.64	41.18	0.00016403	2009/2/11	69.46	44.53	0.000229906	2009/2/9	68.81	43.64	0.00025758	2009/2/13	66.06	42.93	0.000263845
2009/2/4	70.92	43.85	0.000267972	2009/2/13	66.06	42.93	0.000294273	2009/3/13	65	42.36	0.000357279	2009/2/12	68.49	41.25	0.000445944	2009/2/10	69.82	46.67	0.000394077	2009/2/17	76.12	48.66	0.000326136
2009/2/5	69.23	43.73	0.000440724	2009/2/17	76.12	48.66	0.000337223	2009/3/16	69.68	43.74	0.00014299	2009/2/13	66.06	42.93	0.00041656	2009/2/11	69.46	44.53	0.000351879	2009/2/18	76.8	48.46	0.000482665
2009/2/6	70.09	43.37	0.000253451	2009/2/18	76.8	48.46	0.000521241	2009/3/17	67.71	40.8	0.000158182	2009/2/17	76.12	48.66	0.000336958	2009/2/12	68.49	41.25	0.00038476	2009/2/19	76.71	47.08	0.000286283
2009/2/9	68.81	43.64	0.000235806	2009/2/19	76.71	47.08	0.000287925	2009/3/18	65.36	40.06	0.000258644	2009/2/18	76.8	48.46	0.000365225	2009/2/13	66.06	42.93	0.000286647	2009/2/20	74.89	49.3	0.000395885
2009/2/10	69.82	46.67	0.000670359	2009/2/20	74.89	49.3	0.000493334	2009/3/19	79.59	43.68	0.000125739	2009/2/19	76.71	47.08	0.000246365	2009/2/17	76.12	48.66	0.000318166	2009/2/23	76.36	52.62	0.000560167
2009/2/11	69.46	44.53	0.000331722	2009/2/23	76.36	52.62	0.000466355	2009/3/23	66.42	43.23	0.000304758	2009/2/20	74.89	49.3	0.000448194	2009/2/18	76.8	48.46	0.00050752	2009/2/24	72.48	45.49	0.000647932
2009/2/12	68.49	41.25	0.000727534	2009/2/24	72.48	45.49	0.000468861	2009/3/24	60.82	42.93	0.000272967	2009/2/23	76.36	52.62	0.00047999	2009/2/19	76.71	47.08	0.000306847	2009/2/25	69.11	44.67	0.000546906
2009/2/13	66.06	42.93	0.000318089	2009/2/25	69.11	44.67	0.000617386	2009/3/25	60.96	42.25	0.000185106	2009/2/24	72.48	45.49	0.000263551	2009/2/20	74.89	49.3	0.000412271	2009/2/26	67.7	44.66	0.000500886
2009/2/17	76.12	48.66	0.000849774	2009/2/26	67.7	44.66	0.00045114	2009/3/26	59.08	40.36	0.000219812	2009/2/25	69.11	44.67	0.000411794	2009/2/23	76.36	52.62	0.000375779	2009/2/27	68.54	46.35	0.00045543
2009/2/18	76.8	48.46	0.000473195	2009/2/27	68.54	46.35	0.000388329	2009/3/27	59.28	41.04	0.000330799	2009/2/26	67.7	44.66	0.0004134	2009/2/24	72.48	45.49	0.000484808	2009/3/2	76.61	52.65	0.000710748
2009/2/19	76.71	47.08	0.000396661	2009/3/2	76.61	52.65	0.000736752	2009/3/30	64.31	45.54	0.000370643	2009/2/27	68.54	46.35	0.000584424	2009/2/25	69.11	44.67	0.000444682	2009/3/3	73.1	50.93	0.000415588
2009/2/20	74.89	49.3	0.000678163	2009/3/3	73.1	50.93	0.000427149	2009/3/31	78.01	44.14	0.000479382	2009/3/2	76.61	52.65	0.000754727	2009/2/26	67.7	44.66	0.000385457	2009/3/4	72.08	47.56	0.000421227
2009/2/23	76.36	52.62	0.000377958	2009/3/4	72.08	47.56	0.000332591	2009/4/1	65.06	42.28	0.000379872	2009/3/3	73.1	50.93	0.000487955	2009/2/27	68.54	46.35	0.000385648	2009/3/5	72.6	50.17	0.000480238
2009/2/24	72.48	45.49	0.000560497	2009/3/5	72.6	50.17	0.000446475	2009/4/2	62.97	42.04	0.000275288	2009/3/4	72.08	47.56	0.000392591	2009/3/2	76.61	52.65	0.00041168	2009/3/6	72.36	49.33	0.000894213
2009/2/25	69.11	44.67	0.000601877	2009/3/6	72.36	49.33	0.000726507	2009/4/3	61.86	39.7	0.000301353	2009/3/5	72.6	50.17	0.000403374	2009/3/3	73.1	50.93	0.000459809	2009/3/9	71.35	49.68	0.000658859
2009/2/26	67.7	44.66	0.000553945	2009/3/9	71.35	49.68	0.000700572	2009/4/6	58.62	40.93	0.000305927	2009/3/6	72.36	49.33	0.000537073	2009/3/4	72.08	47.56	0.000310169	2009/3/10	78.02	44.37	0.000478988
2009/2/27	68.54	46.35	0.000873385	2009/3/10	78.02	44.37	0.000487773	2009/4/7	58.58	40.39	0.000181418	2009/3/9	71.35	49.68	0.000482589	2009/3/5	72.6	50.17	0.000452994	2009/3/11	69.24	43.61	0.000524656
2009/3/2	76.61	52.65	0.000562764	2009/3/11	69.24	43.61	0.000709978	2009/4/8	56.84	38.85	0.000198601	2009/3/10	78.02	44.37	0.00035881	2009/3/6	72.36	49.33	0.000699606	2009/3/12	69.64	41.18	0.000572784
2009/3/3	73.1	50.93	0.000673685	2009/3/12	69.64	41.18	0.000536553	2009/4/9	54.97	36.53	0.000247594	2009/3/11	69.24	43.61	0.000431636	2009/3/9	71.35	49.68	0.000776645	2009/3/13	65	42.36	0.000421914
2009/3/4	72.08	47.56	0.000497266	2009/3/13	65	42.36	0.000509403	2009/4/13	57.85	37.81	0.000202835	2009/3/12	69.64	41.18	0.000341247	2009/3/10	78.02	44.37	0.00049915	2009/3/16	69.68	43.74	0.000361998
2009/3/5	72.6	50.17	0.000736288	2009/3/16	69.68	43.74	0.000459836	2009/4/14	67.77	37.67	0.000311436	2009/3/13	65	42.36	0.000496073	2009/3/11	69.24	43.61	0.000636953	2009/3/17	67.71	40.8	0.00033357
2009/3/6	72.36	49.33	0.00085595	2009/3/17	67.71	40.8	0.000331066	2009/4/15	55.57	36.17	0.00019331	2009/3/16	69.68	43.74	0.000482867	2009/3/12	69.64	41.18	0.000482934	2009/3/18	65.36	40.06	0.000310308
2009/3/9	71.35	49.68	0.000567989	2009/3/18	65.36	40.06	0.000384579	2009/4/16	69.95	35.79	0.000401119	2009/3/17	67.71	40.8	0.000329345	2009/3/13	65	42.36	0.000301229	2009/3/19	79.59	43.68	0.000425868
2009/3/10	78.02	44.37	0.000745282	2009/3/19	79.59	43.68	0.000505	2009/4/17	50.12	33.94	0.00022278	2009/3/18	65.36	40.06	0.000302556	2009/3/16	69.68	43.74	0.000296553	2009/3/20	62.99	45.89	0.00026531
2009/3/11	69.24	43.61	0.000496188	2009/3/20	62.99	45.89	0.000329383	2009/4/20	60.84	39.18	0.000146306	2009/3/19	79.59	43.68	0.000427628	2009/3/17	67.71	40.8	0.000314366	2009/3/23	66.42	43.23	0.000395472
2009/3/12	69.64	41.18	0.00030638	2009/3/23	66.42	43.23	0.000441709	2009/4/21	54.75	37.14	0.000217172	2009/3/20	62.99	45.89	0.000283214	2009/3/18	65.36	40.06	0.000243571	2009/3/24	60.82	42.93	0.000299942
2009/3/13	65	42.36	0.000359861	2009/3/24	60.82	42.93	0.000448227	2009/4/22	53.6	38.1	0.000129046	2009/3/23	66.42	43.23	0.00051746	2009/3/19	79.59	43.68	0.000406805	2009/3/25	60.96	42.25	0.000271469
2009/3/16	69.68	43.74	0.000346217	2009/3/25	60.96	42.25	0.000271876	2009/4/23	53.88	37.15	0.000153225	2009/3/24	60.82	42.93	0.000362248	2009/3/20	62.99	45.89	0.000335464	2009/3/26	59.08	40.36	0.000306293
2009/3/17	67.71	40.8	0.00036585	2009/3/26	59.08	40.36	0.000318459	2009/4/24	52.81	36.82	0.000207884	2009/3/25	60.96	42.25	0.000274917	2009/3/23	66.42	43.23	0.000296186	2009/3/27	59.28	41.04	0.000206274
2009/3/18	65.36	40.06	0.000813197	2009/3/27	59.28	41.04	0.000192169	2009/4/27	56.75	38.32	0.000228064	2009/3/26	59.08	40.36	0.000249687	2009/3/24	60.82	42.93	0.000293474	2009/3/30	64.31	45.54	0.000524549
2009/3/19	79.59	43.68	0.000425782	2009/3/30	64.31	45.54	0.000562761	2009/4/28	55.41	37.95	0.000277319	2009/3/27	59.28	41.04	0.000167811	2009/3/25	60.96	42.25	0.000269452	2009/3/31	78.01	44.14	0.000228065
2009/3/20	62.99	45.89	0.000296998	2009/3/31	78.01	44.14	0.000224749	2009/4/30	52.75	36.5	0.000235997	2009/3/30	64.31	45.54	0.000436128	2009/3/26	59.08	40.36	0.000344884	2009/4/1	65.06	42.28	0.0003512
2009/3/23	66.42	43.23	0.000623033	2009/4/1	65.06	42.28	0.000416793	2009/5/1	50.2	35.3	0.000218953	2009/3/31	78.01	44.14	0.000489727	2009/3/27	59.28	41.04	0.000174392	2009/4/2	62.97	42.04	0.000556716
2009/3/24	60.82	42.93	0.000313232	2009/4/2	62.97	42.04	0.000635184	2009/5/7	47.4	33.44	0.000332986	2009/4/1	65.06	42.28	0.000361897	2009/3/30	64.31	45.54	0.000292957	2009/4/3	61.86	39.7	0.000510994
2009/3/25	60.96	42.25	0.000568707	2009/4/3	61.86	39.7	0.000486881	2009/5/8	44.89	32.05	0.000105246	2009/4/2	62.97	42.04	0.000722205	2009/3/31	78.01	44.14	0.000250386	2009/4/6	58.62	40.93	0.000310696
2009/3/26	59.08	40.36	0.000528305	2009/4/6	58.62	40.93	0.000346794	2009/5/11	45.23	32.87	0.000157725	2009/4/3	61.86	39.7	0.000362736	2009/4/1	65.06	42.28	0.000342013	2009/4/7	58.58	40.39	0.000301081
2009/3/27	59.28	41.04	0.00031528	2009/4/7	58.58	40.39	0.000338902	2009/5/12	44.98	31.8	0.000104146	2009/4/6	58.62	40.93	0.000332991	2009/4/2	62.97	42.04	0.000391758	2009/4/8	56.84	38.85	0.000326505
2009/3/30	64.31	45.54	0.00055062	2009/4/8	56.84	38.85	0.000350142	2009/5/13	46.85	33.65	9.36E-05	2009/4/7	58.58	40.39	0.000320017	2009/4/3	61.86	39.7	0.000454312	2009/4/9	54.97	36.53	0.000281931
2009/3/31	78.01	44.14	0.000309182	2009/4/9	54.97	36.53	0.000296247	2009/5/14	45.66	31.37	0.000145446	2009/4/8	56.84	38.85	0.000386615	2009/4/6	58.62	40.93	0.000273162	2009/4/14	67.77	37.67	0.000229788
2009/4/1	65.06	42.28	0.000488213	2009/4/14	67.77	37.67	0.00023657	2009/5/15	46.01	33.12	6.49E-05	2009/4/9	54.97	36.53	0.000404618	2009/4/7	58.58	40.39	0.000312424	2009/4/15	55.57	36.17	0.000230364
2009/4/2	62.97	42.04	0.000584228	2009/4/15	55.57	36.17	0.00021406	2009/5/18	42.21	30.24	0.000129647	2009/4/14	67.77	37.67	0.000215784	2009/4/8	56.84	38.85	0.000270049	2009/4/16	69.95	35.79	0.000162184
2009/4/3	61.86	39.7	0.000236191	2009/4/16	69.95	35.79	0.000235296	2009/5/19	41.25	28.8	0.000187852	2009/4/15	55.57	36.17	0.000192201	2009/4/9	54.97	36.53	0.000315151	2009/4/17	50.12	33.94	0.000133303
2009/4/6	58.62	40.93	0.000287437	2009/4/17	50.12	33.94	0.000201592	2009/5/20	40.74	29.03	4.76E-05	2009/4/16	69.95	35.79	0.000182355	2009/4/14	67.77	37.67	0.000272379	2009/4/20	60.84	39.18	0.000267172
2009/4/7	58.58	40.39	0.000541162	2009/4/20	60.84	39.18	0.000298885	2009/5/21	41.56	31.35	5.93E-05	2009/4/17	50.12	33.94	0.000196676	2009/4/15	55.57	36.17	0.000169287	2009/4/21	54.75	37.14	0.000396945
2009/4/8	56.84	38.85	0.00022968	2009/4/21	54.75	37.14	0.000468397	2009/5/22	40.95	32.63	7.73E-05	2009/4/20	60.84	39.18	0.000255118	2009/4/16	69.95	35.79	0.000170836	2009/4/22	53.6	38.1	0.000435548
2009/4/9	54.97	36.53	0.000491242	2009/4/22	53.6	38.1	0.000440676	2009/5/26	41.97	30.62	0.000107802	2009/4/21	54.75	37.14	0.000340972	2009/4/17	50.12	33.94	0.000226178	2009/4/23	53.88	37.15	0.000329005
2009/4/13	57.85	37.81	0.00024844	2009/4/23	53.88	37.15	0.000324486	2009/5/27	41.94	32.36	4.97E-05	2009/4/22	53.6	38.1	0.00034651	2009/4/20	60.84	39.18	0.000292444	2009/4/24	52.81	36.82	0.000202179
2009/4/14	67.77	37.67	0.000263753	2009/4/24	52.81	36.82	0.000197443	2009/5/28	40.81	31.67	8.74E-05	2009/4/23	53.88	37.15	0.000310319	2009/4/21	54.75	37.14	0.00042472	2009/4/27	56.75	38.32	0.00025877
2009/4/15	55.57	36.17	0.000166911	2009/4/27	56.75	38.32	0.000310667	2009/5/29	41.32	28.92	6.84E-05	2009/4/24	52.81	36.82	0.000284888	2009/4/22	53.6	38.1	0.000394871	2009/4/28	55.41	37.95	0.000416984
2009/4/16	69.95	35.79	0.000188181	2009/4/28	55.41	37.95	0.000363281	2009/6/1	42.46	30.04	0.000136179	2009/4/27	56.75	38.32	0.00036509	2009/4/23	53.88	37.15	0.000284351	2009/4/29	53.71	36.08	0.000156652
2009/4/17	50.12	33.94	0.000140118	2009/4/29	53.71	36.08	0.00017703	2009/6/2	42.15	29.63	6.22E-05	2009/4/28	55.41	37.95	0.000378511	2009/4/24	52.81	36.82	0.000214786	2009/4/30	52.75	36.5	0.000271227
2009/4/20	60.84	39.18	0.000424236	2009/4/30	52.75	36.5	0.000271838	2009/6/3	45.29	31.02	4.93E-05	2009/4/29	53.71	36.08	0.000138704	2009/4/27	56.75	38.32	0.000200999	2009/5/4	49.01	34.53	0.000148115
2009/4/21	54.75	37.14	0.000204726	2009/5/4	49.01	34.53	0.00011979	2009/6/4	46.14	30.18	4.89E-05	2009/4/30	52.75	36.5	0.000293985	2009/4/28	55.41	37.95	0.000200285	2009/5/5	47.4	33.36	0.000147726
2009/4/22	53.6	38.1	0.0003045	2009/5/5	47.4	33.36	0.000125716	2009/6/5	45.75	29.62	2.86E-05	2009/5/1	50.2	35.3	7.66E-05	2009/4/29	53.71	36.08	0.000168133	2009/5/6	46.88	32.45	0.000220362
2009/4/23	53.88	37.15	0.000255769	2009/5/6	46.88	32.45	0.000251641	2009/6/8	46.6	29.77	5.62E-05	2009/5/5	47.4	33.36	0.000422206	2009/4/30	52.75	36.5	0.000232195	2009/5/7	47.4	33.44	0.000316632
2009/4/24	52.81	36.82	0.000210487	2009/5/7	47.4	33.44	0.000316108	2009/6/9	45.89	28.27	7.46E-05	2009/5/6	46.88	32.45	0.000255427	2009/5/4	49.01	34.53	0.000112156	2009/5/8	44.89	32.05	0.000243489
2009/4/27	56.75	38.32	0.000256478	2009/5/8	44.89	32.05	0.000241197	2009/6/10	46.97	28.46	5.08E-05	2009/5/7	47.4	33.44	0.000361272	2009/5/5	47.4	33.36	0.00014656	2009/5/11	45.23	32.87	0.000242647
2009/4/28	55.41	37.95	0.000199455	2009/5/11	45.23	32.87	0.000203008	2009/6/11	47.25	28.11	4.22E-05	2009/5/8	44.89	32.05	0.000262228	2009/5/6	46.88	32.45	0.000273738	2009/5/12	44.98	31.8	0.000203871
2009/4/29	53.71	36.08	0.000249391	2009/5/12	44.98	31.8	0.00021063	2009/6/12	46.39	28.15	5.64E-05	2009/5/11	45.23	32.87	0.000141544	2009/5/7	47.4	33.44	0.000283544	2009/5/13	46.85	33.65	0.000273546
2009/4/30	52.75	36.5	0.000264675	2009/5/13	46.85	33.65	0.000290316	2009/6/15	46.84	30.81	4.82E-05	2009/5/12	44.98	31.8	0.00016793	2009/5/8	44.89	32.05	0.000201253	2009/5/14	45.66	31.37	0.000408949
2009/5/1	50.2	35.3	0.000151349	2009/5/14	45.66	31.37	0.000326161	2009/6/16	47.4	32.68	8.84E-05	2009/5/13	46.85	33.65	0.000187053	2009/5/11	45.23	32.87	0.000198009	2009/5/15	46.01	33.12	0.000214997
2009/5/4	49.01	34.53	0.000198877	2009/5/15	46.01	33.12	0.000233922	2009/6/17	47.32	31.54	0.000107238	2009/5/14	45.66	31.37	0.000224565	2009/5/12	44.98	31.8	0.000184181	2009/5/18	42.21	30.24	0.000211617
2009/5/5	47.4	33.36	0.000120744	2009/5/18	42.21	30.24	0.000205259	2009/6/18	46.64	30.03	7.40E-05	2009/5/15	46.01	33.12	0.000184171	2009/5/13	46.85	33.65	0.000278939	2009/5/19	41.25	28.8	0.000264272
2009/5/6	46.88	32.45	0.000316356	2009/5/19	41.25	28.8	0.000245966	2009/6/19	45.16	27.99	9.82E-05	2009/5/18	42.21	30.24	0.000167389	2009/5/14	45.66	31.37	0.000298918	2009/5/20	40.74	29.03	0.000218168
2009/5/7	47.4	33.44	0.000361852	2009/5/20	40.74	29.03	0.000165002	2009/6/22	46.95	31.17	7.57E-05	2009/5/19	41.25	28.8	0.000193172	2009/5/15	46.01	33.12	0.000214898	2009/5/21	41.56	31.35	0.000166406
2009/5/8	44.89	32.05	0.000321536	2009/5/21	41.56	31.35	0.000178272	2009/6/23	45.55	30.58	0.000137107	2009/5/20	40.74	29.03	0.000122347	2009/5/18	42.21	30.24	0.000155233	2009/5/22	40.95	32.63	0.000175102
2009/5/11	45.23	32.87	0.000185731	2009/5/22	40.95	32.63	0.000145752	2009/6/24	44.46	29.05	7.72E-05	2009/5/21	41.56	31.35	0.000365224	2009/5/19	41.25	28.8	0.000187944	2009/5/26	41.97	30.62	0.000341348
2009/5/12	44.98	31.8	0.000188492	2009/5/26	41.97	30.62	0.000328245	2009/6/25	41	26.36	0.000126776	2009/5/22	40.95	32.63	0.000108471	2009/5/20	40.74	29.03	0.000195069	2009/5/27	41.94	32.36	0.000235349
2009/5/13	46.85	33.65	0.000357587	2009/5/27	41.94	32.36	0.000195556	2009/6/26	40.33	25.93	5.90E-05	2009/5/26	41.97	30.62	0.000254099	2009/5/21	41.56	31.35	0.000166525	2009/5/28	40.81	31.67	0.00018969
2009/5/14	45.66	31.37	0.000164496	2009/5/28	40.81	31.67	0.000147172	2009/6/29	41.26	25.35	9.90E-05	2009/5/27	41.94	32.36	0.000187535	2009/5/22	40.95	32.63	0.00015127	2009/5/29	41.32	28.92	0.000214937
2009/5/15	46.01	33.12	0.000132287	2009/5/29	41.32	28.92	0.000168963	2009/6/30	42.78	26.35	6.78E-05	2009/5/28	40.81	31.67	0.000321394	2009/5/26	41.97	30.62	0.000320647	2009/6/1	42.46	30.04	0.000193811
2009/5/18	42.21	30.24	0.000159901	2009/6/1	42.46	30.04	0.000178006	2009/7/1	43.01	26.22	0.000187497	2009/5/29	41.32	28.92	0.000216976	2009/5/27	41.94	32.36	0.000217434	2009/6/2	42.15	29.63	0.000147383
2009/5/19	41.25	28.8	0.000140379	2009/6/2	42.15	29.63	0.000168872	2009/7/2	45.67	27.95	9.94E-05	2009/6/1	42.46	30.04	0.000260529	2009/5/28	40.81	31.67	0.000158989	2009/6/3	45.29	31.02	0.000160587
2009/5/20	40.74	29.03	0.000279861	2009/6/3	45.29	31.02	9.45E-05	2009/7/6	49.37	29	0.000103102	2009/6/2	42.15	29.63	0.000224778	2009/5/29	41.32	28.92	0.000181562	2009/6/4	46.14	30.18	0.000112942
2009/5/21	41.56	31.35	0.000227868	2009/6/4	46.14	30.18	0.000101834	2009/7/7	50.25	30.85	0.000123743	2009/6/3	45.29	31.02	0.000142494	2009/6/1	42.46	30.04	0.000133399	2009/6/5	45.75	29.62	0.000225669
2009/5/22	40.95	32.63	0.000125394	2009/6/5	45.75	29.62	0.000259679	2009/7/8	52.66	31.3	7.57E-05	2009/6/4	46.14	30.18	0.000130989	2009/6/2	42.15	29.63	0.00017918	2009/6/8	46.6	29.77	0.000161425
2009/5/26	41.97	30.62	0.000191861	2009/6/8	46.6	29.77	0.000138358	2009/7/9	51.51	29.78	7.83E-05	2009/6/5	45.75	29.62	0.000323482	2009/6/3	45.29	31.02	0.00019721	2009/6/9	45.89	28.27	0.000154187
2009/5/27	41.94	32.36	0.000187523	2009/6/9	45.89	28.27	0.000120531	2009/7/10	50.88	29.02	9.51E-05	2009/6/8	46.6	29.77	0.0001498	2009/6/4	46.14	30.18	0.000117958	2009/6/10	46.97	28.46	0.000168866
2009/5/28	40.81	31.67	0.0003066	2009/6/10	46.97	28.46	0.000136463	2009/7/13	49.58	26.31	0.000154267	2009/6/9	45.89	28.27	0.000183177	2009/6/5	45.75	29.62	0.000278737	2009/6/11	47.25	28.11	0.000112922
2009/5/29	41.32	28.92	0.000209957	2009/6/11	47.25	28.11	0.00010932	2009/7/14	48	25.02	0.000159671	2009/6/10	46.97	28.46	0.000241475	2009/6/8	46.6	29.77	0.0001502	2009/6/12	46.39	28.15	7.92E-05
2009/6/1	42.46	30.04	0.000165865	2009/6/12	46.39	28.15	7.73E-05	2009/7/15	46.79	25.89	9.06E-05	2009/6/11	47.25	28.11	0.000109443	2009/6/9	45.89	28.27	0.000126891	2009/6/15	46.84	30.81	0.000209189
2009/6/2	42.15	29.63	0.000135261	2009/6/15	46.84	30.81	0.000174421	2009/7/16	45.63	25.42	0.000123008	2009/6/12	46.39	28.15	7.68E-05	2009/6/10	46.97	28.46	0.000163097	2009/6/16	47.4	32.68	0.000131537
2009/6/3	45.29	31.02	0.000146983	2009/6/16	47.4	32.68	0.00012721	2009/7/17	44.79	24.34	6.70E-05	2009/6/15	46.84	30.81	0.000229373	2009/6/11	47.25	28.11	0.000115164	2009/6/17	47.32	31.54	0.000194139
2009/6/4	46.14	30.18	8.02E-05	2009/6/17	47.32	31.54	0.00019537	2009/7/21	44.24	23.87	0.000103176	2009/6/16	47.4	32.68	0.00015255	2009/6/12	46.39	28.15	8.57E-05	2009/6/18	46.64	30.03	0.000148895
2009/6/5	45.75	29.62	0.000226657	2009/6/18	46.64	30.03	0.000157439	2009/7/22	44.36	23.47	7.81E-05	2009/6/17	47.32	31.54	0.00015974	2009/6/15	46.84	30.81	0.000188973	2009/6/19	45.16	27.99	0.000112455
2009/6/8	46.6	29.77	0.000156842	2009/6/19	45.16	27.99	0.000127068	2009/7/23	42.34	23.43	0.000163059	2009/6/18	46.64	30.03	0.000134732	2009/6/16	47.4	32.68	0.000122202	2009/6/22	46.95	31.17	0.000204828
2009/6/9	45.89	28.27	9.53E-05	2009/6/22	46.95	31.17	0.000158556	2009/7/24	40.72	23.09	6.31E-05	2009/6/19	45.16	27.99	0.000132619	2009/6/17	47.32	31.54	0.000204872	2009/6/23	45.55	30.58	0.000254624
2009/6/10	46.97	28.46	0.000178827	2009/6/23	45.55	30.58	0.000209787	2009/7/27	42.46	24.28	7.44E-05	2009/6/22	46.95	31.17	0.000178305	2009/6/18	46.64	30.03	0.000180808	2009/6/24	44.46	29.05	0.00013717
2009/6/11	47.25	28.11	0.000142718	2009/6/24	44.46	29.05	0.000132268	2009/7/28	42.97	25.01	6.47E-05	2009/6/23	45.55	30.58	0.000128444	2009/6/19	45.16	27.99	0.000163924	2009/6/25	41	26.36	0.000234428
2009/6/12	46.39	28.15	9.67E-05	2009/6/25	41	26.36	0.000213956	2009/7/29	46.14	25.61	7.27E-05	2009/6/24	44.46	29.05	8.22E-05	2009/6/22	46.95	31.17	0.000190728	2009/6/26	40.33	25.93	0.00032057
2009/6/15	46.84	30.81	0.000194822	2009/6/26	40.33	25.93	0.000275443	2009/7/30	45.57	25.4	5.07E-05	2009/6/25	41	26.36	0.000164859	2009/6/23	45.55	30.58	0.000234531	2009/6/29	41.26	25.35	0.000204115
2009/6/16	47.4	32.68	0.000108159	2009/6/29	41.26	25.35	0.000146915	2009/7/31	45.72	25.92	8.79E-05	2009/6/26	40.33	25.93	0.00020548	2009/6/24	44.46	29.05	0.000171816	2009/6/30	42.78	26.35	0.000159647
2009/6/17	47.32	31.54	0.00015535	2009/6/30	42.78	26.35	0.000135217	2009/8/3	47.92	25.56	5.11E-05	2009/6/29	41.26	25.35	9.33E-05	2009/6/25	41	26.36	0.000236018	2009/7/1	43.01	26.22	0.000203035
2009/6/18	46.64	30.03	9.23E-05	2009/7/1	43.01	26.22	0.000190177	2009/8/4	47.18	24.89	6.08E-05	2009/6/30	42.78	26.35	0.000109944	2009/6/26	40.33	25.93	0.000270495	2009/7/2	45.67	27.95	0.000229653
2009/6/19	45.16	27.99	9.20E-05	2009/7/2	45.67	27.95	0.000191018	2009/8/5	46.7	24.9	5.00E-05	2009/7/1	43.01	26.22	0.000168905	2009/6/29	41.26	25.35	0.000153049	2009/7/6	49.37	29	0.000182267
2009/6/22	46.95	31.17	0.000192471	2009/7/6	49.37	29	0.000148655	2009/8/6	46.02	25.67	7.14E-05	2009/7/2	45.67	27.95	0.000197016	2009/6/30	42.78	26.35	0.000177412	2009/7/7	50.25	30.85	0.000175968
2009/6/23	45.55	30.58	0.000159687	2009/7/7	50.25	30.85	0.000155387	2009/8/7	45.38	24.76	6.23E-05	2009/7/6	49.37	29	0.000117656	2009/7/1	43.01	26.22	0.000205725	2009/7/8	52.66	31.3	0.000205477
2009/6/24	44.46	29.05	0.00013884	2009/7/8	52.66	31.3	0.00018423	2009/8/10	45.7	24.99	0.000101537	2009/7/7	50.25	30.85	0.000115489	2009/7/2	45.67	27.95	0.000192253	2009/7/9	51.51	29.78	0.000150079
2009/6/25	41	26.36	0.000131118	2009/7/9	51.51	29.78	0.00012784	2009/8/11	46.23	25.99	4.25E-05	2009/7/8	52.66	31.3	8.49E-05	2009/7/6	49.37	29	0.00012416	2009/7/10	50.88	29.02	0.000183198
2009/6/26	40.33	25.93	9.90E-05	2009/7/10	50.88	29.02	0.000165926	2009/8/12	45.44	25.45	4.98E-05	2009/7/9	51.51	29.78	7.78E-05	2009/7/7	50.25	30.85	0.000177969	2009/7/13	49.58	26.31	0.000164713
2009/6/29	41.26	25.35	6.69E-05	2009/7/13	49.58	26.31	0.000180347	2009/8/13	44.79	24.71	2.50E-05	2009/7/10	50.88	29.02	0.000139016	2009/7/8	52.66	31.3	0.000198858	2009/7/14	48	25.02	0.0001842
2009/6/30	42.78	26.35	9.74E-05	2009/7/14	48	25.02	0.000178236	2009/8/14	45.88	24.27	4.72E-05	2009/7/13	49.58	26.31	0.000120815	2009/7/9	51.51	29.78	0.000122115	2009/7/15	46.79	25.89	0.000127602
2009/7/1	43.01	26.22	8.46E-05	2009/7/15	46.79	25.89	0.000102363	2009/8/17	46.92	27.89	8.63E-05	2009/7/14	48	25.02	0.000105188	2009/7/10	50.88	29.02	0.000142869	2009/7/16	45.63	25.42	0.000191204
2009/7/2	45.67	27.95	0.000276882	2009/7/16	45.63	25.42	0.000232354	2009/8/18	44.5	26.18	0.000104864	2009/7/15	46.79	25.89	0.00010732	2009/7/13	49.58	26.31	0.000157466	2009/7/17	44.79	24.34	0.000151763
2009/7/6	49.37	29	9.94E-05	2009/7/17	44.79	24.34	0.000138787	2009/8/19	45.14	26.26	6.89E-05	2009/7/16	45.63	25.42	0.000101296	2009/7/14	48	25.02	0.000210094	2009/7/20	44.65	24.4	0.000131485
2009/7/7	50.25	30.85	9.86E-05	2009/7/20	44.65	24.4	0.000123256	2009/8/20	45.72	25.09	8.39E-05	2009/7/17	44.79	24.34	0.000101993	2009/7/15	46.79	25.89	8.82E-05	2009/7/21	44.24	23.87	0.000138635
2009/7/8	52.66	31.3	0.000172253	2009/7/21	44.24	23.87	0.000141997	2009/8/21	45.68	25.01	0.000163198	2009/7/20	44.65	24.4	9.63E-05	2009/7/16	45.63	25.42	0.000218162	2009/7/22	44.36	23.47	0.000175322
2009/7/9	51.51	29.78	0.000138019	2009/7/22	44.36	23.47	0.000167665	2009/8/24	45.39	25.14	0.000114745	2009/7/21	44.24	23.87	9.19E-05	2009/7/17	44.79	24.34	0.000128366	2009/7/23	42.34	23.43	0.00021739
2009/7/10	50.88	29.02	0.000131322	2009/7/23	42.34	23.43	0.000177088	2009/8/25	45.51	24.92	8.38E-05	2009/7/22	44.36	23.47	0.000108895	2009/7/20	44.65	24.4	0.000138877	2009/7/24	40.72	23.09	0.000204763
2009/7/13	49.58	26.31	0.000118926	2009/7/24	40.72	23.09	0.000204729	2009/8/26	45.97	24.95	6.38E-05	2009/7/23	42.34	23.43	0.000106824	2009/7/21	44.24	23.87	0.000165191	2009/7/27	42.46	24.28	0.000145079
2009/7/14	48	25.02	6.30E-05	2009/7/27	42.46	24.28	0.000121605	2009/8/27	43.98	24.68	0.000107337	2009/7/24	40.72	23.09	0.000112103	2009/7/22	44.36	23.47	0.000154383	2009/7/28	42.97	25.01	0.000128328
2009/7/15	46.79	25.89	0.000105441	2009/7/28	42.97	25.01	0.000136637	2009/8/28	43.21	24.76	6.53E-05	2009/7/27	42.46	24.28	0.000110406	2009/7/23	42.34	23.43	0.000189436	2009/7/29	46.14	25.61	0.000237552
2009/7/16	45.63	25.42	6.72E-05	2009/7/29	46.14	25.61	0.000229081	2009/8/31	47.09	26.01	0.000303429	2009/7/28	42.97	25.01	0.000113755	2009/7/24	40.72	23.09	0.000214714	2009/7/30	45.57	25.4	0.000158935
2009/7/17	44.79	24.34	6.23E-05	2009/7/30	45.57	25.4	0.000142624	2009/9/1	46.53	29.15	0.000143135	2009/7/29	46.14	25.61	0.000130984	2009/7/27	42.46	24.28	0.000107346	2009/7/31	45.72	25.92	0.000158147
2009/7/20	44.65	24.4	0.000108459	2009/7/31	45.72	25.92	0.000155501	2009/9/2	45.81	28.9	0.000176716	2009/7/30	45.57	25.4	0.000162497	2009/7/28	42.97	25.01	0.000149227	2009/8/3	47.92	25.56	0.000131119
2009/7/21	44.24	23.87	0.000104534	2009/8/3	47.92	25.56	0.000105508	2009/9/3	44.6	27.1	9.90E-05	2009/7/31	45.72	25.92	0.000149246	2009/7/29	46.14	25.61	0.000258775	2009/8/4	47.18	24.89	0.000103576
2009/7/22	44.36	23.47	8.93E-05	2009/8/4	47.18	24.89	0.000102486	2009/9/4	44.24	25.26	5.28E-05	2009/8/3	47.92	25.56	0.000107358	2009/7/30	45.57	25.4	0.000152051	2009/8/5	46.7	24.9	0.00015943
2009/7/23	42.34	23.43	0.000120533	2009/8/5	46.7	24.9	0.000135811	2009/9/8	45.91	25.62	4.14E-05	2009/8/4	47.18	24.89	7.75E-05	2009/7/31	45.72	25.92	0.000182006	2009/8/6	46.02	25.67	0.000129644
2009/7/24	40.72	23.09	8.09E-05	2009/8/6	46.02	25.67	8.75E-05	2009/9/9	46.37	24.32	5.41E-05	2009/8/5	46.7	24.9	9.41E-05	2009/8/3	47.92	25.56	0.000126882	2009/8/7	45.38	24.76	0.000215338
2009/7/27	42.46	24.28	8.21E-05	2009/8/7	45.38	24.76	0.000173008	2009/9/10	44.83	23.55	5.19E-05	2009/8/6	46.02	25.67	0.000120855	2009/8/4	47.18	24.89	0.000102117	2009/8/10	45.7	24.99	9.40E-05
2009/7/28	42.97	25.01	0.000124147	2009/8/10	45.7	24.99	7.78E-05	2009/9/11	45.07	24.15	7.41E-05	2009/8/7	45.38	24.76	0.000163373	2009/8/5	46.7	24.9	0.000133512	2009/8/11	46.23	25.99	0.000154867
2009/7/29	46.14	25.61	0.000130956	2009/8/11	46.23	25.99	9.74E-05	2009/9/14	45.38	23.86	8.89E-05	2009/8/10	45.7	24.99	9.01E-05	2009/8/6	46.02	25.67	0.000103393	2009/8/12	45.44	25.45	0.000126222
2009/7/30	45.57	25.4	0.000219772	2009/8/12	45.44	25.45	0.000104172	2009/9/15	43.93	23.42	6.62E-05	2009/8/11	46.23	25.99	5.74E-05	2009/8/7	45.38	24.76	0.000239173	2009/8/13	44.79	24.71	0.000195302
2009/7/31	45.72	25.92	8.94E-05	2009/8/13	44.79	24.71	0.000150154	2009/9/16	42.4	23.69	8.33E-05	2009/8/12	45.44	25.45	9.39E-05	2009/8/10	45.7	24.99	7.19E-05	2009/8/14	45.88	24.27	0.000177831
2009/8/3	47.92	25.56	0.000124488	2009/8/14	45.88	24.27	0.000127321	2009/9/17	42.36	23.65	7.47E-05	2009/8/13	44.79	24.71	0.00012776	2009/8/11	46.23	25.99	8.74E-05	2009/8/17	46.92	27.89	0.000267687
2009/8/4	47.18	24.89	7.06E-05	2009/8/17	46.92	27.89	0.000255702	2009/9/18	41.67	23.92	6.82E-05	2009/8/14	45.88	24.27	6.74E-05	2009/8/12	45.44	25.45	0.000104446	2009/8/18	44.5	26.18	0.000111255
2009/8/5	46.7	24.9	9.75E-05	2009/8/18	44.5	26.18	9.09E-05	2009/9/24	44.28	24.95	8.73E-05	2009/8/17	46.92	27.89	0.00019891	2009/8/13	44.79	24.71	0.000137982	2009/8/19	45.14	26.26	0.000125492
2009/8/6	46.02	25.67	8.71E-05	2009/8/19	45.14	26.26	0.000137944	2009/9/25	44.27	25.61	0.000114409	2009/8/18	44.5	26.18	0.000126433	2009/8/14	45.88	24.27	9.05E-05	2009/8/20	45.72	25.09	0.000112389
2009/8/7	45.38	24.76	0.000150128	2009/8/20	45.72	25.09	0.000115244	2009/9/28	43.91	24.88	0.000168551	2009/8/19	45.14	26.26	0.000172174	2009/8/17	46.92	27.89	0.000243121	2009/8/21	45.68	25.01	0.000148868
2009/8/10	45.7	24.99	5.62E-05	2009/8/21	45.68	25.01	0.000155985	2009/9/29	43.74	25.19	6.67E-05	2009/8/20	45.72	25.09	0.000143124	2009/8/18	44.5	26.18	9.53E-05	2009/8/24	45.39	25.14	6.81E-05
2009/8/11	46.23	25.99	7.24E-05	2009/8/24	45.39	25.14	6.54E-05	2009/9/30	45.23	25.61	5.71E-05	2009/8/21	45.68	25.01	0.000125429	2009/8/19	45.14	26.26	0.000132985	2009/8/25	45.51	24.92	0.00012194
2009/8/12	45.44	25.45	9.92E-05	2009/8/25	45.51	24.92	0.000112028	2009/10/1	45.59	28.27	4.12E-05	2009/8/24	45.39	25.14	9.33E-05	2009/8/20	45.72	25.09	7.74E-05	2009/8/26	45.97	24.95	0.000135354
2009/8/13	44.79	24.71	0.000102775	2009/8/26	45.97	24.95	8.52E-05	2009/10/2	45.22	28.68	7.22E-05	2009/8/25	45.51	24.92	0.000110183	2009/8/21	45.68	25.01	0.00014039	2009/8/27	43.98	24.68	0.000119665
2009/8/14	45.88	24.27	7.62E-05	2009/8/27	43.98	24.68	9.16E-05	2009/10/5	45.14	26.84	4.18E-05	2009/8/26	45.97	24.95	6.75E-05	2009/8/24	45.39	25.14	7.33E-05	2009/8/28	43.21	24.76	0.000131103
2009/8/17	46.92	27.89	0.000218618	2009/8/28	43.21	24.76	0.000100085	2009/10/6	45.47	25.7	6.24E-05	2009/8/27	43.98	24.68	6.59E-05	2009/8/25	45.51	24.92	0.000119202	2009/8/31	47.09	26.01	8.17E-05
2009/8/18	44.5	26.18	5.03E-05	2009/8/31	47.09	26.01	7.89E-05	2009/10/7	45.25	24.68	4.89E-05	2009/8/28	43.21	24.76	0.00012895	2009/8/26	45.97	24.95	8.38E-05	2009/9/1	46.53	29.15	0.000262856
2009/8/19	45.14	26.26	0.000103998	2009/9/1	46.53	29.15	0.000209399	2009/10/8	43.36	24.18	6.18E-05	2009/9/1	46.53	29.15	0.000144054	2009/8/27	43.98	24.68	9.78E-05	2009/9/2	45.81	28.9	0.000246294
2009/8/20	45.72	25.09	3.06E-05	2009/9/2	45.81	28.9	0.000231425	2009/10/9	43.6	23.12	6.59E-05	2009/9/2	45.81	28.9	0.000127185	2009/8/28	43.21	24.76	9.83E-05	2009/9/3	44.6	27.1	0.000118889
2009/8/21	45.68	25.01	9.46E-05	2009/9/3	44.6	27.1	8.66E-05	2009/10/13	41.54	22.99	3.39E-05	2009/9/3	44.6	27.1	7.32E-05	2009/8/31	47.09	26.01	6.82E-05	2009/9/4	44.24	25.26	0.000174259
2009/8/24	45.39	25.14	8.97E-05	2009/9/4	44.24	25.26	0.000118523	2009/10/14	42.09	22.86	5.46E-05	2009/9/4	44.24	25.26	0.000103624	2009/9/1	46.53	29.15	0.000188442	2009/9/8	45.91	25.62	5.89E-05
2009/8/25	45.51	24.92	0.00010047	2009/9/8	45.91	25.62	6.67E-05	2009/10/15	40.09	21.72	5.82E-05	2009/9/8	45.91	25.62	5.19E-05	2009/9/2	45.81	28.9	0.000187177	2009/9/9	46.37	24.32	8.97E-05
2009/8/26	45.97	24.95	8.51E-05	2009/9/9	46.37	24.32	6.37E-05	2009/10/16	36.91	21.43	3.51E-05	2009/9/9	46.37	24.32	5.20E-05	2009/9/3	44.6	27.1	8.87E-05	2009/9/10	44.83	23.55	0.000127423
2009/8/27	43.98	24.68	6.73E-05	2009/9/10	44.83	23.55	0.000119047	2009/10/19	38.41	21.49	6.55E-05	2009/9/10	44.83	23.55	0.000106648	2009/9/4	44.24	25.26	0.000125207	2009/9/11	45.07	24.15	7.57E-05
2009/8/28	43.21	24.76	9.21E-05	2009/9/11	45.07	24.15	6.15E-05	2009/10/20	39.06	20.9	3.43E-05	2009/9/11	45.07	24.15	7.18E-05	2009/9/8	45.91	25.62	5.57E-05	2009/9/14	45.38	23.86	0.000108971
2009/8/31	47.09	26.01	6.86E-05	2009/9/14	45.38	23.86	0.000105057	2009/10/21	39.96	22.22	2.48E-05	2009/9/14	45.38	23.86	0.00012409	2009/9/9	46.37	24.32	7.13E-05	2009/9/15	43.93	23.42	0.000111861
2009/9/1	46.53	29.15	0.00013772	2009/9/15	43.93	23.42	0.000107066	2009/10/22	40.47	20.69	4.74E-05	2009/9/15	43.93	23.42	7.25E-05	2009/9/10	44.83	23.55	9.73E-05	2009/9/16	42.4	23.69	6.71E-05
2009/9/2	45.81	28.9	9.75E-05	2009/9/16	42.4	23.69	5.35E-05	2009/10/23	39.5	22.27	3.17E-05	2009/9/16	42.4	23.69	7.79E-05	2009/9/11	45.07	24.15	4.92E-05	2009/9/17	42.36	23.65	7.35E-05
2009/9/3	44.6	27.1	6.27E-05	2009/9/17	42.36	23.65	5.58E-05	2009/10/26	40.57	24.31	6.23E-05	2009/9/17	42.36	23.65	9.76E-05	2009/9/14	45.38	23.86	8.39E-05	2009/9/18	41.67	23.92	7.64E-05
2009/9/4	44.24	25.26	5.59E-05	2009/9/18	41.67	23.92	7.02E-05	2009/10/27	39.82	24.83	4.59E-05	2009/9/18	41.67	23.92	3.96E-05	2009/9/15	43.93	23.42	0.000101113	2009/9/21	41.4	24.06	0.000109647
2009/9/8	45.91	25.62	7.06E-05	2009/9/21	41.4	24.06	7.91E-05	2009/10/28	41.24	27.91	6.49E-05	2009/9/21	41.4	24.06	4.51E-05	2009/9/16	42.4	23.69	4.41E-05	2009/9/22	40.38	23.08	6.70E-05
2009/9/9	46.37	24.32	4.95E-05	2009/9/22	40.38	23.08	5.64E-05	2009/10/29	39.41	24.76	8.99E-05	2009/9/22	40.38	23.08	5.45E-05	2009/9/17	42.36	23.65	6.33E-05	2009/9/23	41.23	23.49	9.32E-05
2009/9/10	44.83	23.55	4.78E-05	2009/9/23	41.23	23.49	6.35E-05	2009/10/30	41.13	30.69	4.19E-05	2009/9/23	41.23	23.49	4.85E-05	2009/9/18	41.67	23.92	6.64E-05	2009/9/24	44.28	24.95	0.000213841
2009/9/11	45.07	24.15	6.31E-05	2009/9/24	44.28	24.95	0.000182904	2009/11/2	41.78	29.78	0.000167697	2009/9/24	44.28	24.95	0.000140191	2009/9/21	41.4	24.06	8.26E-05	2009/9/25	44.27	25.61	0.000166943
2009/9/14	45.38	23.86	7.29E-05	2009/9/25	44.27	25.61	0.000128083	2009/11/4	40.6	27.72	3.31E-05	2009/9/25	44.27	25.61	9.97E-05	2009/9/22	40.38	23.08	5.44E-05	2009/9/28	43.91	24.88	0.000209515
2009/9/15	43.93	23.42	6.46E-05	2009/9/28	43.91	24.88	0.000140696	2009/11/5	38.98	25.43	6.83E-05	2009/9/28	43.91	24.88	9.13E-05	2009/9/23	41.23	23.49	6.69E-05	2009/9/29	43.74	25.19	0.00010259
2009/9/16	42.4	23.69	5.82E-05	2009/9/29	43.74	25.19	8.50E-05	2009/11/6	38.7	24.19	3.34E-05	2009/9/29	43.74	25.19	8.21E-05	2009/9/24	44.28	24.95	0.000233113	2009/9/30	45.23	25.61	0.000178386
2009/9/17	42.36	23.65	7.55E-05	2009/9/30	45.23	25.61	0.000129291	2009/11/9	39.06	23.15	5.42E-05	2009/9/30	45.23	25.61	0.000105416	2009/9/25	44.27	25.61	0.000125569	2009/10/1	45.59	28.27	0.000180099
2009/9/18	41.67	23.92	4.90E-05	2009/10/1	45.59	28.27	0.000148523	2009/11/10	38.12	22.84	5.48E-05	2009/10/1	45.59	28.27	0.000104902	2009/9/28	43.91	24.88	0.000150044	2009/10/2	45.22	28.68	0.000217073
2009/9/21	41.4	24.06	0.000120424	2009/10/2	45.22	28.68	0.000199787	2009/11/11	37.89	23.04	4.70E-05	2009/10/2	45.22	28.68	0.000153723	2009/9/29	43.74	25.19	8.38E-05	2009/10/5	45.14	26.84	0.000138516
2009/9/22	40.38	23.08	4.82E-05	2009/10/5	45.14	26.84	0.000122292	2009/11/12	38.78	24.24	5.05E-05	2009/10/5	45.14	26.84	6.37E-05	2009/9/30	45.23	25.61	0.000142989	2009/10/6	45.47	25.7	0.000144108
2009/9/23	41.23	23.49	9.38E-05	2009/10/6	45.47	25.7	0.000110822	2009/11/13	38.67	23.36	7.16E-05	2009/10/6	45.47	25.7	9.47E-05	2009/10/1	45.59	28.27	0.000133975	2009/10/7	45.25	24.68	0.000119027
2009/9/24	44.28	24.95	0.000113148	2009/10/7	45.25	24.68	0.000114102	2009/11/16	37.56	22.89	4.24E-05	2009/10/7	45.25	24.68	9.92E-05	2009/10/2	45.22	28.68	0.000179963	2009/10/8	43.36	24.18	0.000128705
2009/9/25	44.27	25.61	9.96E-05	2009/10/8	43.36	24.18	0.000113173	2009/11/17	37.01	22.41	5.92E-05	2009/10/8	43.36	24.18	0.00018195	2009/10/5	45.14	26.84	0.000109502	2009/10/9	43.6	23.12	9.97E-05
2009/9/28	43.91	24.88	6.88E-05	2009/10/9	43.6	23.12	8.85E-05	2009/11/18	35.69	21.63	7.84E-05	2009/10/9	43.6	23.12	5.88E-05	2009/10/6	45.47	25.7	9.78E-05	2009/10/12	43.2	23.01	0.000101757
2009/9/29	43.74	25.19	9.18E-05	2009/10/12	43.2	23.01	6.38E-05	2009/11/19	36.99	22.63	0.000145685	2009/10/12	43.2	23.01	4.97E-05	2009/10/7	45.25	24.68	0.000104563	2009/10/13	41.54	22.99	0.000123287
2009/9/30	45.23	25.61	0.000152273	2009/10/13	41.54	22.99	0.000111279	2009/11/20	36.8	22.19	8.51E-05	2009/10/13	41.54	22.99	6.41E-05	2009/10/8	43.36	24.18	5.97E-05	2009/10/14	42.09	22.86	0.000108341
2009/10/1	45.59	28.27	0.000115535	2009/10/14	42.09	22.86	0.000105576	2009/11/24	37.06	20.47	7.51E-05	2009/10/14	42.09	22.86	0.000226953	2009/10/9	43.6	23.12	8.60E-05	2009/10/15	40.09	21.72	7.75E-05
2009/10/2	45.22	28.68	0.000168437	2009/10/15	40.09	21.72	8.14E-05	2009/11/25	36.57	20.48	0.000119074	2009/10/15	40.09	21.72	4.71E-05	2009/10/12	43.2	23.01	5.57E-05	2009/10/16	36.91	21.43	0.000111633
2009/10/5	45.14	26.84	8.54E-05	2009/10/16	36.91	21.43	0.000113602	2009/11/27	43.36	24.74	0.00014309	2009/10/16	36.91	21.43	0.000115261	2009/10/13	41.54	22.99	0.000104126	2009/10/19	38.41	21.49	0.000104489
2009/10/6	45.47	25.7	0.000124969	2009/10/19	38.41	21.49	0.000104394	2009/11/30	41.17	24.51	0.000107311	2009/10/19	38.41	21.49	8.12E-05	2009/10/14	42.09	22.86	6.27E-05	2009/10/20	39.06	20.9	0.000145436
2009/10/7	45.25	24.68	6.51E-05	2009/10/20	39.06	20.9	0.000137745	2009/12/1	40.23	21.92	0.000347821	2009/10/20	39.06	20.9	7.67E-05	2009/10/15	40.09	21.72	5.72E-05	2009/10/21	39.96	22.22	0.000123998
2009/10/8	43.36	24.18	6.05E-05	2009/10/21	39.96	22.22	0.000132115	2009/12/2	40.29	21.12	0.000154532	2009/10/21	39.96	22.22	0.000102183	2009/10/16	36.91	21.43	0.000119069	2009/10/22	40.47	20.69	0.000289841
2009/10/9	43.6	23.12	2.52E-05	2009/10/22	40.47	20.69	0.000244293	2009/12/3	40.56	22.46	0.000157771	2009/10/22	40.47	20.69	0.000321208	2009/10/19	38.41	21.49	7.45E-05	2009/10/23	39.5	22.27	0.000212942
2009/10/12	43.2	23.01	3.59E-05	2009/10/23	39.5	22.27	0.000196521	2009/12/4	41.18	21.25	0.000114205	2009/10/23	39.5	22.27	0.000127174	2009/10/20	39.06	20.9	0.000110465	2009/10/26	40.57	24.31	0.000237367
2009/10/13	41.54	22.99	6.00E-05	2009/10/26	40.57	24.31	0.000222015	2009/12/7	42.49	22.1	6.58E-05	2009/10/26	40.57	24.31	0.00013897	2009/10/21	39.96	22.22	0.000135796	2009/10/27	39.82	24.83	0.000185444
2009/10/14	42.09	22.86	8.93E-05	2009/10/27	39.82	24.83	0.000175976	2009/12/8	42.19	23.69	6.74E-05	2009/10/27	39.82	24.83	0.000110278	2009/10/22	40.47	20.69	0.00013323	2009/10/28	41.24	27.91	0.000198612
2009/10/15	40.09	21.72	3.42E-05	2009/10/28	41.24	27.91	0.000181234	2009/12/9	43.08	22.66	6.88E-05	2009/10/28	41.24	27.91	0.000133699	2009/10/23	39.5	22.27	0.000139713	2009/10/29	39.41	24.76	0.000188812
2009/10/16	36.91	21.43	0.000115238	2009/10/29	39.41	24.76	0.000194702	2009/12/10	42.9	22.32	9.55E-05	2009/10/29	39.41	24.76	0.000177901	2009/10/26	40.57	24.31	0.000207272	2009/10/30	41.13	30.69	0.000203702
2009/10/19	38.41	21.49	3.32E-05	2009/10/30	41.13	30.69	0.000169962	2009/12/11	43.05	21.59	0.000107338	2009/10/30	41.13	30.69	0.000177092	2009/10/27	39.82	24.83	0.000153308	2009/11/2	41.78	29.78	0.000277371
2009/10/20	39.06	20.9	6.83E-05	2009/11/2	41.78	29.78	0.000330357	2009/12/14	42.16	21.15	0.000110554	2009/11/2	41.78	29.78	0.000185945	2009/10/28	41.24	27.91	0.000170923	2009/11/3	41.58	28.81	0.000203736
2009/10/21	39.96	22.22	0.00010353	2009/11/3	41.58	28.81	0.000198433	2009/12/15	41.54	21.49	3.10E-05	2009/11/3	41.58	28.81	0.000220373	2009/10/29	39.41	24.76	0.000242115	2009/11/4	40.6	27.72	9.52E-05
2009/10/22	40.47	20.69	7.21E-05	2009/11/4	40.6	27.72	5.47E-05	2009/12/16	39.89	20.54	7.00E-05	2009/11/4	40.6	27.72	7.08E-05	2009/10/30	41.13	30.69	0.000244378	2009/11/5	38.98	25.43	0.000160811
2009/10/23	39.5	22.27	0.000136207	2009/11/5	38.98	25.43	0.000181535	2009/12/17	39.08	22.51	3.88E-05	2009/11/5	38.98	25.43	0.000182768	2009/11/2	41.78	29.78	0.000299994	2009/11/6	38.7	24.19	0.00022227
2009/10/26	40.57	24.31	0.000182677	2009/11/6	38.7	24.19	0.000297357	2009/12/18	40.58	21.68	6.86E-05	2009/11/6	38.7	24.19	0.000192592	2009/11/3	41.58	28.81	0.000216074	2009/11/9	39.06	23.15	0.00011338
2009/10/27	39.82	24.83	0.00017515	2009/11/9	39.06	23.15	8.28E-05	2009/12/21	39.25	20.49	2.13E-05	2009/11/9	39.06	23.15	0.000126028	2009/11/4	40.6	27.72	5.63E-05	2009/11/10	38.12	22.84	6.86E-05
2009/10/28	41.24	27.91	0.000133505	2009/11/10	38.12	22.84	6.16E-05	2009/12/22	37.81	19.54	2.95E-05	2009/11/10	38.12	22.84	5.62E-05	2009/11/5	38.98	25.43	0.000169312	2009/11/11	37.89	23.04	0.000118836
2009/10/29	39.41	24.76	9.38E-05	2009/11/11	37.89	23.04	8.20E-05	2009/12/24	35.18	19.47	4.91E-05	2009/11/11	37.89	23.04	0.000120037	2009/11/6	38.7	24.19	0.000301149	2009/11/12	38.78	24.24	0.0001378
2009/10/30	41.13	30.69	0.000256231	2009/11/12	38.78	24.24	9.95E-05	2009/12/28	36.48	19.93	5.47E-05	2009/11/12	38.78	24.24	5.17E-05	2009/11/9	39.06	23.15	4.53E-05	2009/11/13	38.67	23.36	0.00010811
2009/11/2	41.78	29.78	0.000307522	2009/11/13	38.67	23.36	8.38E-05	2009/12/29	35.78	20.01	2.54E-05	2009/11/13	38.67	23.36	5.48E-05	2009/11/10	38.12	22.84	6.80E-05	2009/11/16	37.56	22.89	0.000103672
2009/11/3	41.58	28.81	0.00018543	2009/11/16	37.56	22.89	6.07E-05	2009/12/30	34.95	19.96	5.95E-05	2009/11/16	37.56	22.89	7.91E-05	2009/11/11	37.89	23.04	7.65E-05	2009/11/17	37.01	22.41	4.80E-05
2009/11/4	40.6	27.72	0.000178085	2009/11/17	37.01	22.41	4.46E-05	2010/1/4	35.44	20.04	2.69E-05	2009/11/17	37.01	22.41	4.86E-05	2009/11/12	38.78	24.24	0.000104606	2009/11/18	35.69	21.63	9.93E-05
2009/11/5	38.98	25.43	0.000103263	2009/11/18	35.69	21.63	7.30E-05	2010/1/5	34.27	19.35	6.20E-05	2009/11/18	35.69	21.63	4.84E-05	2009/11/13	38.67	23.36	8.87E-05	2009/11/19	36.99	22.63	0.000110535
2009/11/6	38.7	24.19	0.000106992	2009/11/19	36.99	22.63	0.000101327	2010/1/6	34.4	19.16	4.50E-05	2009/11/19	36.99	22.63	6.43E-05	2009/11/16	37.56	22.89	4.64E-05	2009/11/20	36.8	22.19	0.000106451
2009/11/9	39.06	23.15	5.18E-05	2009/11/20	36.8	22.19	0.000106982	2010/1/7	33.61	19.06	3.52E-05	2009/11/20	36.8	22.19	7.90E-05	2009/11/17	37.01	22.41	4.78E-05	2009/11/23	35.67	21.16	0.000122842
2009/11/10	38.12	22.84	4.44E-05	2009/11/23	35.67	21.16	8.40E-05	2010/1/8	31.34	18.13	7.95E-05	2009/11/23	35.67	21.16	0.000173748	2009/11/18	35.69	21.63	7.51E-05	2009/11/24	37.06	20.47	0.00011193
2009/11/11	37.89	23.04	7.26E-05	2009/11/24	37.06	20.47	0.000114979	2010/1/12	31.61	18.25	4.97E-05	2009/11/24	37.06	20.47	0.000130808	2009/11/19	36.99	22.63	0.000111414	2009/11/25	36.57	20.48	0.000133748
2009/11/12	38.78	24.24	8.13E-05	2009/11/25	36.57	20.48	9.87E-05	2010/1/13	32.75	17.85	6.17E-05	2009/11/25	36.57	20.48	0.000105473	2009/11/20	36.8	22.19	0.000115197	2009/11/27	43.36	24.74	0.000297084
2009/11/13	38.67	23.36	5.82E-05	2009/11/27	43.36	24.74	0.000246247	2010/1/14	30.86	17.63	4.21E-05	2009/11/27	43.36	24.74	0.000349534	2009/11/23	35.67	21.16	5.58E-05	2009/11/30	41.17	24.51	0.000212234
2009/11/16	37.56	22.89	0.000105344	2009/11/30	41.17	24.51	0.000194398	2010/1/15	29.8	17.91	6.33E-05	2009/11/30	41.17	24.51	0.00011618	2009/11/24	37.06	20.47	0.00010349	2009/12/1	40.23	21.92	0.000151411
2009/11/17	37.01	22.41	5.43E-05	2009/12/1	40.23	21.92	8.60E-05	2010/1/19	28.52	17.58	5.15E-05	2009/12/1	40.23	21.92	0.00018018	2009/11/25	36.57	20.48	9.71E-05	2009/12/2	40.29	21.12	9.22E-05
2009/11/18	35.69	21.63	4.76E-05	2009/12/2	40.29	21.12	0.000113464	2010/1/20	31.15	18.68	4.93E-05	2009/12/2	40.29	21.12	7.62E-05	2009/11/27	43.36	24.74	0.000245373	2009/12/3	40.56	22.46	0.00014119
2009/11/19	36.99	22.63	0.000100595	2009/12/3	40.56	22.46	0.000183708	2010/1/21	32.51	22.27	6.66E-05	2009/12/3	40.56	22.46	0.000116759	2009/11/30	41.17	24.51	0.000161003	2009/12/4	41.18	21.25	0.000213062
2009/11/20	36.8	22.19	4.30E-05	2009/12/4	41.18	21.25	0.000263636	2010/1/22	34.85	27.31	0.000156085	2009/12/4	41.18	21.25	0.000159172	2009/12/1	40.23	21.92	9.65E-05	2009/12/7	42.49	22.1	8.32E-05
2009/11/23	35.67	21.16	0.000111414	2009/12/7	42.49	22.1	6.08E-05	2010/1/25	33.33	25.41	7.66E-05	2009/12/7	42.49	22.1	8.94E-05	2009/12/2	40.29	21.12	0.00010953	2009/12/8	42.19	23.69	0.000156361
2009/11/24	37.06	20.47	4.32E-05	2009/12/8	42.19	23.69	0.000150476	2010/1/26	33.78	24.55	0.000185448	2009/12/8	42.19	23.69	0.0001157	2009/12/3	40.56	22.46	0.000108694	2009/12/9	43.08	22.66	0.000172098
2009/11/25	36.57	20.48	1.84E-05	2009/12/9	43.08	22.66	0.000162763	2010/1/27	34.23	23.14	7.00E-05	2009/12/9	43.08	22.66	0.00011565	2009/12/4	41.18	21.25	0.000267127	2009/12/10	42.9	22.32	0.000149609
2009/11/27	43.36	24.74	0.000370464	2009/12/10	42.9	22.32	0.000118757	2010/1/28	33.28	23.73	0.000108121	2009/12/10	42.9	22.32	6.88E-05	2009/12/7	42.49	22.1	6.61E-05	2009/12/11	43.05	21.59	0.000117776
2009/11/30	41.17	24.51	5.84E-05	2009/12/11	43.05	21.59	8.11E-05	2010/1/29	34.05	24.62	0.000106287	2009/12/11	43.05	21.59	7.64E-05	2009/12/8	42.19	23.69	0.000135343	2009/12/14	42.16	21.15	6.49E-05
2009/12/1	40.23	21.92	9.83E-05	2009/12/14	42.16	21.15	7.91E-05	2010/2/1	32.45	22.59	0.000118577	2009/12/14	42.16	21.15	0.000187255	2009/12/9	43.08	22.66	0.000155294	2009/12/15	41.54	21.49	6.04E-05
2009/12/2	40.29	21.12	4.57E-05	2009/12/15	41.54	21.49	6.24E-05	2010/2/2	32.44	21.48	5.36E-05	2009/12/15	41.54	21.49	5.40E-05	2009/12/10	42.9	22.32	0.000121102	2009/12/16	39.89	20.54	6.36E-05
2009/12/3	40.56	22.46	7.13E-05	2009/12/16	39.89	20.54	4.61E-05	2010/2/3	34.65	21.6	6.30E-05	2009/12/16	39.89	20.54	5.98E-05	2009/12/11	43.05	21.59	8.69E-05	2009/12/17	39.08	22.51	7.32E-05
2009/12/4	41.18	21.25	0.000225621	2009/12/17	39.08	22.51	6.43E-05	2010/2/4	38.51	26.08	6.17E-05	2009/12/17	39.08	22.51	0.000118937	2009/12/14	42.16	21.15	5.09E-05	2009/12/18	40.58	21.68	8.46E-05
2009/12/7	42.49	22.1	4.49E-05	2009/12/18	40.58	21.68	8.40E-05	2010/2/5	39.99	26.11	0.000136143	2009/12/18	40.58	21.68	0.000120577	2009/12/15	41.54	21.49	5.90E-05	2009/12/21	39.25	20.49	0.000104913
2009/12/8	42.19	23.69	0.000112965	2009/12/21	39.25	20.49	7.85E-05	2010/2/8	39.53	26.51	0.00012448	2009/12/21	39.25	20.49	0.000101262	2009/12/16	39.89	20.54	5.34E-05	2009/12/22	37.81	19.54	5.54E-05
2009/12/9	43.08	22.66	5.96E-05	2009/12/22	37.81	19.54	5.92E-05	2010/2/9	38.74	26	7.04E-05	2009/12/22	37.81	19.54	5.49E-05	2009/12/17	39.08	22.51	6.21E-05	2009/12/23	36	19.71	3.58E-05
2009/12/10	42.9	22.32	5.08E-05	2009/12/23	36	19.71	3.74E-05	2010/2/10	37.91	25.4	4.62E-05	2009/12/23	36	19.71	5.20E-05	2009/12/18	40.58	21.68	0.000111209	2009/12/28	36.48	19.93	4.31E-05
2009/12/11	43.05	21.59	3.53E-05	2009/12/28	36.48	19.93	1.63E-05	2010/2/12	36.04	22.73	3.92E-05	2009/12/24	35.18	19.47	1.15E-05	2009/12/21	39.25	20.49	0.000108509	2009/12/29	35.78	20.01	1.37E-05
2009/12/14	42.16	21.15	2.91E-05	2009/12/29	35.78	20.01	1.52E-05	2010/2/16	36.15	22.25	1.54E-05	2009/12/29	35.78	20.01	5.03E-05	2009/12/22	37.81	19.54	5.81E-05	2009/12/30	34.95	19.96	3.47E-05
2009/12/15	41.54	21.49	4.15E-05	2009/12/30	34.95	19.96	2.86E-05	2010/2/17	35.38	21.72	3.97E-05	2009/12/30	34.95	19.96	3.20E-05	2009/12/23	36	19.71	3.12E-05	2010/1/4	35.44	20.04	5.23E-05
2009/12/16	39.89	20.54	4.88E-05	2010/1/4	35.44	20.04	4.65E-05	2010/2/18	33.36	20.63	2.28E-05	2009/12/31	36.26	21.68	4.26E-05	2009/12/24	35.18	19.47	1.61E-05	2010/1/5	34.27	19.35	3.24E-05
2009/12/17	39.08	22.51	5.55E-05	2010/1/5	34.27	19.35	3.48E-05	2010/2/19	34.63	20.02	8.23E-05	2010/1/4	35.44	20.04	4.62E-05	2009/12/28	36.48	19.93	9.03E-06	2010/1/6	34.4	19.16	4.72E-05
2009/12/18	40.58	21.68	3.42E-05	2010/1/6	34.4	19.16	3.81E-05	2010/2/22	33.68	19.94	8.20E-05	2010/1/5	34.27	19.35	3.30E-05	2009/12/29	35.78	20.01	2.29E-05	2010/1/7	33.61	19.06	6.48E-05
2009/12/21	39.25	20.49	6.48E-05	2010/1/7	33.61	19.06	5.10E-05	2010/2/23	34.88	21.37	5.10E-05	2010/1/6	34.4	19.16	3.08E-05	2009/12/30	34.95	19.96	3.49E-05	2010/1/8	31.34	18.13	0.000108722
2009/12/22	37.81	19.54	2.23E-05	2010/1/8	31.34	18.13	9.29E-05	2010/2/24	33.46	20.27	9.11E-05	2010/1/7	33.61	19.06	4.68E-05	2009/12/31	36.26	21.68	1.60E-05	2010/1/11	30	17.55	4.86E-05
2009/12/23	36	19.71	1.59E-05	2010/1/11	30	17.55	4.02E-05	2010/2/25	33.56	20.1	6.32E-05	2010/1/8	31.34	18.13	5.86E-05	2010/1/4	35.44	20.04	5.05E-05	2010/1/12	31.61	18.25	0.000107369
2009/12/24	35.18	19.47	1.26E-05	2010/1/12	31.61	18.25	9.47E-05	2010/2/26	32.82	19.5	4.63E-05	2010/1/11	30	17.55	7.81E-05	2010/1/5	34.27	19.35	4.43E-05	2010/1/13	32.75	17.85	4.72E-05
2009/12/28	36.48	19.93	1.23E-05	2010/1/13	32.75	17.85	5.14E-05	2010/3/1	34.29	19.26	3.96E-05	2010/1/12	31.61	18.25	7.72E-05	2010/1/6	34.4	19.16	4.47E-05	2010/1/14	30.86	17.63	6.92E-05
2009/12/29	35.78	20.01	1.19E-05	2010/1/14	30.86	17.63	5.36E-05	2010/3/2	34.88	19.06	3.48E-05	2010/1/13	32.75	17.85	6.28E-05	2010/1/7	33.61	19.06	5.33E-05	2010/1/15	29.8	17.91	0.000125419
2009/12/30	34.95	19.96	2.55E-05	2010/1/15	29.8	17.91	8.92E-05	2010/3/3	34.53	18.83	4.95E-05	2010/1/14	30.86	17.63	9.69E-05	2010/1/8	31.34	18.13	8.39E-05	2010/1/19	28.52	17.58	8.77E-05
2009/12/31	36.26	21.68	1.95E-05	2010/1/19	28.52	17.58	8.40E-05	2010/3/4	33.54	18.72	4.06E-05	2010/1/15	29.8	17.91	7.02E-05	2010/1/11	30	17.55	3.69E-05	2010/1/20	31.15	18.68	0.000154825
2010/1/4	35.44	20.04	7.07E-05	2010/1/20	31.15	18.68	0.000144918	2010/3/5	32.67	17.42	5.21E-05	2010/1/19	28.52	17.58	6.96E-05	2010/1/12	31.61	18.25	8.60E-05	2010/1/21	32.51	22.27	0.000228892
2010/1/5	34.27	19.35	2.99E-05	2010/1/21	32.51	22.27	0.000188841	2010/3/8	33.22	17.79	2.93E-05	2010/1/20	31.15	18.68	0.000111713	2010/1/13	32.75	17.85	5.31E-05	2010/1/22	34.85	27.31	0.000181787
2010/1/6	34.4	19.16	1.99E-05	2010/1/22	34.85	27.31	0.000219113	2010/3/9	33.19	17.92	2.44E-05	2010/1/21	32.51	22.27	0.00018002	2010/1/14	30.86	17.63	5.38E-05	2010/1/25	33.33	25.41	0.000112438
2010/1/7	33.61	19.06	2.86E-05	2010/1/25	33.33	25.41	0.000118531	2010/3/10	33.28	18.57	2.62E-05	2010/1/22	34.85	27.31	0.000163283	2010/1/15	29.8	17.91	0.000112704	2010/1/26	33.78	24.55	0.000132852
2010/1/8	31.34	18.13	2.62E-05	2010/1/26	33.78	24.55	0.00014971	2010/3/11	32.7	18.06	2.80E-05	2010/1/25	33.33	25.41	0.000112429	2010/1/19	28.52	17.58	9.42E-05	2010/1/27	34.23	23.14	0.000196541
2010/1/11	30	17.55	3.22E-05	2010/1/27	34.23	23.14	0.000207891	2010/3/12	32.11	17.58	2.71E-05	2010/1/26	33.78	24.55	0.000125903	2010/1/20	31.15	18.68	0.000144066	2010/1/28	33.28	23.73	0.000165481
2010/1/12	31.61	18.25	5.00E-05	2010/1/28	33.28	23.73	0.000264988	2010/3/15	33.38	18	3.24E-05	2010/1/27	34.23	23.14	0.000224869	2010/1/21	32.51	22.27	0.000174853	2010/1/29	34.05	24.62	0.000144754
2010/1/13	32.75	17.85	3.80E-05	2010/1/29	34.05	24.62	0.000148754	2010/3/16	33.22	17.69	3.42E-05	2010/1/28	33.28	23.73	0.000237809	2010/1/22	34.85	27.31	0.000179293	2010/2/1	32.45	22.59	8.61E-05
2010/1/14	30.86	17.63	2.13E-05	2010/2/1	32.45	22.59	9.33E-05	2010/3/17	32.47	16.91	3.35E-05	2010/1/29	34.05	24.62	0.000119457	2010/1/25	33.33	25.41	0.000113283	2010/2/2	32.44	21.48	9.75E-05
2010/1/15	29.8	17.91	3.20E-05	2010/2/2	32.44	21.48	9.93E-05	2010/3/18	31.73	16.62	2.51E-05	2010/2/1	32.45	22.59	6.84E-05	2010/1/26	33.78	24.55	0.000139009	2010/2/3	34.65	21.6	9.32E-05
2010/1/19	28.52	17.58	2.11E-05	2010/2/3	34.65	21.6	0.000120984	2010/3/19	31.85	16.97	1.50E-05	2010/2/2	32.44	21.48	6.56E-05	2010/1/27	34.23	23.14	0.000183828	2010/2/4	38.51	26.08	0.000155844
2010/1/20	31.15	18.68	8.37E-05	2010/2/4	38.51	26.08	0.000211693	2010/3/23	29.23	16.35	1.34E-05	2010/2/3	34.65	21.6	6.98E-05	2010/1/28	33.28	23.73	0.000195558	2010/2/5	39.99	26.11	0.000403278
2010/1/21	32.51	22.27	0.000156672	2010/2/5	39.99	26.11	0.000498932	2010/3/24	29.34	17.55	3.33E-05	2010/2/4	38.51	26.08	0.000110124	2010/1/29	34.05	24.62	0.000142207	2010/2/8	39.53	26.51	0.000180753
2010/1/22	34.85	27.31	0.000128301	2010/2/8	39.53	26.51	0.000392218	2010/3/25	30.13	18.4	2.27E-05	2010/2/5	39.99	26.11	0.000223744	2010/2/1	32.45	22.59	0.000103123	2010/2/9	38.74	26	0.000149794
2010/1/25	33.33	25.41	0.000133514	2010/2/9	38.74	26	0.000190114	2010/3/26	30.1	17.77	3.79E-05	2010/2/8	39.53	26.51	0.000198336	2010/2/2	32.44	21.48	0.000107099	2010/2/10	37.91	25.4	0.000138951
2010/1/26	33.78	24.55	9.06E-05	2010/2/10	37.91	25.4	0.000247853	2010/3/29	30.17	17.59	2.79E-05	2010/2/9	38.74	26	8.85E-05	2010/2/3	34.65	21.6	0.000124796	2010/2/11	36.04	23.96	0.000199648
2010/1/27	34.23	23.14	0.000102442	2010/2/11	36.04	23.96	0.000254681	2010/3/30	29.56	17.13	2.75E-05	2010/2/10	37.91	25.4	0.000139327	2010/2/4	38.51	26.08	0.000170813	2010/2/12	36.04	22.73	0.000135044
2010/1/28	33.28	23.73	0.000178618	2010/2/12	36.04	22.73	0.00019545	2010/3/31	29.61	17.59	2.56E-05	2010/2/11	36.04	23.96	0.000176709	2010/2/5	39.99	26.11	0.000356164	2010/2/16	36.15	22.25	9.72E-05
2010/1/29	34.05	24.62	0.000142416	2010/2/16	36.15	22.25	0.000134306	2010/4/1	29.24	17.47	3.96E-05	2010/2/12	36.04	22.73	0.000165768	2010/2/8	39.53	26.51	0.000271936	2010/2/17	35.38	21.72	4.74E-05
2010/2/1	32.45	22.59	0.0001126	2010/2/17	35.38	21.72	9.74E-05	2010/4/5	29.65	17.02	2.65E-05	2010/2/16	36.15	22.25	0.000140198	2010/2/9	38.74	26	0.00016618	2010/2/18	33.36	20.63	7.60E-05
2010/2/2	32.44	21.48	5.04E-05	2010/2/18	33.36	20.63	7.70E-05	2010/4/6	28.8	16.23	3.97E-05	2010/2/17	35.38	21.72	6.70E-05	2010/2/10	37.91	25.4	0.000224297	2010/2/19	34.63	20.02	8.80E-05
2010/2/3	34.65	21.6	5.91E-05	2010/2/19	34.63	20.02	0.000104229	2010/4/7	29.04	16.62	3.11E-05	2010/2/18	33.36	20.63	5.70E-05	2010/2/11	36.04	23.96	0.000233402	2010/2/22	33.68	19.94	6.25E-05
2010/2/4	38.51	26.08	0.000207235	2010/2/22	33.68	19.94	7.10E-05	2010/4/8	29.25	16.48	2.80E-05	2010/2/19	34.63	20.02	9.10E-05	2010/2/12	36.04	22.73	0.000168707	2010/2/23	34.88	21.37	0.000128468
2010/2/5	39.99	26.11	0.000251318	2010/2/23	34.88	21.37	0.000139929	2010/4/9	29.15	16.14	1.71E-05	2010/2/22	33.68	19.94	4.17E-05	2010/2/16	36.15	22.25	0.00010712	2010/2/24	33.46	20.27	9.12E-05
2010/2/8	39.53	26.51	0.000101809	2010/2/24	33.46	20.27	0.000155569	2010/4/12	27.02	15.58	2.85E-05	2010/2/23	34.88	21.37	9.70E-05	2010/2/17	35.38	21.72	8.43E-05	2010/2/25	33.56	20.1	0.000167518
2010/2/9	38.74	26	0.000262093	2010/2/25	33.56	20.1	0.000147493	2010/4/13	27.26	16.2	4.23E-05	2010/2/24	33.46	20.27	6.42E-05	2010/2/18	33.36	20.63	6.95E-05	2010/2/26	32.82	19.5	0.000114183
2010/2/10	37.91	25.4	8.64E-05	2010/2/26	32.82	19.5	0.000138332	2010/4/14	27.14	15.59	4.18E-05	2010/2/25	33.56	20.1	9.31E-05	2010/2/19	34.63	20.02	9.70E-05	2010/3/1	34.29	19.26	0.000131086
2010/2/11	36.04	23.96	0.000111368	2010/3/1	34.29	19.26	0.00014897	2010/4/15	26.9	15.89	3.40E-05	2010/2/26	32.82	19.5	0.000158776	2010/2/22	33.68	19.94	6.68E-05	2010/3/2	34.88	19.06	6.19E-05
2010/2/12	36.04	22.73	0.000183083	2010/3/2	34.88	19.06	7.14E-05	2010/4/16	27.16	18.36	4.30E-05	2010/3/1	34.29	19.26	0.000167143	2010/2/23	34.88	21.37	0.000137379	2010/3/3	34.53	18.83	5.81E-05
2010/2/16	36.15	22.25	6.12E-05	2010/3/3	34.53	18.83	6.06E-05	2010/4/19	29.02	17.34	2.54E-05	2010/3/2	34.88	19.06	5.61E-05	2010/2/24	33.46	20.27	0.000134359	2010/3/4	33.54	18.72	5.78E-05
2010/2/17	35.38	21.72	5.57E-05	2010/3/4	33.54	18.72	9.00E-05	2010/4/20	27.8	15.73	4.01E-05	2010/3/3	34.53	18.83	3.64E-05	2010/2/25	33.56	20.1	0.000110824	2010/3/5	32.67	17.42	4.54E-05
2010/2/18	33.36	20.63	3.40E-05	2010/3/5	32.67	17.42	8.02E-05	2010/4/21	27.67	16.32	1.76E-05	2010/3/4	33.54	18.72	7.39E-05	2010/2/26	32.82	19.5	0.000126102	2010/3/8	33.22	17.79	3.25E-05
2010/2/19	34.63	20.02	4.75E-05	2010/3/8	33.22	17.79	4.73E-05	2010/4/22	27.65	16.47	4.18E-05	2010/3/5	32.67	17.42	6.45E-05	2010/3/1	34.29	19.26	0.000110086	2010/3/9	33.19	17.92	3.96E-05
2010/2/22	33.68	19.94	3.75E-05	2010/3/9	33.19	17.92	4.51E-05	2010/4/23	26.68	16.62	5.19E-05	2010/3/8	33.22	17.79	3.46E-05	2010/3/2	34.88	19.06	6.09E-05	2010/3/10	33.28	18.57	4.37E-05
2010/2/23	34.88	21.37	8.57E-05	2010/3/10	33.28	18.57	5.91E-05	2010/4/26	28.02	17.47	2.41E-05	2010/3/9	33.19	17.92	3.07E-05	2010/3/3	34.53	18.83	6.30E-05	2010/3/11	32.7	18.06	4.66E-05
2010/2/24	33.46	20.27	7.99E-05	2010/3/11	32.7	18.06	7.09E-05	2010/4/27	30.34	22.81	2.62E-05	2010/3/10	33.28	18.57	3.98E-05	2010/3/4	33.54	18.72	8.32E-05	2010/3/12	32.11	17.58	4.90E-05
2010/2/25	33.56	20.1	0.000169549	2010/3/12	32.11	17.58	6.43E-05	2010/4/28	30.68	21.08	0.000121631	2010/3/11	32.7	18.06	4.92E-05	2010/3/5	32.67	17.42	8.65E-05	2010/3/15	33.38	18	3.77E-05
2010/2/26	32.82	19.5	4.17E-05	2010/3/15	33.38	18	4.98E-05	2010/4/30	30.25	22.05	1.93E-05	2010/3/12	32.11	17.58	3.86E-05	2010/3/8	33.22	17.79	4.60E-05	2010/3/16	33.22	17.69	4.42E-05
2010/3/1	34.29	19.26	4.08E-05	2010/3/16	33.22	17.69	5.10E-05	2010/5/6	39.73	32.8	0.000163711	2010/3/15	33.38	18	2.51E-05	2010/3/9	33.19	17.92	4.98E-05	2010/3/17	32.47	16.91	2.45E-05
2010/3/2	34.88	19.06	4.29E-05	2010/3/17	32.47	16.91	2.97E-05	2010/5/7	42.61	40.95	0.000330433	2010/3/16	33.22	17.69	6.33E-05	2010/3/10	33.28	18.57	5.12E-05	2010/3/18	31.73	16.62	3.37E-05
2010/3/3	34.53	18.83	2.79E-05	2010/3/18	31.73	16.62	4.87E-05	2010/5/10	40.05	28.84	7.68E-05	2010/3/17	32.47	16.91	2.76E-05	2010/3/11	32.7	18.06	6.45E-05	2010/3/19	31.85	16.97	4.90E-05
2010/3/4	33.54	18.72	3.33E-05	2010/3/19	31.85	16.97	6.92E-05	2010/5/11	38.87	28.32	9.60E-05	2010/3/18	31.73	16.62	3.57E-05	2010/3/12	32.11	17.58	5.86E-05	2010/3/22	29.57	16.87	6.19E-05
2010/3/5	32.67	17.42	3.15E-05	2010/3/22	29.57	16.87	9.90E-05	2010/5/12	36.96	25.52	8.28E-05	2010/3/19	31.85	16.97	6.05E-05	2010/3/15	33.38	18	4.02E-05	2010/3/23	29.23	16.35	6.51E-05
2010/3/8	33.22	17.79	1.91E-05	2010/3/23	29.23	16.35	7.34E-05	2010/5/13	36.46	26.68	3.39E-05	2010/3/22	29.57	16.87	6.39E-05	2010/3/16	33.22	17.69	4.50E-05	2010/3/24	29.34	17.55	0.000113793
2010/3/9	33.19	17.92	2.81E-05	2010/3/24	29.34	17.55	0.000128092	2010/5/14	40.46	31.24	8.80E-05	2010/3/23	29.23	16.35	4.79E-05	2010/3/17	32.47	16.91	2.93E-05	2010/3/25	30.13	18.4	6.48E-05
2010/3/10	33.28	18.57	4.31E-05	2010/3/25	30.13	18.4	6.10E-05	2010/5/17	41.13	30.84	8.56E-05	2010/3/24	29.34	17.55	7.42E-05	2010/3/18	31.73	16.62	5.26E-05	2010/3/26	30.1	17.77	4.23E-05
2010/3/11	32.7	18.06	2.86E-05	2010/3/26	30.1	17.77	5.64E-05	2010/5/18	42.96	33.55	5.30E-05	2010/3/25	30.13	18.4	3.10E-05	2010/3/19	31.85	16.97	6.54E-05	2010/3/29	30.17	17.59	2.84E-05
2010/3/12	32.11	17.58	2.52E-05	2010/3/29	30.17	17.59	4.00E-05	2010/5/19	44.03	35.32	9.11E-05	2010/3/26	30.1	17.77	2.83E-05	2010/3/22	29.57	16.87	8.60E-05	2010/3/30	29.56	17.13	4.54E-05
2010/3/15	33.38	18	3.29E-05	2010/3/30	29.56	17.13	4.79E-05	2010/5/20	46.46	45.79	7.96E-05	2010/3/29	30.17	17.59	4.24E-05	2010/3/23	29.23	16.35	6.40E-05	2010/3/31	29.61	17.59	5.64E-05
2010/3/16	33.22	17.69	3.00E-05	2010/3/31	29.61	17.59	9.35E-05	2010/5/21	44.57	40.1	0.00016306	2010/3/30	29.56	17.13	4.40E-05	2010/3/24	29.34	17.55	0.00010951	2010/4/1	29.24	17.47	2.33E-05
2010/3/17	32.47	16.91	3.32E-05	2010/4/1	29.24	17.47	5.23E-05	2010/5/24	44.9	38.32	9.09E-05	2010/3/31	29.61	17.59	4.55E-05	2010/3/25	30.13	18.4	5.78E-05	2010/4/6	28.8	16.23	2.67E-05
2010/3/18	31.73	16.62	2.14E-05	2010/4/6	28.8	16.23	3.75E-05	2010/5/25	45.8	34.61	9.34E-05	2010/4/1	29.24	17.47	4.87E-05	2010/3/26	30.1	17.77	5.53E-05	2010/4/7	29.04	16.62	4.18E-05
2010/3/19	31.85	16.97	3.66E-05	2010/4/7	29.04	16.62	5.10E-05	2010/5/26	43.45	35.02	0.000188688	2010/4/6	28.8	16.23	2.76E-05	2010/3/29	30.17	17.59	3.63E-05	2010/4/8	29.25	16.48	5.59E-05
2010/3/22	29.57	16.87	3.83E-05	2010/4/8	29.25	16.48	8.23E-05	2010/5/27	40.7	29.68	0.000277596	2010/4/7	29.04	16.62	3.01E-05	2010/3/30	29.56	17.13	4.54E-05	2010/4/9	29.15	16.14	2.64E-05
2010/3/23	29.23	16.35	2.80E-05	2010/4/9	29.15	16.14	4.72E-05	2010/5/28	40.49	32.07	7.92E-05	2010/4/8	29.25	16.48	6.94E-05	2010/3/31	29.61	17.59	9.24E-05	2010/4/12	27.02	15.58	3.55E-05
2010/3/24	29.34	17.55	3.51E-05	2010/4/12	27.02	15.58	4.38E-05	2010/6/1	46.06	35.54	7.07E-05	2010/4/9	29.15	16.14	8.69E-05	2010/4/1	29.24	17.47	5.43E-05	2010/4/13	27.26	16.2	3.13E-05
2010/3/25	30.13	18.4	7.24E-05	2010/4/13	27.26	16.2	3.37E-05	2010/6/2	42.92	30.17	0.000151613	2010/4/12	27.02	15.58	4.18E-05	2010/4/6	28.8	16.23	4.11E-05	2010/4/14	27.14	15.59	2.51E-05
2010/3/26	30.1	17.77	4.55E-05	2010/4/14	27.14	15.59	5.10E-05	2010/6/3	41.72	29.46	7.57E-05	2010/4/13	27.26	16.2	2.89E-05	2010/4/7	29.04	16.62	4.26E-05	2010/4/15	26.9	15.89	4.17E-05
2010/3/29	30.17	17.59	3.28E-05	2010/4/15	26.9	15.89	3.94E-05	2010/6/4	47.15	35.48	7.79E-05	2010/4/14	27.14	15.59	4.24E-05	2010/4/8	29.25	16.48	7.91E-05	2010/4/16	27.16	18.36	0.000113523
2010/3/30	29.56	17.13	3.16E-05	2010/4/16	27.16	18.36	0.000262543	2010/6/7	46.78	36.57	0.000141427	2010/4/15	26.9	15.89	2.08E-05	2010/4/9	29.15	16.14	3.53E-05	2010/4/19	29.02	17.34	8.37E-05
2010/3/31	29.61	17.59	4.35E-05	2010/4/19	29.02	17.34	0.000108079	2010/6/8	43.85	33.7	6.22E-05	2010/4/16	27.16	18.36	0.000149538	2010/4/12	27.02	15.58	4.13E-05	2010/4/20	27.8	15.73	7.38E-05
2010/4/1	29.24	17.47	6.70E-05	2010/4/20	27.8	15.73	6.75E-05	2010/6/9	42.55	33.73	0.000112805	2010/4/19	29.02	17.34	7.92E-05	2010/4/13	27.26	16.2	3.49E-05	2010/4/21	27.67	16.32	5.32E-05
2010/4/5	29.65	17.02	2.00E-05	2010/4/21	27.67	16.32	6.00E-05	2010/6/10	38.91	30.57	5.63E-05	2010/4/20	27.8	15.73	5.29E-05	2010/4/14	27.14	15.59	4.05E-05	2010/4/22	27.65	16.47	0.000193117
2010/4/6	28.8	16.23	1.92E-05	2010/4/22	27.65	16.47	0.00013922	2010/6/11	39.37	28.79	6.63E-05	2010/4/21	27.67	16.32	4.20E-05	2010/4/15	26.9	15.89	3.95E-05	2010/4/23	26.68	16.62	0.000100525
2010/4/7	29.04	16.62	3.94E-05	2010/4/23	26.68	16.62	0.000152259	2010/6/14	39.72	28.58	3.35E-05	2010/4/22	27.65	16.47	8.00E-05	2010/4/16	27.16	18.36	0.00023788	2010/4/26	28.02	17.47	3.50E-05
2010/4/8	29.25	16.48	3.59E-05	2010/4/26	28.02	17.47	0.0001131	2010/6/15	37.72	25.87	3.56E-05	2010/4/23	26.68	16.62	8.90E-05	2010/4/19	29.02	17.34	9.31E-05	2010/4/27	30.34	22.81	0.000158006
2010/4/9	29.15	16.14	2.67E-05	2010/4/27	30.34	22.81	0.000189581	2010/6/16	37.38	25.92	3.18E-05	2010/4/26	28.02	17.47	0.000134716	2010/4/20	27.8	15.73	6.52E-05	2010/4/28	30.68	21.08	0.000260106
2010/4/12	27.02	15.58	2.21E-05	2010/4/28	30.68	21.08	0.000564475	2010/6/17	36.29	25.05	2.72E-05	2010/4/27	30.34	22.81	9.74E-05	2010/4/21	27.67	16.32	6.02E-05	2010/4/29	29.53	18.44	0.000110707
2010/4/13	27.26	16.2	2.24E-05	2010/4/29	29.53	18.44	0.00020915	2010/6/18	35.25	23.95	4.02E-05	2010/4/28	30.68	21.08	0.000218678	2010/4/22	27.65	16.47	0.000126779	2010/4/30	30.25	22.05	0.000162386
2010/4/14	27.14	15.59	2.34E-05	2010/4/30	30.25	22.05	0.00017502	2010/6/21	35.36	24.88	6.93E-05	2010/4/29	29.53	18.44	0.000104093	2010/4/23	26.68	16.62	0.000134692	2010/5/3	30.18	20.19	6.94E-05
2010/4/15	26.9	15.89	1.73E-05	2010/5/3	30.18	20.19	8.75E-05	2010/6/22	35.47	27.05	3.87E-05	2010/4/30	30.25	22.05	0.000105172	2010/4/26	28.02	17.47	7.90E-05	2010/5/4	32.67	23.84	0.000195604
2010/4/16	27.16	18.36	0.000148067	2010/5/4	32.67	23.84	0.000354267	2010/6/23	36.76	26.91	2.27E-05	2010/5/4	32.67	23.84	0.000159439	2010/4/27	30.34	22.81	0.00020975	2010/5/5	35.61	24.91	0.000189523
2010/4/19	29.02	17.34	4.66E-05	2010/5/5	35.61	24.91	0.000472796	2010/6/24	37.41	29.74	4.46E-05	2010/5/5	35.61	24.91	0.000207629	2010/4/28	30.68	21.08	0.000451566	2010/5/6	39.73	32.8	0.000245216
2010/4/20	27.8	15.73	3.40E-05	2010/5/6	39.73	32.8	0.000533463	2010/6/25	35.82	28.53	3.92E-05	2010/5/6	39.73	32.8	0.000262931	2010/4/29	29.53	18.44	0.000209886	2010/5/7	42.61	40.95	0.000708
2010/4/21	27.67	16.32	3.47E-05	2010/5/7	42.61	40.95	0.001216603	2010/6/28	36.71	29	5.69E-05	2010/5/7	42.61	40.95	0.000884364	2010/4/30	30.25	22.05	0.000175051	2010/5/10	40.05	28.84	0.000373671
2010/4/22	27.65	16.47	0.000102359	2010/5/10	40.05	28.84	0.000995495	2010/6/29	39.16	34.13	0.00016246	2010/5/10	40.05	28.84	0.000583239	2010/5/3	30.18	20.19	7.95E-05	2010/5/11	38.87	28.32	0.000167597
2010/4/23	26.68	16.62	5.41E-05	2010/5/11	38.87	28.32	0.000439149	2010/6/30	39.5	34.54	4.88E-05	2010/5/11	38.87	28.32	0.000440384	2010/5/4	32.67	23.84	0.000324611	2010/5/12	36.96	25.52	0.000176182
2010/4/26	28.02	17.47	3.52E-05	2010/5/12	36.96	25.52	0.000426429	2010/7/1	41.22	32.86	7.87E-05	2010/5/12	36.96	25.52	0.00020594	2010/5/5	35.61	24.91	0.000368885	2010/5/13	36.46	26.68	9.72E-05
2010/4/27	30.34	22.81	0.000139181	2010/5/13	36.46	26.68	0.000160268	2010/7/2	39.19	30.12	6.67E-05	2010/5/13	36.46	26.68	0.00013515	2010/5/6	39.73	32.8	0.000324893	2010/5/14	40.46	31.24	0.000205909
2010/4/28	30.68	21.08	0.000100923	2010/5/14	40.46	31.24	0.000427459	2010/7/6	40.24	29.65	0.000138397	2010/5/14	40.46	31.24	0.000199246	2010/5/7	42.61	40.95	0.000986968	2010/5/17	41.13	30.84	0.000210745
2010/4/29	29.53	18.44	6.35E-05	2010/5/17	41.13	30.84	0.00039425	2010/7/7	37.75	26.84	8.93E-05	2010/5/17	41.13	30.84	0.000165768	2010/5/10	40.05	28.84	0.000902523	2010/5/18	42.96	33.55	0.000100515
2010/4/30	30.25	22.05	9.44E-05	2010/5/18	42.96	33.55	0.00018549	2010/7/8	35.78	25.71	6.19E-05	2010/5/18	42.96	33.55	0.000123577	2010/5/11	38.87	28.32	0.00035705	2010/5/19	44.03	35.32	0.000318225
2010/5/3	30.18	20.19	5.88E-05	2010/5/19	44.03	35.32	0.000613561	2010/7/9	34.57	24.98	5.83E-05	2010/5/19	44.03	35.32	0.000520969	2010/5/12	36.96	25.52	0.000329551	2010/5/20	46.46	45.79	0.000358064
2010/5/4	32.67	23.84	0.000217892	2010/5/20	46.46	45.79	0.000730051	2010/7/12	33.2	24.43	7.34E-05	2010/5/20	46.46	45.79	0.000359564	2010/5/13	36.46	26.68	0.000169723	2010/5/21	44.57	40.1	0.000588175
2010/5/5	35.61	24.91	0.000178455	2010/5/21	44.57	40.1	0.000951418	2010/7/13	32.87	24.56	8.20E-05	2010/5/21	44.57	40.1	0.000530406	2010/5/14	40.46	31.24	0.000371027	2010/5/24	44.9	38.32	0.000185422
2010/5/6	39.73	32.8	0.001645051	2010/5/24	44.9	38.32	0.000262576	2010/7/14	33.16	24.89	4.08E-05	2010/5/24	44.9	38.32	0.000200193	2010/5/17	41.13	30.84	0.000350386	2010/5/25	45.8	34.61	0.000262637
2010/5/7	42.61	40.95	0.000821675	2010/5/25	45.8	34.61	0.000512781	2010/7/15	33.24	25.14	3.61E-05	2010/5/25	45.8	34.61	0.000876974	2010/5/18	42.96	33.55	0.000135436	2010/5/26	43.45	35.02	0.000142976
2010/5/10	40.05	28.84	0.000961248	2010/5/26	43.45	35.02	0.000236456	2010/7/16	34.13	26.25	8.97E-05	2010/5/26	43.45	35.02	0.000245354	2010/5/19	44.03	35.32	0.000514123	2010/5/27	40.7	29.68	0.00017021
2010/5/11	38.87	28.32	0.000154495	2010/5/27	40.7	29.68	0.000306052	2010/7/20	32.43	23.93	0.000102244	2010/5/27	40.7	29.68	0.000231215	2010/5/20	46.46	45.79	0.000724137	2010/5/28	40.49	32.07	0.000110898
2010/5/12	36.96	25.52	8.26E-05	2010/5/28	40.49	32.07	0.000193758	2010/7/21	33.88	25.64	9.82E-05	2010/5/28	40.49	32.07	0.00011037	2010/5/21	44.57	40.1	0.000872724	2010/6/1	46.06	35.54	0.00018818
2010/5/13	36.46	26.68	8.31E-05	2010/6/1	46.06	35.54	0.000219448	2010/7/22	33.59	24.63	8.56E-05	2010/6/1	46.06	35.54	0.000228315	2010/5/24	44.9	38.32	0.00026319	2010/6/2	42.92	30.17	0.000169642
2010/5/14	40.46	31.24	0.000239872	2010/6/2	42.92	30.17	0.00020371	2010/7/23	32.44	23.47	6.98E-05	2010/6/2	42.92	30.17	0.000277862	2010/5/25	45.8	34.61	0.00041329	2010/6/3	41.72	29.46	7.20E-05
2010/5/17	41.13	30.84	0.000208388	2010/6/3	41.72	29.46	0.000208008	2010/7/26	33.07	22.73	4.31E-05	2010/6/3	41.72	29.46	0.000255548	2010/5/26	43.45	35.02	0.000241629	2010/6/4	47.15	35.48	0.000306099
2010/5/18	42.96	33.55	0.000239032	2010/6/4	47.15	35.48	0.000677855	2010/7/27	32.91	23.19	3.50E-05	2010/6/4	47.15	35.48	0.000274841	2010/5/27	40.7	29.68	0.000267301	2010/6/7	46.78	36.57	0.000151512
2010/5/19	44.03	35.32	0.000329383	2010/6/7	46.78	36.57	0.000252914	2010/7/28	33.79	24.25	6.62E-05	2010/6/7	46.78	36.57	0.000287744	2010/5/28	40.49	32.07	0.000178262	2010/6/8	43.85	33.7	0.000261412
2010/5/20	46.46	45.79	0.000613168	2010/6/8	43.85	33.7	0.000380925	2010/7/29	31.57	24.13	4.13E-05	2010/6/8	43.85	33.7	0.000175142	2010/6/1	46.06	35.54	0.000210644	2010/6/9	42.55	33.73	0.000155021
2010/5/21	44.57	40.1	0.00048299	2010/6/9	42.55	33.73	0.000237544	2010/7/30	31.52	23.5	7.35E-05	2010/6/9	42.55	33.73	0.000127467	2010/6/2	42.92	30.17	0.00019892	2010/6/10	38.91	30.57	0.000144507
2010/5/24	44.9	38.32	0.000142595	2010/6/10	38.91	30.57	0.000214629	2010/8/2	31.62	22.01	6.05E-05	2010/6/10	38.91	30.57	0.000154444	2010/6/3	41.72	29.46	0.000112785	2010/6/11	39.37	28.79	0.00015809
2010/5/25	45.8	34.61	0.000569504	2010/6/11	39.37	28.79	0.000215628	2010/8/3	32.09	22.63	7.97E-05	2010/6/11	39.37	28.79	0.00013492	2010/6/4	47.15	35.48	0.000409582	2010/6/14	39.72	28.58	6.71E-05
2010/5/26	43.45	35.02	0.000262541	2010/6/14	39.72	28.58	0.000139019	2010/8/4	31.76	22.21	8.13E-05	2010/6/14	39.72	28.58	0.000140518	2010/6/7	46.78	36.57	0.000247951	2010/6/15	37.72	25.87	7.12E-05
2010/5/27	40.7	29.68	0.000270811	2010/6/15	37.72	25.87	0.000127935	2010/8/5	31.32	22.1	6.12E-05	2010/6/15	37.72	25.87	0.00011389	2010/6/8	43.85	33.7	0.000358214	2010/6/16	37.38	25.92	5.79E-05
2010/5/28	40.49	32.07	0.000235269	2010/6/16	37.38	25.92	0.000133175	2010/8/6	30.9	21.74	4.05E-05	2010/6/16	37.38	25.92	8.81E-05	2010/6/9	42.55	33.73	0.000227291	2010/6/17	36.29	25.05	9.00E-05
2010/6/1	46.06	35.54	0.00020163	2010/6/17	36.29	25.05	0.000163046	2010/8/9	31.31	22.14	3.58E-05	2010/6/17	36.29	25.05	7.23E-05	2010/6/10	38.91	30.57	0.000214061	2010/6/18	35.25	23.95	7.00E-05
2010/6/2	42.92	30.17	0.000102704	2010/6/18	35.25	23.95	9.75E-05	2010/8/10	32.08	22.37	8.76E-05	2010/6/18	35.25	23.95	5.40E-05	2010/6/11	39.37	28.79	0.000190711	2010/6/21	35.36	24.88	4.37E-05
2010/6/3	41.72	29.46	0.000130109	2010/6/21	35.36	24.88	0.000104488	2010/8/11	34.18	25.39	8.44E-05	2010/6/21	35.36	24.88	0.000201716	2010/6/14	39.72	28.58	0.000104841	2010/6/22	35.47	27.05	0.000105594
2010/6/4	47.15	35.48	0.000334536	2010/6/22	35.47	27.05	0.000130284	2010/8/12	34.84	25.73	8.42E-05	2010/6/22	35.47	27.05	0.000107286	2010/6/15	37.72	25.87	0.000112251	2010/6/23	36.76	26.91	9.29E-05
2010/6/7	46.78	36.57	0.000142734	2010/6/23	36.76	26.91	0.00020097	2010/8/13	34.62	26.24	6.56E-05	2010/6/23	36.76	26.91	0.000154613	2010/6/16	37.38	25.92	9.90E-05	2010/6/24	37.41	29.74	0.000144521
2010/6/8	43.85	33.7	0.000273197	2010/6/24	37.41	29.74	0.000192185	2010/8/16	35.41	26.1	8.06E-05	2010/6/24	37.41	29.74	0.000138439	2010/6/17	36.29	25.05	0.000153518	2010/6/25	35.82	28.53	0.00015923
2010/6/9	42.55	33.73	0.000169604	2010/6/25	35.82	28.53	0.000216028	2010/8/17	33.56	24.33	5.09E-05	2010/6/25	35.82	28.53	0.000121125	2010/6/18	35.25	23.95	8.78E-05	2010/6/28	36.71	29	0.000105688
2010/6/10	38.91	30.57	0.000380985	2010/6/28	36.71	29	0.000159822	2010/8/18	33.9	24.59	7.41E-05	2010/6/28	36.71	29	6.95E-05	2010/6/21	35.36	24.88	5.36E-05	2010/6/29	39.16	34.13	0.000107724
2010/6/11	39.37	28.79	0.000108588	2010/6/29	39.16	34.13	0.000248076	2010/8/19	34.18	26.44	6.66E-05	2010/6/29	39.16	34.13	0.000281132	2010/6/22	35.47	27.05	0.000120559	2010/6/30	39.5	34.54	0.000144243
2010/6/14	39.72	28.58	9.76E-05	2010/6/30	39.5	34.54	0.000283547	2010/8/20	33.73	25.49	6.59E-05	2010/6/30	39.5	34.54	0.000123114	2010/6/23	36.76	26.91	0.00017288	2010/7/1	41.22	32.86	0.000180903
2010/6/15	37.72	25.87	7.05E-05	2010/7/1	41.22	32.86	0.000261157	2010/8/23	33.56	25.66	8.20E-05	2010/7/1	41.22	32.86	0.000281868	2010/6/24	37.41	29.74	0.000189569	2010/7/2	39.19	30.12	0.000145492
2010/6/16	37.38	25.92	7.68E-05	2010/7/2	39.19	30.12	0.000256143	2010/8/24	34.84	27.46	7.87E-05	2010/7/2	39.19	30.12	0.000138089	2010/6/25	35.82	28.53	0.000208246	2010/7/6	40.24	29.65	9.82E-05
2010/6/17	36.29	25.05	7.72E-05	2010/7/6	40.24	29.65	0.000170057	2010/8/25	33.24	26.7	0.000104702	2010/7/6	40.24	29.65	0.00010458	2010/6/28	36.71	29	0.000137776	2010/7/7	37.75	26.84	0.000148966
2010/6/18	35.25	23.95	3.64E-05	2010/7/7	37.75	26.84	0.000250797	2010/8/26	33.08	27.37	6.43E-05	2010/7/7	37.75	26.84	0.000209107	2010/6/29	39.16	34.13	0.000213523	2010/7/8	35.78	25.71	6.30E-05
2010/6/21	35.36	24.88	0.000103341	2010/7/8	35.78	25.71	0.000110909	2010/8/27	32.13	24.45	0.000107408	2010/7/8	35.78	25.71	0.000168608	2010/6/30	39.5	34.54	0.00024869	2010/7/9	34.57	24.98	5.08E-05
2010/6/22	35.47	27.05	0.000111481	2010/7/9	34.57	24.98	0.000101269	2010/8/30	32.99	27.21	0.000112874	2010/7/9	34.57	24.98	6.58E-05	2010/7/1	41.22	32.86	0.000195389	2010/7/12	33.2	24.43	4.10E-05
2010/6/23	36.76	26.91	0.000145014	2010/7/12	33.2	24.43	7.78E-05	2010/8/31	34.51	26.05	6.21E-05	2010/7/12	33.2	24.43	5.34E-05	2010/7/2	39.19	30.12	0.000211497	2010/7/13	32.87	24.56	9.24E-05
2010/6/24	37.41	29.74	0.000147061	2010/7/13	32.87	24.56	9.24E-05	2010/9/1	33.25	23.89	0.000106417	2010/7/13	32.87	24.56	5.53E-05	2010/7/6	40.24	29.65	0.000170768	2010/7/14	33.16	24.89	5.44E-05
2010/6/25	35.82	28.53	0.000136352	2010/7/14	33.16	24.89	9.59E-05	2010/9/2	32.66	23.19	0.000140594	2010/7/14	33.16	24.89	5.82E-05	2010/7/7	37.75	26.84	0.000221774	2010/7/15	33.24	25.14	8.97E-05
2010/6/28	36.71	29	7.06E-05	2010/7/15	33.24	25.14	0.00015189	2010/9/3	32.11	21.31	6.82E-05	2010/7/15	33.24	25.14	9.70E-05	2010/7/8	35.78	25.71	0.000110598	2010/7/16	34.13	26.25	0.000149176
2010/6/29	39.16	34.13	0.000340688	2010/7/16	34.13	26.25	0.000203053	2010/9/7	33.28	23.8	5.75E-05	2010/7/16	34.13	26.25	0.000101219	2010/7/9	34.57	24.98	9.05E-05	2010/7/19	34.03	25.97	0.00014762
2010/6/30	39.5	34.54	0.000114272	2010/7/19	34.03	25.97	0.000199263	2010/9/8	32.82	23.25	5.07E-05	2010/7/19	34.03	25.97	0.00014146	2010/7/12	33.2	24.43	9.28E-05	2010/7/20	32.43	23.93	0.000166799
2010/7/1	41.22	32.86	0.00026465	2010/7/20	32.43	23.93	0.000241869	2010/9/9	31.81	22.81	6.18E-05	2010/7/20	32.43	23.93	0.000121312	2010/7/13	32.87	24.56	9.39E-05	2010/7/21	33.88	25.64	0.000116255
2010/7/2	39.19	30.12	0.000189893	2010/7/21	33.88	25.64	0.000139766	2010/9/10	31.37	21.99	0.000106001	2010/7/21	33.88	25.64	0.000178083	2010/7/14	33.16	24.89	9.52E-05	2010/7/22	33.59	24.63	0.000110762
2010/7/6	40.24	29.65	0.000227281	2010/7/22	33.59	24.63	0.000150692	2010/9/13	31.72	21.21	6.35E-05	2010/7/22	33.59	24.63	0.000126161	2010/7/15	33.24	25.14	0.000144841	2010/7/23	32.44	23.47	0.000137478
2010/7/7	37.75	26.84	0.000106483	2010/7/23	32.44	23.47	0.00020987	2010/9/14	32.07	21.56	5.38E-05	2010/7/23	32.44	23.47	0.000109185	2010/7/16	34.13	26.25	0.000200303	2010/7/26	33.07	22.73	9.23E-05
2010/7/8	35.78	25.71	0.000116049	2010/7/26	33.07	22.73	9.76E-05	2010/9/15	31.97	22.1	0.000463649	2010/7/26	33.07	22.73	8.88E-05	2010/7/19	34.03	25.97	0.000173754	2010/7/27	32.91	23.19	8.88E-05
2010/7/9	34.57	24.98	5.63E-05	2010/7/27	32.91	23.19	0.000100402	2010/9/16	31.69	21.72	6.82E-05	2010/7/27	32.91	23.19	5.47E-05	2010/7/20	32.43	23.93	0.000233145	2010/7/28	33.79	24.25	8.81E-05
2010/7/12	33.2	24.43	7.72E-05	2010/7/28	33.79	24.25	0.000113216	2010/9/17	31.08	22.01	4.96E-05	2010/7/28	33.79	24.25	7.33E-05	2010/7/21	33.88	25.64	0.000149139	2010/7/29	31.57	24.13	0.00010112
2010/7/13	32.87	24.56	0.000126312	2010/7/29	31.57	24.13	0.000117815	2010/9/21	32.81	22.35	5.43E-05	2010/7/29	31.57	24.13	7.31E-05	2010/7/22	33.59	24.63	0.0001529	2010/7/30	31.52	23.5	0.000155746
2010/7/14	33.16	24.89	7.60E-05	2010/7/30	31.52	23.5	0.000212436	2010/9/22	31.67	22.51	4.86E-05	2010/7/30	31.52	23.5	0.000124197	2010/7/23	32.44	23.47	0.000207518	2010/8/2	31.62	22.01	8.67E-05
2010/7/15	33.24	25.14	0.000104197	2010/8/2	31.62	22.01	0.000103691	2010/9/24	29.88	21.71	0.000315474	2010/8/2	31.62	22.01	0.000164073	2010/7/26	33.07	22.73	0.000123872	2010/8/3	32.09	22.63	4.95E-05
2010/7/16	34.13	26.25	0.000126581	2010/8/3	32.09	22.63	6.24E-05	2010/9/27	30.87	22.54	4.23E-05	2010/8/3	32.09	22.63	7.56E-05	2010/7/27	32.91	23.19	9.75E-05	2010/8/4	31.76	22.21	8.44E-05
2010/7/19	34.03	25.97	9.10E-05	2010/8/4	31.76	22.21	0.000118207	2010/9/28	30.82	22.6	2.39E-05	2010/8/4	31.76	22.21	8.78E-05	2010/7/28	33.79	24.25	0.000113247	2010/8/5	31.32	22.1	3.96E-05
2010/7/20	32.43	23.93	0.00013621	2010/8/5	31.32	22.1	6.97E-05	2010/9/29	30.8	23.25	9.17E-05	2010/8/5	31.32	22.1	3.92E-05	2010/7/29	31.57	24.13	0.000122704	2010/8/6	30.9	21.74	0.000170615
2010/7/21	33.88	25.64	0.000120984	2010/8/6	30.9	21.74	0.000212638	2010/9/30	30.04	23.7	9.24E-05	2010/8/6	30.9	21.74	0.000138925	2010/7/30	31.52	23.5	0.000235675	2010/8/9	31.31	22.14	3.24E-05
2010/7/22	33.59	24.63	0.000213366	2010/8/9	31.31	22.14	3.91E-05	2010/10/1	30.46	22.5	0.000126065	2010/8/9	31.31	22.14	0.000151317	2010/8/2	31.62	22.01	0.000103164	2010/8/10	32.08	22.37	0.000101508
2010/7/23	32.44	23.47	0.000104735	2010/8/10	32.08	22.37	8.46E-05	2010/10/4	31.37	23.53	0.000124466	2010/8/10	32.08	22.37	5.31E-05	2010/8/3	32.09	22.63	6.25E-05	2010/8/11	34.18	25.39	8.28E-05
2010/7/26	33.07	22.73	4.89E-05	2010/8/11	34.18	25.39	0.000132082	2010/10/5	31.88	21.76	0.000261567	2010/8/11	34.18	25.39	0.000169494	2010/8/4	31.76	22.21	0.000107366	2010/8/12	34.84	25.73	0.000107824
2010/7/27	32.91	23.19	6.80E-05	2010/8/12	34.84	25.73	0.000162399	2010/10/6	30.93	21.49	0.000132432	2010/8/12	34.84	25.73	0.000113985	2010/8/5	31.32	22.1	7.99E-05	2010/8/13	34.62	26.24	0.000141949
2010/7/28	33.79	24.25	5.56E-05	2010/8/13	34.62	26.24	0.000159984	2010/10/7	32.29	21.56	4.40E-05	2010/8/13	34.62	26.24	0.000153556	2010/8/6	30.9	21.74	0.000200945	2010/8/16	35.41	26.1	0.000126695
2010/7/29	31.57	24.13	0.000120996	2010/8/16	35.41	26.1	0.000166638	2010/10/8	32.22	20.71	5.05E-05	2010/8/16	35.41	26.1	8.90E-05	2010/8/9	31.31	22.14	4.11E-05	2010/8/17	33.56	24.33	6.36E-05
2010/7/30	31.52	23.5	0.000157556	2010/8/17	33.56	24.33	8.25E-05	2010/10/12	33.26	18.93	9.96E-05	2010/8/17	33.56	24.33	5.79E-05	2010/8/10	32.08	22.37	0.000101582	2010/8/18	33.9	24.59	8.83E-05
2010/8/2	31.62	22.01	0.000109957	2010/8/18	33.9	24.59	0.000110201	2010/10/13	33.19	19.07	6.82E-05	2010/8/18	33.9	24.59	7.58E-05	2010/8/11	34.18	25.39	0.000130027	2010/8/19	34.18	26.44	0.000215728
2010/8/3	32.09	22.63	4.66E-05	2010/8/19	34.18	26.44	0.000273928	2010/10/14	32.46	19.88	9.15E-05	2010/8/19	34.18	26.44	0.000201801	2010/8/12	34.84	25.73	0.00016044	2010/8/20	33.73	25.49	0.000103325
2010/8/4	31.76	22.21	4.55E-05	2010/8/20	33.73	25.49	0.000200525	2010/10/15	33.42	19.03	6.09E-05	2010/8/20	33.73	25.49	9.43E-05	2010/8/13	34.62	26.24	0.000148406	2010/8/23	33.56	25.66	9.55E-05
2010/8/5	31.32	22.1	5.84E-05	2010/8/23	33.56	25.66	0.000118111	2010/10/18	32.2	19.09	4.16E-05	2010/8/23	33.56	25.66	6.16E-05	2010/8/16	35.41	26.1	0.000173472	2010/8/24	34.84	27.46	0.000111283
2010/8/6	30.9	21.74	8.03E-05	2010/8/24	34.84	27.46	0.000134291	2010/10/19	33.99	20.63	4.91E-05	2010/8/24	34.84	27.46	0.000141024	2010/8/17	33.56	24.33	7.52E-05	2010/8/25	33.24	26.7	0.000116677
2010/8/9	31.31	22.14	2.54E-05	2010/8/25	33.24	26.7	0.000218976	2010/10/20	32.39	19.79	8.46E-05	2010/8/25	33.24	26.7	0.000100149	2010/8/18	33.9	24.59	0.000116928	2010/8/26	33.08	27.37	9.15E-05
2010/8/10	32.08	22.37	8.45E-05	2010/8/26	33.08	27.37	0.000152718	2010/10/21	33.65	19.27	0.00017353	2010/8/26	33.08	27.37	0.000149201	2010/8/19	34.18	26.44	0.000342658	2010/8/27	32.13	24.45	0.000173835
2010/8/11	34.18	25.39	0.000333429	2010/8/27	32.13	24.45	0.000191324	2010/10/22	32.45	18.78	3.44E-05	2010/8/27	32.13	24.45	0.000108869	2010/8/20	33.73	25.49	0.000218208	2010/8/30	32.99	27.21	6.15E-05
2010/8/12	34.84	25.73	7.69E-05	2010/8/30	32.99	27.21	7.69E-05	2010/10/25	33.05	19.85	4.17E-05	2010/8/31	34.51	26.05	0.00025604	2010/8/23	33.56	25.66	0.000123579	2010/8/31	34.51	26.05	9.54E-05
2010/8/13	34.62	26.24	4.66E-05	2010/8/31	34.51	26.05	0.00017472	2010/10/26	31.89	20.22	7.46E-05	2010/9/1	33.25	23.89	0.000156662	2010/8/24	34.84	27.46	0.000128293	2010/9/1	33.25	23.89	0.000168323
2010/8/16	35.41	26.1	7.76E-05	2010/9/1	33.25	23.89	0.000173193	2010/10/27	32	20.71	6.12E-05	2010/9/2	32.66	23.19	5.11E-05	2010/8/25	33.24	26.7	0.000164089	2010/9/2	32.66	23.19	7.57E-05
2010/8/17	33.56	24.33	7.71E-05	2010/9/2	32.66	23.19	0.000106556	2010/10/28	31.56	20.88	5.46E-05	2010/9/3	32.11	21.31	8.92E-05	2010/8/26	33.08	27.37	0.000148292	2010/9/3	32.11	21.31	0.000161255
2010/8/18	33.9	24.59	6.13E-05	2010/9/3	32.11	21.31	0.000190916	2010/10/29	32.12	21.2	6.07E-05	2010/9/7	33.28	23.8	5.43E-05	2010/8/27	32.13	24.45	0.000188335	2010/9/7	33.28	23.8	6.86E-05
2010/8/19	34.18	26.44	0.000152665	2010/9/7	33.28	23.8	8.40E-05	2010/11/1	32.83	21.83	8.09E-05	2010/9/8	32.82	23.25	7.38E-05	2010/8/30	32.99	27.21	6.07E-05	2010/9/8	32.82	23.25	8.79E-05
2010/8/20	33.73	25.49	7.21E-05	2010/9/8	32.82	23.25	9.30E-05	2010/11/2	33.33	21.57	2.99E-05	2010/9/9	31.81	22.81	5.68E-05	2010/8/31	34.51	26.05	0.000157455	2010/9/9	31.81	22.81	6.86E-05
2010/8/23	33.56	25.66	7.40E-05	2010/9/9	31.81	22.81	0.000124066	2010/11/4	30.78	18.52	4.78E-05	2010/9/10	31.37	21.99	3.34E-05	2010/9/1	33.25	23.89	0.000173878	2010/9/10	31.37	21.99	4.83E-05
2010/8/24	34.84	27.46	0.000153408	2010/9/10	31.37	21.99	5.32E-05	2010/11/5	29.86	18.26	6.42E-05	2010/9/13	31.72	21.21	9.40E-05	2010/9/2	32.66	23.19	0.000103372	2010/9/13	31.72	21.21	4.98E-05
2010/8/25	33.24	26.7	0.000100809	2010/9/13	31.72	21.21	5.43E-05	2010/11/8	30.82	18.29	3.27E-05	2010/9/14	32.07	21.56	3.50E-05	2010/9/3	32.11	21.31	0.000177218	2010/9/14	32.07	21.56	6.27E-05
2010/8/26	33.08	27.37	0.000103956	2010/9/14	32.07	21.56	9.23E-05	2010/11/9	30.93	19.08	3.36E-05	2010/9/15	31.97	22.1	3.32E-05	2010/9/7	33.28	23.8	8.56E-05	2010/9/15	31.97	22.1	5.22E-05
2010/8/27	32.13	24.45	0.000131548	2010/9/15	31.97	22.1	5.44E-05	2010/11/10	30.25	18.47	4.22E-05	2010/9/16	31.69	21.72	4.30E-05	2010/9/8	32.82	23.25	9.45E-05	2010/9/16	31.69	21.72	3.87E-05
2010/8/30	32.99	27.21	5.80E-05	2010/9/16	31.69	21.72	5.14E-05	2010/11/11	30.27	18.64	2.47E-05	2010/9/17	31.08	22.01	0.000134711	2010/9/9	31.81	22.81	0.000115136	2010/9/17	31.08	22.01	9.99E-05
2010/8/31	34.51	26.05	0.000179817	2010/9/17	31.08	22.01	0.000149353	2010/11/12	30.92	20.61	6.18E-05	2010/9/20	31.85	21.5	7.24E-05	2010/9/10	31.37	21.99	5.40E-05	2010/9/20	31.85	21.5	5.51E-05
2010/9/1	33.25	23.89	0.000333374	2010/9/20	31.85	21.5	7.91E-05	2010/11/15	31.13	20.2	5.24E-05	2010/9/21	32.81	22.35	3.71E-05	2010/9/13	31.72	21.21	5.09E-05	2010/9/21	32.81	22.35	4.89E-05
2010/9/2	32.66	23.19	2.87E-05	2010/9/21	32.81	22.35	8.78E-05	2010/11/16	33.43	22.58	6.86E-05	2010/9/22	31.67	22.51	8.48E-05	2010/9/14	32.07	21.56	8.17E-05	2010/9/22	31.67	22.51	0.000128653
2010/9/3	32.11	21.31	0.000102485	2010/9/22	31.67	22.51	0.000161624	2010/11/17	33.69	21.76	4.56E-05	2010/9/23	31.4	23.87	0.000119747	2010/9/15	31.97	22.1	5.79E-05	2010/9/23	31.4	23.87	0.000126974
2010/9/7	33.28	23.8	6.91E-05	2010/9/23	31.4	23.87	0.000166002	2010/11/18	31.49	18.75	6.58E-05	2010/9/24	29.88	21.71	7.35E-05	2010/9/16	31.69	21.72	6.53E-05	2010/9/24	29.88	21.71	0.000136996
2010/9/8	32.82	23.25	5.61E-05	2010/9/24	29.88	21.71	0.000152204	2010/11/19	30.64	18.04	5.19E-05	2010/9/27	30.87	22.54	3.49E-05	2010/9/17	31.08	22.01	0.000132867	2010/9/27	30.87	22.54	5.17E-05
2010/9/9	31.81	22.81	9.84E-05	2010/9/27	30.87	22.54	6.70E-05	2010/11/22	30.84	18.37	2.33E-05	2010/9/28	30.82	22.6	0.000112657	2010/9/20	31.85	21.5	8.32E-05	2010/9/28	30.82	22.6	0.000141981
2010/9/10	31.37	21.99	2.11E-05	2010/9/28	30.82	22.6	0.000188845	2010/11/24	30.03	19.56	7.18E-05	2010/9/29	30.8	23.25	0.000106811	2010/9/21	32.81	22.35	8.96E-05	2010/9/29	30.8	23.25	0.000193624
2010/9/13	31.72	21.21	6.21E-05	2010/9/29	30.8	23.25	0.000194396	2010/11/26	28.82	22.22	3.92E-05	2010/9/30	30.04	23.7	0.000124905	2010/9/22	31.67	22.51	0.000157498	2010/9/30	30.04	23.7	0.000140756
2010/9/14	32.07	21.56	4.53E-05	2010/9/30	30.04	23.7	0.000237035	2010/11/29	30.75	21.53	9.06E-05	2010/10/1	30.46	22.5	0.000121927	2010/9/23	31.4	23.87	0.000152038	2010/10/1	30.46	22.5	0.000238984
2010/9/15	31.97	22.1	4.66E-05	2010/10/1	30.46	22.5	0.000229281	2010/11/30	31.89	23.54	0.000138067	2010/10/4	31.37	23.53	7.25E-05	2010/9/24	29.88	21.71	0.000142449	2010/10/4	31.37	23.53	0.000129717
2010/9/16	31.69	21.72	2.79E-05	2010/10/4	31.37	23.53	0.000150247	2010/12/1	31.17	21.36	3.41E-05	2010/10/5	31.88	21.76	6.11E-05	2010/9/27	30.87	22.54	6.37E-05	2010/10/5	31.88	21.76	7.51E-05
2010/9/17	31.08	22.01	4.06E-05	2010/10/5	31.88	21.76	0.000115041	2010/12/2	30.9	19.39	1.70E-05	2010/10/6	30.93	21.49	6.25E-05	2010/9/28	30.82	22.6	0.000183638	2010/10/6	30.93	21.49	9.10E-05
2010/9/20	31.85	21.5	3.53E-05	2010/10/6	30.93	21.49	9.33E-05	2010/12/3	31.7	18.01	1.80E-05	2010/10/7	32.29	21.56	6.82E-05	2010/9/29	30.8	23.25	0.000192614	2010/10/7	32.29	21.56	0.000119219
2010/9/21	32.81	22.35	5.89E-05	2010/10/7	32.29	21.56	0.000155877	2010/12/6	31.5	18.02	9.03E-06	2010/10/8	32.22	20.71	5.06E-05	2010/9/30	30.04	23.7	0.000217127	2010/10/8	32.22	20.71	8.88E-05
2010/9/22	31.67	22.51	5.27E-05	2010/10/8	32.22	20.71	0.000136354	2010/12/7	32.17	17.99	2.77E-05	2010/10/11	33.26	18.96	2.42E-05	2010/10/1	30.46	22.5	0.000240608	2010/10/11	33.26	18.96	2.32E-05
2010/9/23	31.4	23.87	6.97E-05	2010/10/11	33.26	18.96	2.97E-05	2010/12/8	30.96	17.74	2.30E-05	2010/10/12	33.26	18.93	0.000103268	2010/10/4	31.37	23.53	0.000141445	2010/10/12	33.26	18.93	7.78E-05
2010/9/24	29.88	21.71	7.76E-05	2010/10/12	33.26	18.93	0.000119763	2010/12/9	30.41	17.25	1.97E-05	2010/10/13	33.19	19.07	6.48E-05	2010/10/5	31.88	21.76	0.000114514	2010/10/13	33.19	19.07	9.41E-05
2010/9/27	30.87	22.54	3.09E-05	2010/10/13	33.19	19.07	9.12E-05	2010/12/10	30.36	17.61	0.000129589	2010/10/14	32.46	19.88	4.27E-05	2010/10/6	30.93	21.49	8.38E-05	2010/10/14	32.46	19.88	4.41E-05
2010/9/28	30.82	22.6	6.42E-05	2010/10/14	32.46	19.88	6.59E-05	2010/12/13	29.25	17.55	2.12E-05	2010/10/15	33.42	19.03	5.75E-05	2010/10/7	32.29	21.56	0.000135667	2010/10/15	33.42	19.03	7.24E-05
2010/9/29	30.8	23.25	6.62E-05	2010/10/15	33.42	19.03	6.88E-05	2010/12/14	29	17.61	1.82E-05	2010/10/18	32.2	19.09	5.05E-05	2010/10/8	32.22	20.71	0.000130347	2010/10/18	32.2	19.09	4.19E-05
2010/9/30	30.04	23.7	0.000129366	2010/10/18	32.2	19.09	5.87E-05	2010/12/15	28.46	17.94	2.43E-05	2010/10/19	33.99	20.63	7.73E-05	2010/10/11	33.26	18.96	3.22E-05	2010/10/19	33.99	20.63	7.29E-05
2010/10/1	30.46	22.5	9.29E-05	2010/10/19	33.99	20.63	8.13E-05	2010/12/16	27.93	17.39	1.96E-05	2010/10/20	32.39	19.79	5.50E-05	2010/10/12	33.26	18.93	0.000100605	2010/10/20	32.39	19.79	4.35E-05
2010/10/4	31.37	23.53	4.75E-05	2010/10/20	32.39	19.79	6.78E-05	2010/12/17	26.82	16.11	1.61E-05	2010/10/21	33.65	19.27	8.51E-05	2010/10/13	33.19	19.07	7.87E-05	2010/10/21	33.65	19.27	6.30E-05
2010/10/5	31.88	21.76	8.94E-05	2010/10/21	33.65	19.27	8.47E-05	2010/12/20	26.61	16.41	4.69E-05	2010/10/22	32.45	18.78	3.31E-05	2010/10/14	32.46	19.88	5.71E-05	2010/10/22	32.45	18.78	3.29E-05
2010/10/6	30.93	21.49	3.36E-05	2010/10/22	32.45	18.78	4.83E-05	2010/12/21	25.83	16.49	3.74E-05	2010/10/25	33.05	19.85	6.96E-05	2010/10/15	33.42	19.03	6.57E-05	2010/10/25	33.05	19.85	1.72E-05
2010/10/7	32.29	21.56	4.81E-05	2010/10/25	33.05	19.85	4.51E-05	2010/12/22	25.5	15.45	1.61E-05	2010/10/26	31.89	20.22	4.50E-05	2010/10/18	32.2	19.09	6.38E-05	2010/10/26	31.89	20.22	4.79E-05
2010/10/8	32.22	20.71	3.44E-05	2010/10/26	31.89	20.22	6.37E-05	2010/12/27	27.48	17.67	1.65E-05	2010/10/27	32	20.71	0.000100095	2010/10/19	33.99	20.63	8.63E-05	2010/10/27	32	20.71	6.80E-05
2010/10/11	33.26	18.96	2.06E-05	2010/10/27	32	20.71	7.56E-05	2010/12/28	27.88	17.52	8.95E-06	2010/10/28	31.56	20.88	9.28E-05	2010/10/20	32.39	19.79	7.44E-05	2010/10/28	31.56	20.88	4.85E-05
2010/10/12	33.26	18.93	6.28E-05	2010/10/28	31.56	20.88	7.64E-05	2010/12/29	27.78	17.28	1.17E-05	2010/10/29	32.12	21.2	4.37E-05	2010/10/21	33.65	19.27	9.37E-05	2010/10/29	32.12	21.2	4.12E-05
2010/10/13	33.19	19.07	4.52E-05	2010/10/29	32.12	21.2	6.57E-05	2010/12/30	29.27	17.52	2.83E-05	2010/11/1	32.83	21.83	8.00E-05	2010/10/22	32.45	18.78	5.70E-05	2010/11/1	32.83	21.83	9.53E-05
2010/10/14	32.46	19.88	5.44E-05	2010/11/1	32.83	21.83	0.000116289	2011/1/4	30.26	17.38	2.22E-05	2010/11/2	33.33	21.57	2.92E-05	2010/10/25	33.05	19.85	4.48E-05	2010/11/2	33.33	21.57	4.18E-05
2010/10/15	33.42	19.03	6.26E-05	2010/11/2	33.33	21.57	4.77E-05	2011/1/5	29.32	17.02	2.11E-05	2010/11/3	31.89	19.56	3.89E-05	2010/10/26	31.89	20.22	6.31E-05	2010/11/3	31.89	19.56	3.46E-05
2010/10/18	32.2	19.09	2.78E-05	2010/11/3	31.89	19.56	5.85E-05	2011/1/6	30.21	17.4	1.21E-05	2010/11/4	30.78	18.52	0.000208946	2010/10/27	32	20.71	7.13E-05	2010/11/4	30.78	18.52	3.85E-05
2010/10/19	33.99	20.63	0.000156986	2010/11/4	30.78	18.52	0.000124925	2011/1/7	29.64	17.14	1.20E-05	2010/11/5	29.86	18.26	8.13E-05	2010/10/28	31.56	20.88	7.64E-05	2010/11/5	29.86	18.26	5.16E-05
2010/10/20	32.39	19.79	7.39E-05	2010/11/5	29.86	18.26	0.000111685	2011/1/11	28.01	16.89	1.19E-05	2010/11/8	30.82	18.29	2.54E-05	2010/10/29	32.12	21.2	7.63E-05	2010/11/8	30.82	18.29	2.57E-05
2010/10/21	33.65	19.27	7.92E-05	2010/11/8	30.82	18.29	6.60E-05	2011/1/12	27.53	16.24	1.39E-05	2010/11/9	30.93	19.08	2.99E-05	2010/11/1	32.83	21.83	0.000119787	2010/11/9	30.93	19.08	2.41E-05
2010/10/22	32.45	18.78	2.07E-05	2010/11/9	30.93	19.08	4.31E-05	2011/1/13	27.73	16.39	1.95E-05	2010/11/10	30.25	18.47	6.18E-05	2010/11/2	33.33	21.57	5.78E-05	2010/11/10	30.25	18.47	8.95E-05
2010/10/25	33.05	19.85	6.38E-05	2010/11/10	30.25	18.47	9.05E-05	2011/1/14	26.5	15.46	3.89E-05	2010/11/11	30.27	18.64	6.76E-05	2010/11/3	31.89	19.56	6.35E-05	2010/11/11	30.27	18.64	6.33E-05
2010/10/26	31.89	20.22	5.24E-05	2010/11/11	30.27	18.64	0.00013654	2011/1/18	26.52	15.87	2.21E-05	2010/11/12	30.92	20.61	0.000269241	2010/11/4	30.78	18.52	7.79E-05	2010/11/12	30.92	20.61	7.74E-05
2010/10/27	32	20.71	5.65E-05	2010/11/12	30.92	20.61	0.000237021	2011/1/19	27.28	17.31	2.12E-05	2010/11/15	31.13	20.2	5.37E-05	2010/11/5	29.86	18.26	9.63E-05	2010/11/15	31.13	20.2	5.08E-05
2010/10/28	31.56	20.88	5.39E-05	2010/11/15	31.13	20.2	8.44E-05	2011/1/20	27.4	17.99	2.00E-05	2010/11/16	33.43	22.58	0.000132021	2010/11/8	30.82	18.29	5.66E-05	2010/11/16	33.43	22.58	5.85E-05
2010/10/29	32.12	21.2	3.17E-05	2010/11/16	33.43	22.58	0.000124213	2011/1/21	26.53	18.47	7.11E-05	2010/11/17	33.69	21.76	4.76E-05	2010/11/9	30.93	19.08	3.55E-05	2010/11/17	33.69	21.76	3.81E-05
2010/11/1	32.83	21.83	5.84E-05	2010/11/17	33.69	21.76	5.80E-05	2011/1/24	27.1	17.65	3.68E-05	2010/11/18	31.49	18.75	0.000103642	2010/11/10	30.25	18.47	7.85E-05	2010/11/18	31.49	18.75	3.81E-05
2010/11/2	33.33	21.57	3.74E-05	2010/11/18	31.49	18.75	7.80E-05	2011/1/25	29.98	17.59	3.33E-05	2010/11/19	30.64	18.04	5.53E-05	2010/11/11	30.27	18.64	0.000134301	2010/11/19	30.64	18.04	4.41E-05
2010/11/3	31.89	19.56	8.49E-05	2010/11/19	30.64	18.04	7.06E-05	2011/1/26	28	16.64	1.80E-05	2010/11/22	30.84	18.37	0.000116832	2010/11/12	30.92	20.61	0.000168149	2010/11/22	30.84	18.37	5.40E-05
2010/11/4	30.78	18.52	0.000125684	2010/11/22	30.84	18.37	0.000163819	2011/1/27	29.79	16.15	4.16E-05	2010/11/23	31.6	20.63	0.000131185	2010/11/15	31.13	20.2	7.79E-05	2010/11/23	31.6	20.63	0.000112117
2010/11/5	29.86	18.26	3.40E-05	2010/11/23	31.6	20.63	0.000205066	2011/1/28	33.26	20.04	5.31E-05	2010/11/24	30.03	19.56	0.000116804	2010/11/16	33.43	22.58	0.00012176	2010/11/24	30.03	19.56	6.35E-05
2010/11/8	30.82	18.29	2.52E-05	2010/11/24	30.03	19.56	0.000144922	2011/1/31	35.18	19.53	2.54E-05	2010/11/26	28.82	22.22	0.00013032	2010/11/17	33.69	21.76	6.17E-05	2010/11/26	28.82	22.22	0.000121014
2010/11/9	30.93	19.08	4.56E-05	2010/11/26	28.82	22.22	0.000143247	2011/2/1	33.38	17.63	3.44E-05	2010/11/29	30.75	21.53	0.000146653	2010/11/18	31.49	18.75	6.54E-05	2010/11/29	30.75	21.53	0.000165096
2010/11/10	30.25	18.47	4.45E-05	2010/11/29	30.75	21.53	0.000227762	2011/2/2	31.83	17.3	3.18E-05	2010/11/30	31.89	23.54	0.000178467	2010/11/19	30.64	18.04	7.28E-05	2010/11/30	31.89	23.54	0.000158
2010/11/11	30.27	18.64	6.79E-05	2010/11/30	31.89	23.54	0.000290346	2011/2/3	32.19	16.69	1.52E-05	2010/12/1	31.17	21.36	9.66E-05	2010/11/22	30.84	18.37	9.49E-05	2010/12/1	31.17	21.36	5.62E-05
2010/11/12	30.92	20.61	6.99E-05	2010/12/1	31.17	21.36	0.00010502	2011/2/4	32.24	15.93	1.59E-05	2010/12/2	30.9	19.39	0.000125171	2010/11/23	31.6	20.63	0.000199088	2010/12/2	30.9	19.39	0.000112089
2010/11/15	31.13	20.2	4.14E-05	2010/12/2	30.9	19.39	0.000197754	2011/2/7	31.56	16.28	1.93E-05	2010/12/3	31.7	18.01	9.77E-05	2010/11/24	30.03	19.56	0.00013623	2010/12/3	31.7	18.01	8.12E-05
2010/11/16	33.43	22.58	0.000123625	2010/12/3	31.7	18.01	0.000139999	2011/2/8	31.07	15.81	1.34E-05	2010/12/6	31.5	18.02	5.27E-05	2010/11/26	28.82	22.22	0.000141316	2010/12/6	31.5	18.02	4.42E-05
2010/11/17	33.69	21.76	3.94E-05	2010/12/6	31.5	18.02	7.43E-05	2011/2/9	30.29	15.87	1.49E-05	2010/12/7	32.17	17.99	5.30E-05	2010/11/29	30.75	21.53	0.000249945	2010/12/7	32.17	17.99	4.31E-05
2010/11/18	31.49	18.75	7.90E-05	2010/12/7	32.17	17.99	0.000112479	2011/2/10	29.86	16.09	1.94E-05	2010/12/8	30.96	17.74	7.69E-05	2010/11/30	31.89	23.54	0.000242902	2010/12/8	30.96	17.74	4.70E-05
2010/11/19	30.64	18.04	2.77E-05	2010/12/8	30.96	17.74	0.000117071	2011/2/14	30.12	15.95	1.09E-05	2010/12/9	30.41	17.25	6.73E-05	2010/12/1	31.17	21.36	8.94E-05	2010/12/9	30.41	17.25	5.19E-05
2010/11/22	30.84	18.37	7.81E-05	2010/12/9	30.41	17.25	7.09E-05	2011/2/15	30.47	16.37	1.90E-05	2010/12/10	30.36	17.61	2.85E-05	2010/12/2	30.9	19.39	0.000161298	2010/12/10	30.36	17.61	3.15E-05
2010/11/23	31.6	20.63	0.000103749	2010/12/10	30.36	17.61	2.89E-05	2011/2/16	31.42	16.72	3.58E-05	2010/12/13	29.25	17.55	2.34E-05	2010/12/3	31.7	18.01	0.000135999	2010/12/13	29.25	17.55	1.81E-05
2010/11/24	30.03	19.56	6.89E-05	2010/12/13	29.25	17.55	3.24E-05	2011/2/17	31.04	16.59	3.38E-05	2010/12/14	29	17.61	1.89E-05	2010/12/6	31.5	18.02	7.34E-05	2010/12/14	29	17.61	1.79E-05
2010/11/26	28.82	22.22	3.58E-05	2010/12/14	29	17.61	3.60E-05	2011/2/18	30.82	16.43	1.95E-05	2010/12/15	28.46	17.94	2.87E-05	2010/12/7	32.17	17.99	0.000106967	2010/12/15	28.46	17.94	3.71E-05
2010/11/29	30.75	21.53	0.000147615	2010/12/15	28.46	17.94	4.77E-05	2011/2/22	38.54	20.8	3.62E-05	2010/12/16	27.93	17.39	2.91E-05	2010/12/8	30.96	17.74	8.55E-05	2010/12/16	27.93	17.39	2.37E-05
2010/11/30	31.89	23.54	8.38E-05	2010/12/16	27.93	17.39	5.00E-05	2011/2/23	41.92	22.13	3.77E-05	2010/12/17	26.82	16.11	3.70E-05	2010/12/9	30.41	17.25	6.51E-05	2010/12/17	26.82	16.11	3.17E-05
2010/12/1	31.17	21.36	0.000137011	2010/12/17	26.82	16.11	4.71E-05	2011/2/24	42.62	21.32	3.96E-05	2010/12/20	26.61	16.41	2.75E-05	2010/12/10	30.36	17.61	2.71E-05	2010/12/20	26.61	16.41	3.56E-05
2010/12/2	30.9	19.39	2.35E-05	2010/12/20	26.61	16.41	5.34E-05	2011/2/25	42.49	19.22	4.02E-05	2010/12/21	25.83	16.49	4.95E-05	2010/12/13	29.25	17.55	3.18E-05	2010/12/21	25.83	16.49	1.50E-05
2010/12/3	31.7	18.01	2.63E-05	2010/12/21	25.83	16.49	3.61E-05	2011/2/28	39.05	18.35	5.44E-05	2010/12/22	25.5	15.45	1.42E-05	2010/12/14	29	17.61	3.21E-05	2010/12/22	25.5	15.45	8.13E-06
2010/12/6	31.5	18.02	1.54E-05	2010/12/22	25.5	15.45	2.19E-05	2011/3/1	41.85	21.01	2.32E-05	2010/12/23	25.42	16.47	1.26E-05	2010/12/15	28.46	17.94	3.49E-05	2010/12/23	25.42	16.47	1.43E-05
2010/12/7	32.17	17.99	8.07E-05	2010/12/23	25.42	16.47	1.75E-05	2011/3/2	42.25	20.7	4.44E-05	2010/12/29	27.78	17.28	1.88E-05	2010/12/16	27.93	17.39	5.02E-05	2010/12/27	27.48	17.67	0.000192627
2010/12/8	30.96	17.74	2.94E-05	2010/12/27	27.48	17.67	0.000125646	2011/3/3	40.42	18.6	2.40E-05	2010/12/30	29.27	17.52	2.35E-05	2010/12/17	26.82	16.11	4.42E-05	2010/12/28	27.88	17.52	1.28E-05
2010/12/9	30.41	17.25	3.11E-05	2010/12/28	27.88	17.52	2.42E-05	2011/3/4	44.87	19.06	3.85E-05	2010/12/31	29.48	17.75	4.99E-05	2010/12/20	26.61	16.41	4.61E-05	2010/12/29	27.78	17.28	1.74E-05
2010/12/10	30.36	17.61	1.16E-05	2010/12/29	27.78	17.28	2.54E-05	2011/3/7	45.16	20.66	6.48E-05	2011/1/4	30.26	17.38	0.000332724	2010/12/21	25.83	16.49	3.42E-05	2010/12/30	29.27	17.52	4.90E-05
2010/12/13	29.25	17.55	2.25E-05	2010/12/30	29.27	17.52	4.84E-05	2011/3/8	44.21	19.82	3.93E-05	2011/1/5	29.32	17.02	4.10E-05	2010/12/22	25.5	15.45	1.98E-05	2011/1/3	28.21	17.61	4.25E-05
2010/12/14	29	17.61	1.91E-05	2011/1/3	28.21	17.61	6.71E-05	2011/3/9	43	20.22	3.49E-05	2011/1/6	30.21	17.4	3.40E-05	2010/12/23	25.42	16.47	1.90E-05	2011/1/4	30.26	17.38	6.05E-05
2010/12/15	28.46	17.94	2.43E-05	2011/1/4	30.26	17.38	6.40E-05	2011/3/10	42.86	21.88	5.52E-05	2011/1/7	29.64	17.14	6.01E-05	2010/12/27	27.48	17.67	0.000156768	2011/1/5	29.32	17.02	0.000113236
2010/12/16	27.93	17.39	3.31E-05	2011/1/5	29.32	17.02	0.000135992	2011/3/11	41.36	20.08	9.59E-05	2011/1/10	29.09	17.54	4.78E-05	2010/12/28	27.88	17.52	1.97E-05	2011/1/6	30.21	17.4	6.17E-05
2010/12/17	26.82	16.11	1.25E-05	2011/1/6	30.21	17.4	7.76E-05	2011/3/14	40.99	21.13	0.001034693	2011/1/11	28.01	16.89	5.86E-05	2010/12/29	27.78	17.28	2.60E-05	2011/1/7	29.64	17.14	0.000161352
2010/12/20	26.61	16.41	1.34E-05	2011/1/7	29.64	17.14	0.000151688	2011/3/15	42.34	24.32	0.003010894	2011/1/12	27.53	16.24	3.48E-05	2010/12/30	29.27	17.52	6.47E-05	2011/1/10	29.09	17.54	0.00012493
2010/12/21	25.83	16.49	4.55E-06	2011/1/10	29.09	17.54	0.000100644	2011/3/16	42.82	29.4	0.001053223	2011/1/13	27.73	16.39	3.64E-05	2010/12/31	29.48	17.75	4.05E-05	2011/1/11	28.01	16.89	3.93E-05
2010/12/22	25.5	15.45	5.52E-06	2011/1/11	28.01	16.89	7.51E-05	2011/3/17	43.1	26.37	0.000893976	2011/1/14	26.5	15.46	3.99E-05	2011/1/3	28.21	17.61	5.28E-05	2011/1/12	27.53	16.24	6.42E-05
2010/12/23	25.42	16.47	7.50E-06	2011/1/12	27.53	16.24	9.91E-05	2011/3/18	41.9	24.44	0.000560426	2011/1/18	26.52	15.87	7.89E-05	2011/1/4	30.26	17.38	5.40E-05	2011/1/13	27.73	16.39	3.62E-05
2010/12/27	27.48	17.67	1.10E-05	2011/1/13	27.73	16.39	9.62E-05	2011/3/22	37.9	20.21	0.000302314	2011/1/19	27.28	17.31	4.00E-05	2011/1/5	29.32	17.02	9.95E-05	2011/1/14	26.5	15.46	5.14E-05
2010/12/28	27.88	17.52	5.37E-06	2011/1/14	26.5	15.46	6.57E-05	2011/3/23	36.36	19.17	0.000186382	2011/1/20	27.4	17.99	8.61E-05	2011/1/6	30.21	17.4	6.44E-05	2011/1/18	26.52	15.87	3.03E-05
2010/12/29	27.78	17.28	6.69E-06	2011/1/18	26.52	15.87	4.22E-05	2011/3/24	35.98	18	9.25E-05	2011/1/21	26.53	18.47	5.60E-05	2011/1/7	29.64	17.14	0.000135907	2011/1/19	27.28	17.31	3.24E-05
2010/12/30	29.27	17.52	9.20E-06	2011/1/19	27.28	17.31	4.91E-05	2011/3/25	34.7	17.91	8.05E-05	2011/1/24	27.1	17.65	4.42E-05	2011/1/10	29.09	17.54	8.94E-05	2011/1/20	27.4	17.99	9.21E-05
2010/12/31	29.48	17.75	9.54E-06	2011/1/20	27.4	17.99	0.000106349	2011/3/28	34.29	19.44	9.69E-05	2011/1/25	29.98	17.59	5.85E-05	2011/1/11	28.01	16.89	6.63E-05	2011/1/21	26.53	18.47	9.09E-05
2011/1/3	28.21	17.61	8.52E-05	2011/1/21	26.53	18.47	8.32E-05	2011/3/29	33.49	18.16	9.26E-05	2011/1/26	28	16.64	8.93E-05	2011/1/12	27.53	16.24	7.69E-05	2011/1/24	27.1	17.65	8.33E-05
2011/1/4	30.26	17.38	1.97E-05	2011/1/24	27.1	17.65	8.72E-05	2011/3/30	33.07	17.71	7.74E-05	2011/1/27	29.79	16.15	4.25E-05	2011/1/13	27.73	16.39	7.99E-05	2011/1/25	29.98	17.59	4.33E-05
2011/1/5	29.32	17.02	1.93E-05	2011/1/25	29.98	17.59	0.00010135	2011/3/31	34.62	17.74	9.70E-05	2011/1/28	33.26	20.04	6.74E-05	2011/1/14	26.5	15.46	5.81E-05	2011/1/26	28	16.64	4.03E-05
2011/1/6	30.21	17.4	2.55E-05	2011/1/26	28	16.64	6.13E-05	2011/4/1	33.91	17.4	0.000135904	2011/1/31	35.18	19.53	7.00E-05	2011/1/18	26.52	15.87	3.30E-05	2011/1/27	29.79	16.15	4.34E-05
2011/1/7	29.64	17.14	4.79E-05	2011/1/27	29.79	16.15	9.04E-05	2011/4/4	33.32	17.5	4.63E-05	2011/2/1	33.38	17.63	0.000107773	2011/1/19	27.28	17.31	4.28E-05	2011/1/28	33.26	20.04	4.17E-05
2011/1/10	29.09	17.54	5.25E-05	2011/1/28	33.26	20.04	9.93E-05	2011/4/5	32.15	17.25	8.94E-05	2011/2/2	31.83	17.3	4.97E-05	2011/1/20	27.4	17.99	0.00011092	2011/1/31	35.18	19.53	4.65E-05
2011/1/11	28.01	16.89	3.05E-05	2011/1/31	35.18	19.53	9.83E-05	2011/4/6	32.4	16.9	8.30E-05	2011/2/3	32.19	16.69	5.05E-05	2011/1/21	26.53	18.47	6.76E-05	2011/2/1	33.38	17.63	3.20E-05
2011/1/12	27.53	16.24	3.06E-05	2011/2/1	33.38	17.63	7.11E-05	2011/4/7	32.77	17.11	5.79E-05	2011/2/4	32.24	15.93	4.24E-05	2011/1/24	27.1	17.65	7.58E-05	2011/2/2	31.83	17.3	2.77E-05
2011/1/13	27.73	16.39	1.81E-05	2011/2/2	31.83	17.3	4.91E-05	2011/4/8	35.5	17.87	0.000119469	2011/2/7	31.56	16.28	3.02E-05	2011/1/25	29.98	17.59	7.49E-05	2011/2/3	32.19	16.69	5.08E-05
2011/1/14	26.5	15.46	1.67E-05	2011/2/3	32.19	16.69	8.42E-05	2011/4/11	33.86	16.59	5.56E-05	2011/2/8	31.07	15.81	3.62E-05	2011/1/26	28	16.64	5.10E-05	2011/2/4	32.24	15.93	2.29E-05
2011/1/18	26.52	15.87	1.52E-05	2011/2/4	32.24	15.93	6.45E-05	2011/4/12	34.48	17.09	0.000107947	2011/2/9	30.29	15.87	3.27E-05	2011/1/27	29.79	16.15	7.79E-05	2011/2/7	31.56	16.28	3.47E-05
2011/1/19	27.28	17.31	2.38E-05	2011/2/7	31.56	16.28	5.08E-05	2011/4/13	32.78	16.92	0.000105746	2011/2/10	29.86	16.09	5.38E-05	2011/1/28	33.26	20.04	8.98E-05	2011/2/8	31.07	15.81	2.81E-05
2011/1/20	27.4	17.99	5.55E-05	2011/2/8	31.07	15.81	5.61E-05	2011/4/14	32.38	16.27	6.83E-05	2011/2/11	29.58	15.69	5.73E-05	2011/1/31	35.18	19.53	9.81E-05	2011/2/9	30.29	15.87	2.75E-05
2011/1/21	26.53	18.47	3.76E-05	2011/2/9	30.29	15.87	4.30E-05	2011/4/15	31.58	15.32	6.62E-05	2011/2/14	30.12	15.95	3.14E-05	2011/2/1	33.38	17.63	5.76E-05	2011/2/10	29.86	16.09	4.16E-05
2011/1/24	27.1	17.65	1.53E-05	2011/2/10	29.86	16.09	7.42E-05	2011/4/18	30.72	16.96	3.95E-05	2011/2/15	30.47	16.37	2.66E-05	2011/2/2	31.83	17.3	4.83E-05	2011/2/11	29.58	15.69	4.25E-05
2011/1/25	29.98	17.59	3.79E-05	2011/2/11	29.58	15.69	8.26E-05	2011/4/19	30	15.83	4.30E-05	2011/2/16	31.42	16.72	2.58E-05	2011/2/3	32.19	16.69	7.88E-05	2011/2/14	30.12	15.95	1.87E-05
2011/1/26	28	16.64	3.29E-05	2011/2/14	30.12	15.95	4.81E-05	2011/4/20	30.36	15.07	3.11E-05	2011/2/17	31.04	16.59	2.28E-05	2011/2/4	32.24	15.93	5.97E-05	2011/2/15	30.47	16.37	2.18E-05
2011/1/27	29.79	16.15	2.02E-05	2011/2/15	30.47	16.37	4.47E-05	2011/4/21	30.15	14.69	3.51E-05	2011/2/18	30.82	16.43	1.49E-05	2011/2/7	31.56	16.28	5.10E-05	2011/2/16	31.42	16.72	2.87E-05
2011/1/28	33.26	20.04	6.32E-05	2011/2/16	31.42	16.72	5.28E-05	2011/4/25	31.22	15.77	4.45E-05	2011/2/22	38.54	20.8	9.88E-05	2011/2/8	31.07	15.81	5.88E-05	2011/2/17	31.04	16.59	2.42E-05
2011/1/31	35.18	19.53	3.70E-05	2011/2/17	31.04	16.59	4.66E-05	2011/4/26	30.68	15.62	4.02E-05	2011/2/23	41.92	22.13	6.73E-05	2011/2/9	30.29	15.87	3.43E-05	2011/2/18	30.82	16.43	2.17E-05
2011/2/1	33.38	17.63	4.72E-05	2011/2/18	30.82	16.43	3.67E-05	2011/4/27	30.39	15.35	5.98E-05	2011/2/24	42.62	21.32	0.000141111	2011/2/10	29.86	16.09	8.64E-05	2011/2/22	38.54	20.8	4.20E-05
2011/2/2	31.83	17.3	2.06E-05	2011/2/22	38.54	20.8	8.85E-05	2011/4/28	30.21	14.62	7.41E-05	2011/2/25	42.49	19.22	7.85E-05	2011/2/11	29.58	15.69	9.33E-05	2011/2/23	41.92	22.13	0.00010402
2011/2/3	32.19	16.69	3.64E-05	2011/2/23	41.92	22.13	8.53E-05	2011/5/2	31.82	15.99	6.74E-05	2011/2/28	39.05	18.35	5.44E-05	2011/2/14	30.12	15.95	4.16E-05	2011/2/24	42.62	21.32	6.18E-05
2011/2/4	32.24	15.93	3.12E-05	2011/2/24	42.62	21.32	9.96E-05	2011/5/6	41.44	18.4	4.10E-05	2011/3/1	41.85	21.01	9.41E-05	2011/2/15	30.47	16.37	4.07E-05	2011/2/25	42.49	19.22	2.12E-05
2011/2/7	31.56	16.28	1.82E-05	2011/2/25	42.49	19.22	4.95E-05	2011/5/9	42.09	17.16	4.80E-05	2011/3/2	42.25	20.7	0.000114029	2011/2/16	31.42	16.72	5.24E-05	2011/2/28	39.05	18.35	6.74E-05
2011/2/8	31.07	15.81	1.49E-05	2011/2/28	39.05	18.35	8.08E-05	2011/5/10	40.45	15.91	5.17E-05	2011/3/3	40.42	18.6	6.22E-05	2011/2/17	31.04	16.59	3.78E-05	2011/3/1	41.85	21.01	7.55E-05
2011/2/9	30.29	15.87	2.40E-05	2011/3/1	41.85	21.01	0.000130078	2011/5/11	42.83	16.95	4.09E-05	2011/3/4	44.87	19.06	5.63E-05	2011/2/18	30.82	16.43	3.24E-05	2011/3/2	42.25	20.7	8.35E-05
2011/2/10	29.86	16.09	5.09E-05	2011/3/2	42.25	20.7	9.52E-05	2011/5/12	42.34	16.03	5.22E-05	2011/3/7	45.16	20.66	6.26E-05	2011/2/22	38.54	20.8	9.74E-05	2011/3/3	40.42	18.6	0.000105626
2011/2/11	29.58	15.69	2.48E-05	2011/3/3	40.42	18.6	0.000138133	2011/5/13	39.73	17.07	0.000145744	2011/3/8	44.21	19.82	8.41E-05	2011/2/23	41.92	22.13	7.77E-05	2011/3/4	44.87	19.06	9.98E-05
2011/2/14	30.12	15.95	1.20E-05	2011/3/4	44.87	19.06	0.000116934	2011/5/16	40.51	18.24	3.90E-05	2011/3/9	43	20.22	4.83E-05	2011/2/24	42.62	21.32	6.94E-05	2011/3/7	45.16	20.66	0.000138562
2011/2/15	30.47	16.37	2.42E-05	2011/3/7	45.16	20.66	0.000132037	2011/5/17	38.67	17.55	5.59E-05	2011/3/10	42.86	21.88	0.00011395	2011/2/25	42.49	19.22	8.61E-05	2011/3/8	44.21	19.82	0.000169343
2011/2/16	31.42	16.72	3.66E-05	2011/3/8	44.21	19.82	0.000140748	2011/5/18	38.6	16.23	5.09E-05	2011/3/11	41.36	20.08	8.12E-05	2011/2/28	39.05	18.35	6.22E-05	2011/3/9	43	20.22	0.000114296
2011/2/17	31.04	16.59	1.58E-05	2011/3/9	43	20.22	8.67E-05	2011/5/19	37.29	15.52	4.72E-05	2011/3/14	40.99	21.13	6.74E-05	2011/3/1	41.85	21.01	0.000134154	2011/3/10	42.86	21.88	8.46E-05
2011/2/18	30.82	16.43	1.44E-05	2011/3/10	42.86	21.88	0.000122904	2011/5/20	37.18	17.43	4.39E-05	2011/3/15	42.34	24.32	0.000439326	2011/3/2	42.25	20.7	8.25E-05	2011/3/11	41.36	20.08	7.57E-05
2011/2/22	38.54	20.8	0.000145804	2011/3/11	41.36	20.08	0.00011732	2011/5/23	38.73	18.27	7.73E-05	2011/3/16	42.82	29.4	0.000178749	2011/3/3	40.42	18.6	0.000106764	2011/3/14	40.99	21.13	0.000108497
2011/2/23	41.92	22.13	8.84E-05	2011/3/14	40.99	21.13	0.000130178	2011/5/24	36.58	17.82	5.65E-05	2011/3/17	43.1	26.37	0.000148632	2011/3/4	44.87	19.06	0.00011851	2011/3/15	42.34	24.32	0.000363213
2011/2/24	42.62	21.32	8.39E-05	2011/3/15	42.34	24.32	0.000530792	2011/5/25	35.53	17.07	2.91E-05	2011/3/18	41.9	24.44	9.32E-05	2011/3/7	45.16	20.66	0.000106153	2011/3/16	42.82	29.4	0.000506084
2011/2/25	42.49	19.22	4.47E-05	2011/3/16	42.82	29.4	0.000385034	2011/5/26	34.01	16.09	4.72E-05	2011/3/21	39.1	20.61	0.000107752	2011/3/8	44.21	19.82	0.000136742	2011/3/17	43.1	26.37	0.00023319
2011/2/28	39.05	18.35	3.06E-05	2011/3/17	43.1	26.37	0.000274305	2011/5/27	33.47	15.98	3.95E-05	2011/3/22	37.9	20.21	3.86E-05	2011/3/9	43	20.22	8.34E-05	2011/3/18	41.9	24.44	0.000190965
2011/3/1	41.85	21.01	6.97E-05	2011/3/18	41.9	24.44	0.00017763	2011/5/31	33.51	15.45	5.95E-05	2011/3/23	36.36	19.17	0.000116576	2011/3/10	42.86	21.88	0.000105163	2011/3/21	39.1	20.61	8.95E-05
2011/3/2	42.25	20.7	5.04E-05	2011/3/21	39.1	20.61	9.00E-05	2011/6/1	34.77	18.3	4.46E-05	2011/3/24	35.98	18	4.63E-05	2011/3/11	41.36	20.08	8.96E-05	2011/3/22	37.9	20.21	5.82E-05
2011/3/3	40.42	18.6	9.07E-05	2011/3/22	37.9	20.21	8.01E-05	2011/6/2	33.26	18.09	3.72E-05	2011/3/25	34.7	17.91	4.39E-05	2011/3/14	40.99	21.13	0.000137215	2011/3/23	36.36	19.17	0.000134388
2011/3/4	44.87	19.06	5.78E-05	2011/3/23	36.36	19.17	9.21E-05	2011/6/3	32.37	17.95	4.00E-05	2011/3/28	34.29	19.44	2.22E-05	2011/3/15	42.34	24.32	0.000371958	2011/3/24	35.98	18	9.20E-05
2011/3/7	45.16	20.66	7.30E-05	2011/3/24	35.98	18	0.00011775	2011/6/6	34.03	18.49	5.75E-05	2011/3/29	33.49	18.16	3.25E-05	2011/3/16	42.82	29.4	0.000345208	2011/3/25	34.7	17.91	3.38E-05
2011/3/8	44.21	19.82	4.65E-05	2011/3/25	34.7	17.91	5.43E-05	2011/6/7	33.62	18.07	3.46E-05	2011/3/30	33.07	17.71	4.63E-05	2011/3/17	43.1	26.37	0.0002332	2011/3/28	34.29	19.44	5.90E-05
2011/3/9	43	20.22	6.22E-05	2011/3/28	34.29	19.44	5.03E-05	2011/6/8	32.83	18.79	3.14E-05	2011/3/31	34.62	17.74	4.82E-05	2011/3/18	41.9	24.44	0.000147966	2011/3/29	33.49	18.16	9.84E-05
2011/3/10	42.86	21.88	0.000203014	2011/3/29	33.49	18.16	7.52E-05	2011/6/9	32.16	17.77	3.74E-05	2011/4/1	33.91	17.4	7.45E-05	2011/3/21	39.1	20.61	7.08E-05	2011/3/30	33.07	17.71	3.28E-05
2011/3/11	41.36	20.08	5.09E-05	2011/3/30	33.07	17.71	4.98E-05	2011/6/10	33.47	18.86	7.80E-05	2011/4/4	33.32	17.5	2.49E-05	2011/3/22	37.9	20.21	7.45E-05	2011/3/31	34.62	17.74	2.65E-05
2011/3/14	40.99	21.13	8.25E-05	2011/3/31	34.62	17.74	3.82E-05	2011/6/13	34.69	19.61	2.98E-05	2011/4/5	32.15	17.25	2.22E-05	2011/3/23	36.36	19.17	8.87E-05	2011/4/1	33.91	17.4	4.84E-05
2011/3/15	42.34	24.32	0.000525927	2011/4/1	33.91	17.4	6.30E-05	2011/6/14	32.57	18.26	7.76E-05	2011/4/6	32.4	16.9	2.81E-05	2011/3/24	35.98	18	0.000136583	2011/4/4	33.32	17.5	1.60E-05
2011/3/16	42.82	29.4	0.000200389	2011/4/4	33.32	17.5	2.65E-05	2011/6/15	35.75	21.32	3.50E-05	2011/4/7	32.77	17.11	4.02E-05	2011/3/25	34.7	17.91	6.01E-05	2011/4/5	32.15	17.25	4.73E-05
2011/3/17	43.1	26.37	0.000181485	2011/4/5	32.15	17.25	4.92E-05	2011/6/16	35.59	22.73	3.38E-05	2011/4/8	35.5	17.87	5.92E-05	2011/3/28	34.29	19.44	4.30E-05	2011/4/6	32.4	16.9	4.84E-05
2011/3/18	41.9	24.44	0.000134069	2011/4/6	32.4	16.9	5.95E-05	2011/6/17	36.31	21.85	3.77E-05	2011/4/11	33.86	16.59	2.43E-05	2011/3/29	33.49	18.16	6.96E-05	2011/4/7	32.77	17.11	6.21E-05
2011/3/21	39.1	20.61	0.000137544	2011/4/7	32.77	17.11	8.50E-05	2011/6/20	35.91	19.99	4.17E-05	2011/4/12	34.48	17.09	7.20E-05	2011/3/30	33.07	17.71	3.22E-05	2011/4/8	35.5	17.87	2.52E-05
2011/3/22	37.9	20.21	2.55E-05	2011/4/8	35.5	17.87	3.46E-05	2011/6/21	35.72	18.86	3.66E-05	2011/4/13	32.78	16.92	4.72E-05	2011/3/31	34.62	17.74	4.50E-05	2011/4/11	33.86	16.59	4.34E-05
2011/3/23	36.36	19.17	3.44E-05	2011/4/11	33.86	16.59	3.52E-05	2011/6/22	34.29	18.52	3.63E-05	2011/4/14	32.38	16.27	5.49E-05	2011/4/1	33.91	17.4	4.69E-05	2011/4/12	34.48	17.09	5.24E-05
2011/3/24	35.98	18	2.77E-05	2011/4/12	34.48	17.09	4.83E-05	2011/6/23	34.48	19.29	5.32E-05	2011/4/15	31.58	15.32	4.29E-05	2011/4/4	33.32	17.5	3.35E-05	2011/4/13	32.78	16.92	4.03E-05
2011/3/25	34.7	17.91	2.04E-05	2011/4/13	32.78	16.92	3.79E-05	2011/6/24	35.08	21.1	4.25E-05	2011/4/18	30.72	16.96	8.79E-05	2011/4/5	32.15	17.25	4.18E-05	2011/4/14	32.38	16.27	8.68E-05
2011/3/28	34.29	19.44	1.48E-05	2011/4/14	32.38	16.27	7.81E-05	2011/6/27	34.66	20.56	2.49E-05	2011/4/19	30	15.83	6.19E-05	2011/4/6	32.4	16.9	5.73E-05	2011/4/15	31.58	15.32	4.62E-05
2011/3/29	33.49	18.16	2.06E-05	2011/4/15	31.58	15.32	5.66E-05	2011/6/28	32.88	19.17	3.55E-05	2011/4/20	30.36	15.07	0.000182801	2011/4/7	32.77	17.11	7.28E-05	2011/4/18	30.72	16.96	0.000205849
2011/3/30	33.07	17.71	2.80E-05	2011/4/18	30.72	16.96	0.000172506	2011/6/29	32.29	17.27	2.09E-05	2011/4/21	30.15	14.69	3.29E-05	2011/4/8	35.5	17.87	2.79E-05	2011/4/19	30	15.83	3.95E-05
2011/3/31	34.62	17.74	1.71E-05	2011/4/19	30	15.83	5.30E-05	2011/6/30	31.36	16.52	3.69E-05	2011/4/26	30.68	15.62	2.45E-05	2011/4/11	33.86	16.59	3.94E-05	2011/4/20	30.36	15.07	6.13E-05
2011/4/1	33.91	17.4	2.97E-05	2011/4/20	30.36	15.07	7.99E-05	2011/7/1	30.57	15.87	2.50E-05	2011/4/27	30.39	15.35	2.79E-05	2011/4/12	34.48	17.09	4.72E-05	2011/4/21	30.15	14.69	2.80E-05
2011/4/4	33.32	17.5	1.79E-05	2011/4/21	30.15	14.69	4.06E-05	2011/7/5	30.79	16.06	3.35E-05	2011/4/28	30.21	14.62	3.27E-05	2011/4/13	32.78	16.92	4.14E-05	2011/4/26	30.68	15.62	2.35E-05
2011/4/5	32.15	17.25	1.88E-05	2011/4/26	30.68	15.62	3.36E-05	2011/7/6	31.04	16.34	3.13E-05	2011/5/3	31.82	16.7	5.47E-05	2011/4/14	32.38	16.27	7.19E-05	2011/4/27	30.39	15.35	2.34E-05
2011/4/6	32.4	16.9	2.01E-05	2011/4/27	30.39	15.35	3.29E-05	2011/7/7	30.96	15.95	3.05E-05	2011/5/4	31.85	17.08	0.00013777	2011/4/15	31.58	15.32	4.44E-05	2011/4/28	30.21	14.62	2.22E-05
2011/4/7	32.77	17.11	6.94E-05	2011/4/28	30.21	14.62	3.92E-05	2011/7/8	30.86	15.95	4.23E-05	2011/5/5	42.51	18.2	6.41E-05	2011/4/18	30.72	16.96	0.000152817	2011/4/29	30.39	14.75	1.38E-05
2011/4/8	35.5	17.87	2.75E-05	2011/4/29	30.39	14.75	2.19E-05	2011/7/11	33.98	18.39	2.05E-05	2011/5/6	41.44	18.4	9.42E-05	2011/4/19	30	15.83	4.34E-05	2011/5/2	31.82	15.99	3.05E-05
2011/4/11	33.86	16.59	3.04E-05	2011/5/2	31.82	15.99	2.93E-05	2011/7/12	33.3	19.87	2.82E-05	2011/5/9	42.09	17.16	7.28E-05	2011/4/20	30.36	15.07	5.04E-05	2011/5/3	31.82	16.7	3.40E-05
2011/4/12	34.48	17.09	6.42E-05	2011/5/3	31.82	16.7	4.22E-05	2011/7/13	33.6	19.91	7.09E-05	2011/5/10	40.45	15.91	5.04E-05	2011/4/21	30.15	14.69	3.89E-05	2011/5/4	31.85	17.08	9.79E-05
2011/4/13	32.78	16.92	5.76E-05	2011/5/4	31.85	17.08	0.000124975	2011/7/14	33.57	20.8	5.58E-05	2011/5/11	42.83	16.95	4.57E-05	2011/4/26	30.68	15.62	2.75E-05	2011/5/5	42.51	18.2	0.000113394
2011/4/14	32.38	16.27	4.62E-05	2011/5/5	42.51	18.2	9.62E-05	2011/7/15	31.88	19.53	3.01E-05	2011/5/12	42.34	16.03	0.00015811	2011/4/27	30.39	15.35	2.77E-05	2011/5/6	41.44	18.4	0.000114251
2011/4/15	31.58	15.32	2.55E-05	2011/5/6	41.44	18.4	0.000105503	2011/7/19	31.46	19.21	2.39E-05	2011/5/13	39.73	17.07	7.74E-05	2011/4/28	30.21	14.62	2.82E-05	2011/5/9	42.09	17.16	9.12E-05
2011/4/18	30.72	16.96	0.000137726	2011/5/9	42.09	17.16	9.68E-05	2011/7/20	31.18	19.09	2.40E-05	2011/5/16	40.51	18.24	6.63E-05	2011/4/29	30.39	14.75	1.93E-05	2011/5/10	40.45	15.91	7.90E-05
2011/4/19	30	15.83	2.63E-05	2011/5/10	40.45	15.91	9.78E-05	2011/7/21	31.08	17.56	1.99E-05	2011/5/17	38.67	17.55	8.37E-05	2011/5/2	31.82	15.99	2.43E-05	2011/5/11	42.83	16.95	5.32E-05
2011/4/20	30.36	15.07	6.78E-05	2011/5/11	42.83	16.95	5.20E-05	2011/7/22	30.63	17.52	2.47E-05	2011/5/18	38.6	16.23	0.000132676	2011/5/3	31.82	16.7	4.79E-05	2011/5/12	42.34	16.03	8.15E-05
2011/4/21	30.15	14.69	1.79E-05	2011/5/12	42.34	16.03	9.93E-05	2011/7/25	31.23	19.35	2.08E-05	2011/5/19	37.29	15.52	0.00012658	2011/5/4	31.85	17.08	0.000119343	2011/5/13	39.73	17.07	9.53E-05
2011/4/25	31.22	15.77	1.29E-05	2011/5/13	39.73	17.07	7.78E-05	2011/7/26	31.17	20.23	4.47E-05	2011/5/20	37.18	17.43	5.12E-05	2011/5/5	42.51	18.2	8.86E-05	2011/5/16	40.51	18.24	8.97E-05
2011/4/26	30.68	15.62	2.26E-05	2011/5/16	40.51	18.24	9.66E-05	2011/7/27	32.34	22.98	2.09E-05	2011/5/23	38.73	18.27	0.000228368	2011/5/6	41.44	18.4	0.000102445	2011/5/17	38.67	17.55	0.000162138
2011/4/27	30.39	15.35	2.45E-05	2011/5/17	38.67	17.55	0.000111117	2011/7/28	33.13	23.74	2.52E-05	2011/5/24	36.58	17.82	3.68E-05	2011/5/9	42.09	17.16	9.72E-05	2011/5/18	38.6	16.23	5.58E-05
2011/4/28	30.21	14.62	1.51E-05	2011/5/18	38.6	16.23	5.60E-05	2011/7/29	33.64	25.25	7.20E-05	2011/5/25	35.53	17.07	0.000111213	2011/5/10	40.45	15.91	8.65E-05	2011/5/19	37.29	15.52	8.09E-05
2011/4/29	30.39	14.75	8.58E-06	2011/5/19	37.29	15.52	0.000105293	2011/8/1	34.29	23.66	3.77E-05	2011/5/26	34.01	16.09	6.29E-05	2011/5/11	42.83	16.95	5.21E-05	2011/5/20	37.18	17.43	8.59E-05
2011/5/2	31.82	15.99	3.01E-05	2011/5/20	37.18	17.43	7.92E-05	2011/8/2	35.27	24.79	5.07E-05	2011/5/27	33.47	15.98	0.00012558	2011/5/12	42.34	16.03	8.91E-05	2011/5/23	38.73	18.27	7.43E-05
2011/5/3	31.82	16.7	3.45E-05	2011/5/23	38.73	18.27	0.000113398	2011/8/3	34.02	23.38	3.67E-05	2011/5/31	33.51	15.45	7.83E-05	2011/5/13	39.73	17.07	7.83E-05	2011/5/24	36.58	17.82	5.84E-05
2011/5/4	31.85	17.08	6.27E-05	2011/5/24	36.58	17.82	5.28E-05	2011/8/4	42.94	31.66	0.000103793	2011/6/1	34.77	18.3	3.89E-05	2011/5/16	40.51	18.24	7.60E-05	2011/5/25	35.53	17.07	5.79E-05
2011/5/5	42.51	18.2	9.97E-05	2011/5/25	35.53	17.07	9.25E-05	2011/8/5	42.37	32	0.000320992	2011/6/2	33.26	18.09	0.000156547	2011/5/17	38.67	17.55	0.000105338	2011/5/26	34.01	16.09	0.000117842
2011/5/6	41.44	18.4	0.000143893	2011/5/26	34.01	16.09	0.000118174	2011/8/8	56.17	48	9.77E-05	2011/6/3	32.37	17.95	6.00E-05	2011/5/18	38.6	16.23	6.30E-05	2011/5/27	33.47	15.98	8.37E-05
2011/5/9	42.09	17.16	2.98E-05	2011/5/27	33.47	15.98	0.000113297	2011/8/9	61.82	35.06	0.000492575	2011/6/6	34.03	18.49	5.41E-05	2011/5/19	37.29	15.52	8.98E-05	2011/5/31	33.51	15.45	4.69E-05
2011/5/10	40.45	15.91	1.72E-05	2011/5/31	33.51	15.45	7.20E-05	2011/8/10	59.45	42.99	0.000164221	2011/6/7	33.62	18.07	3.06E-05	2011/5/20	37.18	17.43	6.96E-05	2011/6/1	34.77	18.3	6.61E-05
2011/5/11	42.83	16.95	5.13E-05	2011/6/1	34.77	18.3	6.17E-05	2011/8/11	50.25	39	0.000149072	2011/6/8	32.83	18.79	5.58E-05	2011/5/23	38.73	18.27	6.06E-05	2011/6/2	33.26	18.09	5.74E-05
2011/5/12	42.34	16.03	5.30E-05	2011/6/2	33.26	18.09	8.42E-05	2011/8/12	49.06	36.36	0.000105622	2011/6/9	32.16	17.77	4.51E-05	2011/5/24	36.58	17.82	4.70E-05	2011/6/3	32.37	17.95	9.51E-05
2011/5/13	39.73	17.07	4.49E-05	2011/6/3	32.37	17.95	0.000126391	2011/8/15	44.66	31.87	6.55E-05	2011/6/10	33.47	18.86	6.35E-05	2011/5/25	35.53	17.07	6.96E-05	2011/6/6	34.03	18.49	7.26E-05
2011/5/16	40.51	18.24	4.80E-05	2011/6/6	34.03	18.49	8.97E-05	2011/8/16	43.95	32.85	5.62E-05	2011/6/13	34.69	19.61	2.82E-05	2011/5/26	34.01	16.09	9.89E-05	2011/6/7	33.62	18.07	5.61E-05
2011/5/17	38.67	17.55	6.80E-05	2011/6/7	33.62	18.07	5.69E-05	2011/8/17	42.67	31.58	2.82E-05	2011/6/14	32.57	18.26	6.30E-05	2011/5/27	33.47	15.98	8.70E-05	2011/6/8	32.83	18.79	7.83E-05
2011/5/18	38.6	16.23	2.92E-05	2011/6/8	32.83	18.79	7.38E-05	2011/8/18	57.42	42.67	5.63E-05	2011/6/15	35.75	21.32	3.17E-05	2011/5/31	33.51	15.45	4.15E-05	2011/6/9	32.16	17.77	0.000119956
2011/5/19	37.29	15.52	3.71E-05	2011/6/9	32.16	17.77	0.000109078	2011/8/19	55.29	43.05	6.51E-05	2011/6/16	35.59	22.73	0.000157241	2011/6/1	34.77	18.3	5.34E-05	2011/6/10	33.47	18.86	0.00012213
2011/5/20	37.18	17.43	3.94E-05	2011/6/10	33.47	18.86	0.000111896	2011/8/22	52.4	42.44	9.01E-05	2011/6/17	36.31	21.85	0.000114525	2011/6/2	33.26	18.09	8.12E-05	2011/6/13	34.69	19.61	5.47E-05
2011/5/23	38.73	18.27	0.00021506	2011/6/13	34.69	19.61	4.89E-05	2011/8/23	47.67	36.27	0.000101289	2011/6/20	35.91	19.99	0.000108157	2011/6/3	32.37	17.95	9.86E-05	2011/6/14	32.57	18.26	5.13E-05
2011/5/24	36.58	17.82	3.41E-05	2011/6/14	32.57	18.26	4.93E-05	2011/8/24	47.89	35.9	0.000159887	2011/6/21	35.72	18.86	5.68E-05	2011/6/6	34.03	18.49	7.23E-05	2011/6/15	35.75	21.32	8.62E-05
2011/5/25	35.53	17.07	4.06E-05	2011/6/15	35.75	21.32	7.90E-05	2011/8/25	51.42	39.76	9.81E-05	2011/6/22	34.29	18.52	3.45E-05	2011/6/7	33.62	18.07	5.04E-05	2011/6/16	35.59	22.73	0.000138123
2011/5/26	34.01	16.09	4.20E-05	2011/6/16	35.59	22.73	0.000171218	2011/8/26	48.12	35.59	6.52E-05	2011/6/23	34.48	19.29	8.77E-05	2011/6/8	32.83	18.79	6.64E-05	2011/6/17	36.31	21.85	0.00012031
2011/5/27	33.47	15.98	3.47E-05	2011/6/17	36.31	21.85	0.000184633	2011/8/29	45.63	32.28	0.000161377	2011/6/24	35.08	21.1	0.000295434	2011/6/9	32.16	17.77	0.000112392	2011/6/20	35.91	19.99	7.50E-05
2011/5/31	33.51	15.45	0.000118839	2011/6/20	35.91	19.99	0.000169508	2011/8/30	44.74	32.89	3.14E-05	2011/6/27	34.66	20.56	6.26E-05	2011/6/10	33.47	18.86	0.000107719	2011/6/21	35.72	18.86	7.18E-05
2011/6/1	34.77	18.3	6.12E-05	2011/6/21	35.72	18.86	6.91E-05	2011/8/31	44.33	31.62	6.65E-05	2011/6/28	32.88	19.17	6.05E-05	2011/6/13	34.69	19.61	4.05E-05	2011/6/22	34.29	18.52	6.56E-05
2011/6/2	33.26	18.09	7.04E-05	2011/6/22	34.29	18.52	5.87E-05	2011/9/1	42.77	31.82	5.72E-05	2011/6/29	32.29	17.27	0.000115177	2011/6/14	32.57	18.26	4.32E-05	2011/6/23	34.48	19.29	7.11E-05
2011/6/3	32.37	17.95	0.000158294	2011/6/23	34.48	19.29	0.000135561	2011/9/2	45.33	33.92	6.26E-05	2011/6/30	31.36	16.52	5.55E-05	2011/6/15	35.75	21.32	7.78E-05	2011/6/24	35.08	21.1	0.000193385
2011/6/6	34.03	18.49	4.44E-05	2011/6/24	35.08	21.1	0.000255285	2011/9/6	47.41	37	6.44E-05	2011/7/1	30.57	15.87	2.69E-05	2011/6/16	35.59	22.73	0.000146853	2011/6/27	34.66	20.56	8.36E-05
2011/6/7	33.62	18.07	5.67E-05	2011/6/27	34.66	20.56	8.67E-05	2011/9/7	44.9	33.38	4.42E-05	2011/7/5	30.79	16.06	2.09E-05	2011/6/17	36.31	21.85	0.000155499	2011/6/28	32.88	19.17	9.61E-05
2011/6/8	32.83	18.79	5.51E-05	2011/6/28	32.88	19.17	0.000143539	2011/9/8	45.7	34.32	4.44E-05	2011/7/6	31.04	16.34	2.88E-05	2011/6/20	35.91	19.99	6.91E-05	2011/6/29	32.29	17.27	0.00010017
2011/6/9	32.16	17.77	2.54E-05	2011/6/29	32.29	17.27	0.00015599	2011/9/9	49.45	38.52	5.79E-05	2011/7/7	30.96	15.95	3.57E-05	2011/6/21	35.72	18.86	7.35E-05	2011/6/30	31.36	16.52	5.47E-05
2011/6/10	33.47	18.86	9.17E-05	2011/6/30	31.36	16.52	9.12E-05	2011/9/12	48.14	38.59	6.02E-05	2011/7/8	30.86	15.95	0.00011441	2011/6/22	34.29	18.52	4.50E-05	2011/7/1	30.57	15.87	6.11E-05
2011/6/13	34.69	19.61	5.33E-05	2011/7/1	30.57	15.87	8.57E-05	2011/9/13	45.14	36.91	6.81E-05	2011/7/11	33.98	18.39	5.97E-05	2011/6/23	34.48	19.29	0.000136826	2011/7/5	30.79	16.06	3.18E-05
2011/6/14	32.57	18.26	0.000109059	2011/7/5	30.79	16.06	4.43E-05	2011/9/14	43.72	34.6	7.60E-05	2011/7/12	33.3	19.87	0.000296682	2011/6/24	35.08	21.1	0.000229317	2011/7/6	31.04	16.34	5.54E-05
2011/6/15	35.75	21.32	0.000136434	2011/7/6	31.04	16.34	8.26E-05	2011/9/15	42.05	31.97	6.44E-05	2011/7/13	33.6	19.91	6.80E-05	2011/6/27	34.66	20.56	9.64E-05	2011/7/7	30.96	15.95	3.21E-05
2011/6/16	35.59	22.73	7.71E-05	2011/7/7	30.96	15.95	8.92E-05	2011/9/16	41.7	30.98	3.56E-05	2011/7/14	33.57	20.8	0.000120686	2011/6/28	32.88	19.17	0.000126449	2011/7/8	30.86	15.95	0.000140261
2011/6/17	36.31	21.85	0.000117306	2011/7/8	30.86	15.95	0.000188572	2011/9/20	45.8	32.86	4.23E-05	2011/7/15	31.88	19.53	8.15E-05	2011/6/29	32.29	17.27	0.000125606	2011/7/11	33.98	18.39	0.000117332
2011/6/20	35.91	19.99	3.96E-05	2011/7/11	33.98	18.39	0.000155007	2011/9/21	47.35	37.32	4.75E-05	2011/7/18	32.85	20.95	8.96E-05	2011/6/30	31.36	16.52	7.21E-05	2011/7/12	33.3	19.87	0.000239168
2011/6/21	35.72	18.86	3.55E-05	2011/7/12	33.3	19.87	0.000612535	2011/9/22	55.61	41.35	6.36E-05	2011/7/19	31.46	19.21	5.57E-05	2011/7/1	30.57	15.87	7.13E-05	2011/7/13	33.6	19.91	0.000113908
2011/6/22	34.29	18.52	3.63E-05	2011/7/13	33.6	19.91	0.000205658	2011/9/26	54.31	39.02	0.000127715	2011/7/20	31.18	19.09	5.51E-05	2011/7/5	30.79	16.06	3.17E-05	2011/7/14	33.57	20.8	0.00010282
2011/6/23	34.48	19.29	0.000359236	2011/7/14	33.57	20.8	0.000130626	2011/9/27	50.13	37.71	6.21E-05	2011/7/21	31.08	17.56	0.000113104	2011/7/6	31.04	16.34	7.14E-05	2011/7/15	31.88	19.53	0.000127737
2011/6/24	35.08	21.1	5.08E-05	2011/7/15	31.88	19.53	0.000151118	2011/9/28	53.51	41.08	6.45E-05	2011/7/22	30.63	17.52	6.14E-05	2011/7/7	30.96	15.95	8.35E-05	2011/7/18	32.85	20.95	0.000121059
2011/6/27	34.66	20.56	4.24E-05	2011/7/18	32.85	20.95	0.000124933	2011/9/29	50.62	38.84	9.70E-05	2011/7/25	31.23	19.35	9.36E-05	2011/7/8	30.86	15.95	0.0002235	2011/7/19	31.46	19.21	0.000114369
2011/6/28	32.88	19.17	3.21E-05	2011/7/19	31.46	19.21	0.000117048	2011/9/30	55.68	42.96	0.000129559	2011/7/26	31.17	20.23	5.45E-05	2011/7/11	33.98	18.39	0.000136871	2011/7/20	31.18	19.09	8.76E-05
2011/6/29	32.29	17.27	4.78E-05	2011/7/20	31.18	19.09	0.000103036	2011/10/3	58.65	45.45	7.80E-05	2011/7/27	32.34	22.98	8.81E-05	2011/7/12	33.3	19.87	0.000133259	2011/7/21	31.08	17.56	0.000185945
2011/6/30	31.36	16.52	4.06E-05	2011/7/21	31.08	17.56	0.000281946	2011/10/4	57.09	40.82	7.46E-05	2011/7/28	33.13	23.74	0.000108615	2011/7/13	33.6	19.91	0.000154637	2011/7/22	30.63	17.52	5.41E-05
2011/7/1	30.57	15.87	4.97E-05	2011/7/22	30.63	17.52	0.000183859	2011/10/5	52.79	37.81	0.00014042	2011/7/29	33.64	25.25	0.000229731	2011/7/14	33.57	20.8	0.000112988	2011/7/25	31.23	19.35	6.73E-05
2011/7/5	30.79	16.06	3.59E-05	2011/7/25	31.23	19.35	0.000107095	2011/10/6	50.04	36.27	6.96E-05	2011/8/1	34.29	23.66	0.000279103	2011/7/15	31.88	19.53	0.000137247	2011/7/26	31.17	20.23	7.31E-05
2011/7/6	31.04	16.34	2.69E-05	2011/7/26	31.17	20.23	0.000102753	2011/10/7	49.71	36.2	6.12E-05	2011/8/2	35.27	24.79	9.95E-05	2011/7/18	32.85	20.95	0.000112765	2011/7/27	32.34	22.98	8.32E-05
2011/7/7	30.96	15.95	7.17E-05	2011/7/27	32.34	22.98	0.00012143	2011/10/11	47.07	32.86	5.52E-05	2011/8/3	34.02	23.38	0.000356191	2011/7/19	31.46	19.21	8.81E-05	2011/7/28	33.13	23.74	7.72E-05
2011/7/8	30.86	15.95	0.000110885	2011/7/28	33.13	23.74	0.000178226	2011/10/12	47.53	31.26	5.78E-05	2011/8/4	42.94	31.66	0.000262836	2011/7/20	31.18	19.09	8.07E-05	2011/7/29	33.64	25.25	0.000153344
2011/7/11	33.98	18.39	0.000155307	2011/7/29	33.64	25.25	0.000298545	2011/10/13	47.76	30.7	2.82E-05	2011/8/5	42.37	32	0.001454363	2011/7/21	31.08	17.56	0.000233456	2011/8/1	34.29	23.66	0.000323989
2011/7/12	33.3	19.87	7.41E-05	2011/8/1	34.29	23.66	0.000359263	2011/10/14	45.35	28.24	2.64E-05	2011/8/8	56.17	48	0.000646969	2011/7/22	30.63	17.52	5.93E-05	2011/8/2	35.27	24.79	0.000244737
2011/7/13	33.6	19.91	7.72E-05	2011/8/2	35.27	24.79	0.000246221	2011/10/17	50.14	33.39	3.39E-05	2011/8/9	61.82	35.06	0.001776834	2011/7/25	31.23	19.35	8.63E-05	2011/8/3	34.02	23.38	0.000392769
2011/7/14	33.57	20.8	9.36E-05	2011/8/3	34.02	23.38	0.000400738	2011/10/18	47.8	31.56	4.14E-05	2011/8/10	59.45	42.99	0.000934869	2011/7/26	31.17	20.23	0.000115763	2011/8/4	42.94	31.66	0.000520285
2011/7/15	31.88	19.53	9.63E-05	2011/8/4	42.94	31.66	0.000726743	2011/10/19	50.01	34.44	4.59E-05	2011/8/11	50.25	39	0.001391388	2011/7/27	32.34	22.98	0.000113132	2011/8/5	42.37	32	0.001572086
2011/7/18	32.85	20.95	8.57E-05	2011/8/5	42.37	32	0.001139447	2011/10/20	49.52	34.78	3.52E-05	2011/8/12	49.06	36.36	0.000499155	2011/7/28	33.13	23.74	0.000105433	2011/8/8	56.17	48	0.00090319
2011/7/19	31.46	19.21	8.87E-05	2011/8/8	56.17	48	0.001192829	2011/10/21	48.03	31.32	2.40E-05	2011/8/15	44.66	31.87	0.000153479	2011/7/29	33.64	25.25	0.000102135	2011/8/9	61.82	35.06	0.002404993
2011/7/20	31.18	19.09	2.55E-05	2011/8/9	61.82	35.06	0.002446656	2011/10/24	45.6	29.26	2.91E-05	2011/8/16	43.95	32.85	0.000227699	2011/8/1	34.29	23.66	0.000293778	2011/8/10	59.45	42.99	0.00207241
2011/7/21	31.08	17.56	9.20E-05	2011/8/10	59.45	42.99	0.001478191	2011/10/25	48.27	32.22	3.01E-05	2011/8/17	42.67	31.58	0.000236565	2011/8/2	35.27	24.79	0.000217503	2011/8/11	50.25	39	0.001747521
2011/7/22	30.63	17.52	2.29E-05	2011/8/11	50.25	39	0.002025089	2011/10/26	47.59	29.86	6.55E-05	2011/8/18	57.42	42.67	0.00051668	2011/8/3	34.02	23.38	0.000285441	2011/8/12	49.06	36.36	0.001098762
2011/7/25	31.23	19.35	9.00E-05	2011/8/12	49.06	36.36	0.00103764	2011/10/27	43.82	25.46	0.000112802	2011/8/19	55.29	43.05	0.000678949	2011/8/4	42.94	31.66	0.000713429	2011/8/15	44.66	31.87	0.000262335
2011/7/26	31.17	20.23	2.47E-05	2011/8/15	44.66	31.87	0.000177251	2011/10/28	41.58	24.53	4.39E-05	2011/8/22	52.4	42.44	0.000313146	2011/8/5	42.37	32	0.001028562	2011/8/16	43.95	32.85	0.000262041
2011/7/27	32.34	22.98	0.000118914	2011/8/16	43.95	32.85	0.000283036	2011/10/31	43.26	29.96	0.000165014	2011/8/23	47.67	36.27	0.00032897	2011/8/8	56.17	48	0.001062519	2011/8/17	42.67	31.58	0.000339446
2011/7/28	33.13	23.74	4.49E-05	2011/8/17	42.67	31.58	0.000365452	2011/11/1	46.63	34.77	6.74E-05	2011/8/24	47.89	35.9	0.00026697	2011/8/9	61.82	35.06	0.002257082	2011/8/18	57.42	42.67	0.000915363
2011/7/29	33.64	25.25	0.00021068	2011/8/18	57.42	42.67	0.000655651	2011/11/2	45.56	32.74	6.07E-05	2011/8/25	51.42	39.76	0.000291964	2011/8/10	59.45	42.99	0.001245028	2011/8/19	55.29	43.05	0.001262043
2011/8/1	34.29	23.66	0.000309059	2011/8/19	55.29	43.05	0.001102002	2011/11/4	42.45	30.16	4.19E-05	2011/8/26	48.12	35.59	0.000353939	2011/8/11	50.25	39	0.001873907	2011/8/22	52.4	42.44	0.000442191
2011/8/2	35.27	24.79	0.000136279	2011/8/22	52.4	42.44	0.000443494	2011/11/7	43.3	29.85	1.89E-05	2011/8/30	44.74	32.89	0.00062307	2011/8/12	49.06	36.36	0.00101221	2011/8/23	47.67	36.27	0.000466362
2011/8/3	34.02	23.38	0.00021308	2011/8/23	47.67	36.27	0.000422244	2011/11/8	43.35	27.48	4.27E-05	2011/8/31	44.33	31.62	0.000123331	2011/8/15	44.66	31.87	0.000221839	2011/8/24	47.89	35.9	0.000435788
2011/8/4	42.94	31.66	0.000439652	2011/8/24	47.89	35.9	0.000428141	2011/11/9	48.97	36.16	6.77E-05	2011/9/1	42.77	31.82	0.000163942	2011/8/16	43.95	32.85	0.00027999	2011/8/25	51.42	39.76	0.000683694
2011/8/5	42.37	32	0.001086143	2011/8/25	51.42	39.76	0.000469976	2011/11/10	47.84	32.81	9.63E-05	2011/9/2	45.33	33.92	0.000364327	2011/8/17	42.67	31.58	0.000352364	2011/8/26	48.12	35.59	0.000698107
2011/8/8	56.17	48	0.001055063	2011/8/26	48.12	35.59	0.000523945	2011/11/11	46.6	30.04	0.000107659	2011/9/6	47.41	37	0.000295443	2011/8/18	57.42	42.67	0.000608513	2011/8/29	45.63	32.28	0.000143186
2011/8/9	61.82	35.06	0.001560723	2011/8/29	45.63	32.28	0.000165107	2011/11/14	46.41	31.13	3.60E-05	2011/9/7	44.9	33.38	0.000595595	2011/8/19	55.29	43.05	0.001200695	2011/8/30	44.74	32.89	0.000467062
2011/8/10	59.45	42.99	0.00157342	2011/8/30	44.74	32.89	0.000244044	2011/11/15	43.05	31.22	2.66E-05	2011/9/8	45.7	34.32	0.000157822	2011/8/22	52.4	42.44	0.000543661	2011/8/31	44.33	31.62	0.000269953
2011/8/11	50.25	39	0.000744635	2011/8/31	44.33	31.62	0.000190102	2011/11/16	43.29	33.51	5.15E-05	2011/9/9	49.45	38.52	0.000183233	2011/8/23	47.67	36.27	0.000408409	2011/9/1	42.77	31.82	0.000575445
2011/8/12	49.06	36.36	0.000388692	2011/9/1	42.77	31.82	0.000475068	2011/11/17	42.94	34.51	6.05E-05	2011/9/12	48.14	38.59	0.000824124	2011/8/24	47.89	35.9	0.00042435	2011/9/2	45.33	33.92	0.000329329
2011/8/15	44.66	31.87	0.000179644	2011/9/2	45.33	33.92	0.000357413	2011/11/18	42.94	32	3.74E-05	2011/9/13	45.14	36.91	0.000436628	2011/8/25	51.42	39.76	0.000399573	2011/9/6	47.41	37	0.000673585
2011/8/16	43.95	32.85	0.000303357	2011/9/6	47.41	37	0.000620523	2011/11/21	44.82	32.91	2.43E-05	2011/9/14	43.72	34.6	0.00024773	2011/8/26	48.12	35.59	0.000524849	2011/9/7	44.9	33.38	0.000312107
2011/8/17	42.67	31.58	0.000138275	2011/9/7	44.9	33.38	0.000326954	2011/11/22	42.94	31.97	6.90E-05	2011/9/15	42.05	31.97	0.000237483	2011/8/29	45.63	32.28	0.000114764	2011/9/8	45.7	34.32	0.000475752
2011/8/18	57.42	42.67	0.001005259	2011/9/8	45.7	34.32	0.000333726	2011/11/25	69.12	34.47	5.95E-05	2011/9/16	41.7	30.98	0.000180923	2011/8/30	44.74	32.89	0.000204706	2011/9/9	49.45	38.52	0.000476664
2011/8/19	55.29	43.05	0.000416377	2011/9/9	49.45	38.52	0.000505295	2011/11/28	44.52	32.13	4.54E-05	2011/9/19	45.93	32.73	0.000214079	2011/8/31	44.33	31.62	0.000169992	2011/9/12	48.14	38.59	0.000546781
2011/8/22	52.4	42.44	0.000525425	2011/9/12	48.14	38.59	0.000943673	2011/11/29	42.7	30.64	5.08E-05	2011/9/20	45.8	32.86	0.000164397	2011/9/1	42.77	31.82	0.000334929	2011/9/13	45.14	36.91	0.000984638
2011/8/23	47.67	36.27	0.000239484	2011/9/13	45.14	36.91	0.001120578	2011/11/30	41	27.8	4.07E-05	2011/9/21	47.35	37.32	0.000145502	2011/9/2	45.33	33.92	0.000302664	2011/9/14	43.72	34.6	0.000746265
2011/8/24	47.89	35.9	0.000187288	2011/9/14	43.72	34.6	0.00073227	2011/12/1	40.89	27.41	7.29E-05	2011/9/22	55.61	41.35	0.001124454	2011/9/6	47.41	37	0.000605621	2011/9/15	42.05	31.97	0.000470484
2011/8/25	51.42	39.76	0.000373276	2011/9/15	42.05	31.97	0.000562576	2011/12/2	39.8	27.52	5.09E-05	2011/9/23	54.63	41.25	0.000487124	2011/9/7	44.9	33.38	0.000201847	2011/9/16	41.7	30.98	0.000439641
2011/8/26	48.12	35.59	0.000366259	2011/9/16	41.7	30.98	0.000308622	2011/12/5	39.34	27.84	1.73E-05	2011/9/26	54.31	39.02	0.000590748	2011/9/8	45.7	34.32	0.00030785	2011/9/19	45.93	32.73	0.000345458
2011/8/29	45.63	32.28	0.000279512	2011/9/19	45.93	32.73	0.000289173	2011/12/6	38.23	28.13	2.68E-05	2011/9/27	50.13	37.71	0.000525246	2011/9/9	49.45	38.52	0.000434879	2011/9/20	45.8	32.86	0.000390188
2011/8/30	44.74	32.89	0.000217645	2011/9/20	45.8	32.86	0.000289163	2011/12/7	38.34	28.67	4.29E-05	2011/9/28	53.51	41.08	0.000262487	2011/9/12	48.14	38.59	0.000644117	2011/9/21	47.35	37.32	0.000358708
2011/8/31	44.33	31.62	0.000193399	2011/9/21	47.35	37.32	0.000348216	2011/12/8	40.27	30.59	2.98E-05	2011/9/29	50.62	38.84	0.00021382	2011/9/13	45.14	36.91	0.001173423	2011/9/22	55.61	41.35	0.000335873
2011/9/1	42.77	31.82	0.000215656	2011/9/22	55.61	41.35	0.000757349	2011/12/9	38.87	26.38	6.07E-05	2011/9/30	55.68	42.96	0.000318568	2011/9/14	43.72	34.6	0.000682176	2011/9/23	54.63	41.25	0.000792582
2011/9/2	45.33	33.92	0.000464547	2011/9/23	54.63	41.25	0.000851248	2011/12/12	40.45	25.67	3.42E-05	2011/10/3	58.65	45.45	0.001022266	2011/9/15	42.05	31.97	0.000508477	2011/9/26	54.31	39.02	0.000632621
2011/9/6	47.41	37	0.000803643	2011/9/26	54.31	39.02	0.000903866	2011/12/13	39.39	25.41	3.88E-05	2011/10/4	57.09	40.82	0.000479635	2011/9/16	41.7	30.98	0.000297203	2011/9/27	50.13	37.71	0.000324562
2011/9/7	44.9	33.38	0.000203626	2011/9/27	50.13	37.71	0.000453362	2011/12/14	43.82	26.04	4.53E-05	2011/10/5	52.79	37.81	0.000767547	2011/9/19	45.93	32.73	0.000187789	2011/9/28	53.51	41.08	0.000563056
2011/9/8	45.7	34.32	0.000189328	2011/9/28	53.51	41.08	0.000437374	2011/12/15	45.04	25.11	4.76E-05	2011/10/6	50.04	36.27	0.000316802	2011/9/20	45.8	32.86	0.000297668	2011/9/29	50.62	38.84	0.000455629
2011/9/9	49.45	38.52	0.000383216	2011/9/29	50.62	38.84	0.000404172	2011/12/16	41.73	24.29	4.82E-05	2011/10/7	49.71	36.2	0.000178479	2011/9/21	47.35	37.32	0.000313583	2011/9/30	55.68	42.96	0.000674402
2011/9/12	48.14	38.59	0.000298579	2011/9/30	55.68	42.96	0.000430403	2011/12/19	41.27	24.92	5.25E-05	2011/10/10	47.21	33.02	0.000107421	2011/9/22	55.61	41.35	0.000403007	2011/10/3	58.65	45.45	0.000526087
2011/9/13	45.14	36.91	0.000165346	2011/10/3	58.65	45.45	0.000664208	2011/12/20	38.96	23.22	2.26E-05	2011/10/11	47.07	32.86	0.000116995	2011/9/23	54.63	41.25	0.000718781	2011/10/4	57.09	40.82	0.00058502
2011/9/14	43.72	34.6	0.000228761	2011/10/4	57.09	40.82	0.000514262	2011/12/21	36.37	21.43	1.45E-05	2011/10/12	47.53	31.26	0.00012302	2011/9/26	54.31	39.02	0.000830742	2011/10/5	52.79	37.81	0.000395572
2011/9/15	42.05	31.97	0.000165076	2011/10/5	52.79	37.81	0.00032704	2011/12/22	35.81	21.16	1.09E-05	2011/10/13	47.76	30.7	0.000204674	2011/9/27	50.13	37.71	0.000279953	2011/10/6	50.04	36.27	0.000646814
2011/9/16	41.7	30.98	0.000119767	2011/10/6	50.04	36.27	0.000489345	2011/12/27	36.95	21.91	1.23E-05	2011/10/14	45.35	28.24	0.000133413	2011/9/28	53.51	41.08	0.000453324	2011/10/7	49.71	36.2	0.00036869
2011/9/19	45.93	32.73	0.000369298	2011/10/7	49.71	36.2	0.000278627	2011/12/28	38.73	23.52	2.21E-05	2011/10/17	50.14	33.39	0.000171826	2011/9/29	50.62	38.84	0.000377823	2011/10/10	47.21	33.02	0.000292603
2011/9/20	45.8	32.86	0.000113531	2011/10/10	47.21	33.02	0.000166133	2011/12/29	38.66	22.65	2.17E-05	2011/10/18	47.8	31.56	0.000345617	2011/9/30	55.68	42.96	0.00034184	2011/10/11	47.07	32.86	0.000308648
2011/9/21	47.35	37.32	0.000226138	2011/10/11	47.07	32.86	0.000178369	2011/12/30	38.74	23.4	9.97E-06	2011/10/19	50.01	34.44	0.000130211	2011/10/3	58.65	45.45	0.000397614	2011/10/12	47.53	31.26	0.000293046
2011/9/22	55.61	41.35	0.001117344	2011/10/12	47.53	31.26	0.000213447	2012/1/4	39.04	22.22	2.97E-05	2011/10/20	49.52	34.78	0.000352296	2011/10/4	57.09	40.82	0.000502357	2011/10/13	47.76	30.7	0.000327808
2011/9/23	54.63	41.25	0.00027744	2011/10/13	47.76	30.7	0.000326564	2012/1/5	38.7	21.48	1.32E-05	2011/10/21	48.03	31.32	0.00010105	2011/10/5	52.79	37.81	0.000259222	2011/10/14	45.35	28.24	0.000226096
2011/9/26	54.31	39.02	0.000320309	2011/10/14	45.35	28.24	0.000203441	2012/1/6	37.12	20.63	5.07E-05	2011/10/24	45.6	29.26	9.61E-05	2011/10/6	50.04	36.27	0.000472277	2011/10/17	50.14	33.39	0.000313636
2011/9/27	50.13	37.71	0.000487079	2011/10/17	50.14	33.39	0.000200382	2012/1/10	35.44	20.69	2.26E-05	2011/10/25	48.27	32.22	0.000129212	2011/10/7	49.71	36.2	0.000287017	2011/10/18	47.8	31.56	0.000417914
2011/9/28	53.51	41.08	0.000244573	2011/10/18	47.8	31.56	0.000395956	2012/1/11	35.52	21.05	1.96E-05	2011/10/26	47.59	29.86	0.000131071	2011/10/10	47.21	33.02	0.000163701	2011/10/19	50.01	34.44	0.000290715
2011/9/29	50.62	38.84	0.000562028	2011/10/19	50.01	34.44	0.000214787	2012/1/12	36.59	20.47	3.06E-05	2011/10/27	43.82	25.46	0.000381903	2011/10/11	47.07	32.86	0.000169295	2011/10/20	49.52	34.78	0.000370361
2011/9/30	55.68	42.96	0.00050491	2011/10/20	49.52	34.78	0.000371491	2012/1/13	35.62	20.91	2.37E-05	2011/10/28	41.58	24.53	0.000104949	2011/10/12	47.53	31.26	0.000202246	2011/10/21	48.03	31.32	0.000382468
2011/10/3	58.65	45.45	0.000451201	2011/10/21	48.03	31.32	0.000251968	2012/1/17	33.97	22.2	2.94E-05	2011/10/31	43.26	29.96	0.000157274	2011/10/13	47.76	30.7	0.000370534	2011/10/24	45.6	29.26	0.000247684
2011/10/4	57.09	40.82	0.000726724	2011/10/24	45.6	29.26	0.000233794	2012/1/18	32.59	20.89	8.28E-05	2011/11/1	46.63	34.77	0.000642505	2011/10/14	45.35	28.24	0.000200408	2011/10/25	48.27	32.22	0.000385152
2011/10/5	52.79	37.81	0.000284387	2011/10/25	48.27	32.22	0.000226137	2012/1/19	33.51	19.87	3.80E-05	2011/11/2	45.56	32.74	0.000223492	2011/10/17	50.14	33.39	0.000189398	2011/10/26	47.59	29.86	0.000304197
2011/10/6	50.04	36.27	0.000182321	2011/10/26	47.59	29.86	0.000242539	2012/1/20	33.35	18.28	3.53E-05	2011/11/3	43.85	30.5	0.00047538	2011/10/18	47.8	31.56	0.000377287	2011/10/27	43.82	25.46	0.000147609
2011/10/7	49.71	36.2	0.000204718	2011/10/27	43.82	25.46	0.000603119	2012/1/23	33.16	18.67	2.12E-05	2011/11/4	42.45	30.16	0.000168237	2011/10/19	50.01	34.44	0.000224485	2011/10/28	41.58	24.53	0.000248246
2011/10/10	47.21	33.02	0.000362561	2011/10/28	41.58	24.53	0.000253854	2012/1/24	33.23	18.91	3.12E-05	2011/11/7	43.3	29.85	0.000230179	2011/10/20	49.52	34.78	0.00035436	2011/10/31	43.26	29.96	0.000165874
2011/10/11	47.07	32.86	0.000130331	2011/10/31	43.26	29.96	0.000162865	2012/1/25	31.93	18.31	3.89E-05	2011/11/8	43.35	27.48	0.000117456	2011/10/21	48.03	31.32	0.000200523	2011/11/1	46.63	34.77	0.000540644
2011/10/12	47.53	31.26	0.00016873	2011/11/1	46.63	34.77	0.000840908	2012/1/26	31.97	18.57	2.98E-05	2011/11/9	48.97	36.16	0.00028452	2011/10/24	45.6	29.26	0.000254477	2011/11/2	45.56	32.74	0.000296069
2011/10/13	47.76	30.7	0.000169595	2011/11/2	45.56	32.74	0.000338819	2012/1/27	31.57	18.53	3.87E-05	2011/11/10	47.84	32.81	0.000508789	2011/10/25	48.27	32.22	0.000232678	2011/11/3	43.85	30.5	0.000737091
2011/10/14	45.35	28.24	0.000221676	2011/11/3	43.85	30.5	0.000841599	2012/1/30	31.74	19.4	2.86E-05	2011/11/11	46.6	30.04	0.000105573	2011/10/26	47.59	29.86	0.000276937	2011/11/4	42.45	30.16	0.000423601
2011/10/17	50.14	33.39	0.000141992	2011/11/4	42.45	30.16	0.000368607	2012/1/31	32.31	19.44	3.22E-05	2011/11/14	46.41	31.13	0.000116301	2011/10/27	43.82	25.46	0.000368684	2011/11/7	43.3	29.85	0.000455764
2011/10/18	47.8	31.56	0.000231354	2011/11/7	43.3	29.85	0.000517555	2012/2/1	32.18	18.55	3.02E-05	2011/11/15	43.05	31.22	0.000172279	2011/10/28	41.58	24.53	0.000290662	2011/11/8	43.35	27.48	0.000334038
2011/10/19	50.01	34.44	0.000137423	2011/11/8	43.35	27.48	0.000269661	2012/2/2	31.81	17.98	1.57E-05	2011/11/16	43.29	33.51	0.000221381	2011/10/31	43.26	29.96	0.000162913	2011/11/9	48.97	36.16	0.000600275
2011/10/20	49.52	34.78	0.000210007	2011/11/9	48.97	36.16	0.000660545	2012/2/3	30.71	17.1	1.84E-05	2011/11/17	42.94	34.51	0.000193284	2011/11/1	46.63	34.77	0.000663897	2011/11/10	47.84	32.81	0.00048875
2011/10/21	48.03	31.32	0.000196009	2011/11/10	47.84	32.81	0.000602021	2012/2/6	31.2	17.76	1.59E-05	2011/11/18	42.94	32	0.000215243	2011/11/2	45.56	32.74	0.000350362	2011/11/11	46.6	30.04	0.000308639
2011/10/24	45.6	29.26	6.41E-05	2011/11/11	46.6	30.04	0.000263439	2012/2/7	32.41	17.65	2.03E-05	2011/11/21	44.82	32.91	0.00021176	2011/11/3	43.85	30.5	0.000784422	2011/11/14	46.41	31.13	0.000337516
2011/10/25	48.27	32.22	0.000215562	2011/11/14	46.41	31.13	0.000255733	2012/2/8	32.32	18.16	2.26E-05	2011/11/22	42.94	31.97	0.000216739	2011/11/4	42.45	30.16	0.000372316	2011/11/15	43.05	31.22	0.000425781
2011/10/26	47.59	29.86	0.000311208	2011/11/15	43.05	31.22	0.000366808	2012/2/9	32.43	18.63	3.53E-05	2011/11/23	45.19	33.98	0.000219401	2011/11/7	43.3	29.85	0.000434846	2011/11/16	43.29	33.51	0.000596971
2011/10/27	43.82	25.46	0.000661697	2011/11/16	43.29	33.51	0.000373968	2012/2/10	32.83	20.79	2.20E-05	2011/11/25	69.12	34.47	0.000162344	2011/11/8	43.35	27.48	0.000271516	2011/11/17	42.94	34.51	0.000425131
2011/10/28	41.58	24.53	8.64E-05	2011/11/17	42.94	34.51	0.000296413	2012/2/13	33.3	19.04	3.26E-05	2011/11/28	44.52	32.13	0.000165981	2011/11/9	48.97	36.16	0.000598626	2011/11/18	42.94	32	0.000298962
2011/10/31	43.26	29.96	0.000236722	2011/11/18	42.94	32	0.000242924	2012/2/14	33.64	19.54	4.27E-05	2011/11/29	42.7	30.64	0.00013165	2011/11/10	47.84	32.81	0.000623716	2011/11/21	44.82	32.91	0.000454383
2011/11/1	46.63	34.77	0.000965693	2011/11/21	44.82	32.91	0.000314155	2012/2/15	34.85	21.14	5.35E-05	2011/11/30	41	27.8	0.000585197	2011/11/11	46.6	30.04	0.000254311	2011/11/22	42.94	31.97	0.000332257
2011/11/2	45.56	32.74	0.000325579	2011/11/22	42.94	31.97	0.000320979	2012/2/16	33.99	19.22	4.23E-05	2011/12/1	40.89	27.41	0.000108431	2011/11/14	46.41	31.13	0.000261865	2011/11/23	45.19	33.98	0.000494114
2011/11/3	43.85	30.5	0.000250124	2011/11/23	45.19	33.98	0.000388104	2012/2/17	33.05	17.78	5.64E-05	2011/12/2	39.8	27.52	0.000233055	2011/11/15	43.05	31.22	0.000338204	2011/11/25	69.12	34.47	0.000344927
2011/11/4	42.45	30.16	0.000154034	2011/11/25	69.12	34.47	0.000258816	2012/2/21	34.68	18.19	7.51E-05	2011/12/5	39.34	27.84	6.86E-05	2011/11/16	43.29	33.51	0.000306593	2011/11/28	44.52	32.13	0.000157845
2011/11/7	43.3	29.85	9.45E-05	2011/11/28	44.52	32.13	0.000217479	2012/2/22	33.67	18.19	4.30E-05	2011/12/6	38.23	28.13	8.76E-05	2011/11/17	42.94	34.51	0.000238337	2011/11/29	42.7	30.64	0.000273897
2011/11/8	43.35	27.48	0.000124093	2011/11/29	42.7	30.64	0.000316849	2012/2/23	33.21	16.8	3.46E-05	2011/12/7	38.34	28.67	0.000168355	2011/11/18	42.94	32	0.000199017	2011/11/30	41	27.8	0.000769413
2011/11/9	48.97	36.16	0.000592221	2011/11/30	41	27.8	0.000943921	2012/2/24	33.8	17.31	4.67E-05	2011/12/8	40.27	30.59	0.000224443	2011/11/21	44.82	32.91	0.000295088	2011/12/1	40.89	27.41	0.000274277
2011/11/10	47.84	32.81	0.000270022	2011/12/1	40.89	27.41	0.000230092	2012/2/27	34.12	18.19	3.78E-05	2011/12/9	38.87	26.38	0.000189258	2011/11/22	42.94	31.97	0.000268021	2011/12/2	39.8	27.52	0.000222348
2011/11/11	46.6	30.04	0.000185863	2011/12/2	39.8	27.52	0.000228622	2012/2/28	33.52	17.96	8.03E-05	2011/12/12	40.45	25.67	0.000144643	2011/11/23	45.19	33.98	0.000336977	2011/12/5	39.34	27.84	0.000192815
2011/11/14	46.41	31.13	7.98E-05	2011/12/5	39.34	27.84	0.000164035	2012/2/29	32.52	18.43	7.82E-05	2011/12/13	39.39	25.41	0.000117572	2011/11/25	69.12	34.47	0.00025793	2011/12/6	38.23	28.13	0.00019392
2011/11/15	43.05	31.22	0.000103883	2011/12/6	38.23	28.13	0.000162581	2012/3/1	33.2	17.26	0.000113418	2011/12/14	43.82	26.04	0.000190905	2011/11/28	44.52	32.13	0.00019719	2011/12/7	38.34	28.67	0.000334868
2011/11/16	43.29	33.51	0.000243937	2011/12/7	38.34	28.67	0.000264387	2012/3/2	32.91	17.29	7.95E-05	2011/12/15	45.04	25.11	9.71E-05	2011/11/29	42.7	30.64	0.000268773	2011/12/8	40.27	30.59	0.000518623
2011/11/17	42.94	34.51	0.000203281	2011/12/8	40.27	30.59	0.000531719	2012/3/5	33.34	18.05	5.15E-05	2011/12/16	41.73	24.29	0.000103573	2011/11/30	41	27.8	0.000688765	2011/12/9	38.87	26.38	0.000424757
2011/11/18	42.94	32	9.21E-05	2011/12/9	38.87	26.38	0.000338891	2012/3/6	34.34	20.87	5.77E-05	2011/12/19	41.27	24.92	0.000115116	2011/12/1	40.89	27.41	0.000233651	2011/12/12	40.45	25.67	0.000261736
2011/11/21	44.82	32.91	0.000328937	2011/12/12	40.45	25.67	0.000288963	2012/3/7	32.93	19.07	4.16E-05	2011/12/20	38.96	23.22	0.000110464	2011/12/2	39.8	27.52	0.000177076	2011/12/13	39.39	25.41	0.000237267
2011/11/22	42.94	31.97	0.000123801	2011/12/13	39.39	25.41	0.000274681	2012/3/8	32.12	17.95	4.14E-05	2011/12/21	36.37	21.43	0.000185817	2011/12/5	39.34	27.84	0.000133535	2011/12/14	43.82	26.04	0.000284944
2011/11/23	45.19	33.98	0.000222209	2011/12/14	43.82	26.04	0.000274147	2012/3/9	31.42	17.11	8.20E-05	2011/12/22	35.81	21.16	0.000109358	2011/12/6	38.23	28.13	0.000119247	2011/12/15	45.04	25.11	0.000242738
2011/11/25	69.12	34.47	7.36E-05	2011/12/15	45.04	25.11	0.000179092	2012/3/12	30	15.64	5.76E-05	2011/12/23	35.74	20.73	7.19E-05	2011/12/7	38.34	28.67	0.000234253	2011/12/16	41.73	24.29	0.000181324
2011/11/28	44.52	32.13	0.000789978	2011/12/16	41.73	24.29	0.000185876	2012/3/13	29.45	14.8	7.67E-05	2011/12/28	38.73	23.52	6.85E-05	2011/12/8	40.27	30.59	0.000540086	2011/12/19	41.27	24.92	0.000165454
2011/11/29	42.7	30.64	7.87E-05	2011/12/19	41.27	24.92	0.000131745	2012/3/14	29.31	15.31	2.68E-05	2011/12/29	38.66	22.65	5.85E-05	2011/12/9	38.87	26.38	0.000344085	2011/12/20	38.96	23.22	0.000168274
2011/11/30	41	27.8	0.000708845	2011/12/20	38.96	23.22	0.000154425	2012/3/15	29.44	15.42	4.22E-05	2011/12/30	38.74	23.4	5.05E-05	2011/12/12	40.45	25.67	0.000236323	2011/12/21	36.37	21.43	0.000392184
2011/12/1	40.89	27.41	6.87E-05	2011/12/21	36.37	21.43	0.000373135	2012/3/16	28.68	14.47	3.58E-05	2012/1/3	40.07	22.97	0.000367423	2011/12/13	39.39	25.41	0.000237755	2011/12/22	35.81	21.16	0.000212105
2011/12/2	39.8	27.52	0.000110857	2011/12/22	35.81	21.16	0.000173571	2012/3/19	26.85	15.04	1.10E-05	2012/1/4	39.04	22.22	6.06E-05	2011/12/14	43.82	26.04	0.000218296	2011/12/23	35.74	20.73	5.90E-05
2011/12/5	39.34	27.84	0.000265907	2011/12/23	35.74	20.73	5.55E-05	2012/3/21	26.93	15.13	2.73E-05	2012/1/5	38.7	21.48	8.63E-05	2011/12/15	45.04	25.11	0.000209082	2011/12/27	36.95	21.91	4.52E-05
2011/12/6	38.23	28.13	5.12E-05	2011/12/27	36.95	21.91	5.23E-05	2012/3/22	27.51	15.57	4.24E-05	2012/1/6	37.12	20.63	6.52E-05	2011/12/16	41.73	24.29	0.00017925	2011/12/28	38.73	23.52	0.000131363
2011/12/7	38.34	28.67	0.00012137	2011/12/28	38.73	23.52	9.37E-05	2012/3/23	28.17	14.82	1.38E-05	2012/1/9	36.52	21.07	5.88E-05	2011/12/19	41.27	24.92	0.00014062	2011/12/29	38.66	22.65	7.59E-05
2011/12/8	40.27	30.59	0.000163823	2011/12/29	38.66	22.65	0.000110054	2012/3/26	27.89	14.26	1.89E-05	2012/1/10	35.44	20.69	0.000116706	2011/12/20	38.96	23.22	0.000159401	2011/12/30	38.74	23.4	7.62E-05
2011/12/9	38.87	26.38	0.000119367	2011/12/30	38.74	23.4	5.88E-05	2012/3/27	27.53	15.59	3.05E-05	2012/1/11	35.52	21.05	5.36E-05	2011/12/21	36.37	21.43	0.000340165	2012/1/3	40.07	22.97	0.000113383
2011/12/12	40.45	25.67	0.00021021	2012/1/3	40.07	22.97	9.50E-05	2012/3/28	28.03	15.47	3.42E-05	2012/1/12	36.59	20.47	5.55E-05	2011/12/22	35.81	21.16	0.000152953	2012/1/4	39.04	22.22	8.11E-05
2011/12/13	39.39	25.41	0.000184924	2012/1/4	39.04	22.22	0.000115317	2012/3/29	28.94	15.48	3.31E-05	2012/1/13	35.62	20.91	0.000111005	2011/12/23	35.74	20.73	4.24E-05	2012/1/5	38.7	21.48	0.000158028
2011/12/14	43.82	26.04	0.000130025	2012/1/5	38.7	21.48	0.00014841	2012/3/30	29	15.5	5.01E-05	2012/1/17	33.97	22.2	0.000163231	2011/12/27	36.95	21.91	5.29E-05	2012/1/6	37.12	20.63	0.000210913
2011/12/15	45.04	25.11	0.000148203	2012/1/6	37.12	20.63	0.000198341	2012/4/2	28.46	15.64	3.27E-05	2012/1/18	32.59	20.89	8.82E-05	2011/12/28	38.73	23.52	9.05E-05	2012/1/9	36.52	21.07	0.000142121
2011/12/16	41.73	24.29	0.000116094	2012/1/9	36.52	21.07	0.000142202	2012/4/3	27.95	15.66	2.01E-05	2012/1/19	33.51	19.87	4.72E-05	2011/12/29	38.66	22.65	0.000129188	2012/1/10	35.44	20.69	0.000132032
2011/12/19	41.27	24.92	9.06E-05	2012/1/10	35.44	20.69	0.000144043	2012/4/4	28.73	16.44	0.000156166	2012/1/20	33.35	18.28	3.85E-05	2011/12/30	38.74	23.4	6.51E-05	2012/1/11	35.52	21.05	0.000119822
2011/12/20	38.96	23.22	0.000316731	2012/1/11	35.52	21.05	0.000144618	2012/4/5	28.03	16.7	6.55E-05	2012/1/23	33.16	18.67	3.99E-05	2012/1/3	40.07	22.97	0.000108792	2012/1/12	36.59	20.47	0.000135084
2011/12/21	36.37	21.43	7.11E-05	2012/1/12	36.59	20.47	0.000135519	2012/4/9	29.84	18.81	2.82E-05	2012/1/24	33.23	18.91	7.27E-05	2012/1/4	39.04	22.22	0.000119909	2012/1/13	35.62	20.91	0.000198133
2011/12/22	35.81	21.16	2.85E-05	2012/1/13	35.62	20.91	0.000207724	2012/4/10	31.62	20.39	5.27E-05	2012/1/25	31.93	18.31	5.49E-05	2012/1/5	38.7	21.48	0.00015098	2012/1/17	33.97	22.2	9.08E-05
2011/12/23	35.74	20.73	2.21E-05	2012/1/17	33.97	22.2	0.000154381	2012/4/11	30.69	20.02	6.50E-05	2012/1/26	31.97	18.57	6.56E-05	2012/1/6	37.12	20.63	0.000181956	2012/1/18	32.59	20.89	0.000173607
2011/12/27	36.95	21.91	2.14E-05	2012/1/18	32.59	20.89	0.000221063	2012/4/12	29.41	17.2	3.48E-05	2012/1/27	31.57	18.53	8.74E-05	2012/1/9	36.52	21.07	0.000145287	2012/1/19	33.51	19.87	0.000107511
2011/12/28	38.73	23.52	3.89E-05	2012/1/19	33.51	19.87	0.000120044	2012/4/13	29.61	19.55	4.53E-05	2012/1/30	31.74	19.4	8.83E-05	2012/1/10	35.44	20.69	0.000117266	2012/1/20	33.35	18.28	8.03E-05
2011/12/29	38.66	22.65	3.04E-05	2012/1/20	33.35	18.28	8.04E-05	2012/4/16	29.78	19.55	3.24E-05	2012/1/31	32.31	19.44	9.73E-05	2012/1/11	35.52	21.05	0.000161144	2012/1/23	33.16	18.67	0.000125339
2011/12/30	38.74	23.4	1.72E-05	2012/1/23	33.16	18.67	0.000100281	2012/4/17	28.74	18.46	2.78E-05	2012/2/1	32.18	18.55	8.15E-05	2012/1/12	36.59	20.47	0.000135077	2012/1/24	33.23	18.91	0.00010649
2012/1/3	40.07	22.97	0.000304984	2012/1/24	33.23	18.91	0.000127075	2012/4/18	28.36	18.64	2.87E-05	2012/2/2	31.81	17.98	3.96E-05	2012/1/13	35.62	20.91	0.000209979	2012/1/25	31.93	18.31	8.14E-05
2012/1/4	39.04	22.22	3.89E-05	2012/1/25	31.93	18.31	8.37E-05	2012/4/19	28.31	18.36	2.01E-05	2012/2/3	30.71	17.1	6.79E-05	2012/1/17	33.97	22.2	0.00011266	2012/1/26	31.97	18.57	9.24E-05
2012/1/5	38.7	21.48	6.52E-05	2012/1/26	31.97	18.57	9.94E-05	2012/4/20	27.1	17.44	2.36E-05	2012/2/6	31.2	17.76	4.93E-05	2012/1/18	32.59	20.89	0.000243529	2012/1/27	31.57	18.53	8.40E-05
2012/1/6	37.12	20.63	3.35E-05	2012/1/27	31.57	18.53	0.00011069	2012/4/23	26.91	18.97	4.69E-05	2012/2/7	32.41	17.65	3.43E-05	2012/1/19	33.51	19.87	0.000121823	2012/1/30	31.74	19.4	0.000100023
2012/1/9	36.52	21.07	1.97E-05	2012/1/30	31.74	19.4	9.40E-05	2012/4/24	26.11	18.1	6.40E-05	2012/2/8	32.32	18.16	4.74E-05	2012/1/20	33.35	18.28	7.99E-05	2012/1/31	32.31	19.44	9.92E-05
2012/1/10	35.44	20.69	0.000127429	2012/1/31	32.31	19.44	9.85E-05	2012/4/25	25.68	16.82	2.59E-05	2012/2/9	32.43	18.63	6.64E-05	2012/1/23	33.16	18.67	9.38E-05	2012/2/1	32.18	18.55	0.000107596
2012/1/11	35.52	21.05	4.08E-05	2012/2/1	32.18	18.55	9.16E-05	2012/4/26	24.62	16.24	3.46E-05	2012/2/10	32.83	20.79	5.22E-05	2012/1/24	33.23	18.91	7.46E-05	2012/2/2	31.81	17.98	5.65E-05
2012/1/12	36.59	20.47	4.11E-05	2012/2/2	31.81	17.98	7.27E-05	2012/4/27	24.34	16.32	0.000148355	2012/2/13	33.3	19.04	8.92E-05	2012/1/25	31.93	18.31	7.62E-05	2012/2/3	30.71	17.1	0.000156854
2012/1/13	35.62	20.91	0.000104544	2012/2/3	30.71	17.1	0.000121335	2012/5/1	25.12	16.6	4.62E-05	2012/2/14	33.64	19.54	5.47E-05	2012/1/26	31.97	18.57	8.09E-05	2012/2/6	31.2	17.76	7.60E-05
2012/1/17	33.97	22.2	8.78E-05	2012/2/6	31.2	17.76	9.56E-05	2012/5/2	25.03	16.88	4.13E-05	2012/2/15	34.85	21.14	4.50E-05	2012/1/27	31.57	18.53	9.76E-05	2012/2/7	32.41	17.65	9.87E-05
2012/1/18	32.59	20.89	3.87E-05	2012/2/7	32.41	17.65	8.63E-05	2012/5/7	29.07	18.94	0.0001166	2012/2/16	33.99	19.22	0.00010645	2012/1/30	31.74	19.4	7.14E-05	2012/2/8	32.32	18.16	6.26E-05
2012/1/19	33.51	19.87	2.97E-05	2012/2/8	32.32	18.16	8.35E-05	2012/5/8	29.06	19.05	2.77E-05	2012/2/17	33.05	17.78	3.60E-05	2012/1/31	32.31	19.44	0.000100365	2012/2/9	32.43	18.63	0.000122897
2012/1/20	33.35	18.28	1.78E-05	2012/2/9	32.43	18.63	0.000138147	2012/5/9	29.27	20.08	4.75E-05	2012/2/21	34.68	18.19	3.45E-05	2012/2/1	32.18	18.55	7.79E-05	2012/2/10	32.83	20.79	7.89E-05
2012/1/23	33.16	18.67	2.96E-05	2012/2/10	32.83	20.79	0.000125239	2012/5/10	28.61	18.83	5.53E-05	2012/2/22	33.67	18.19	2.25E-05	2012/2/2	31.81	17.98	7.18E-05	2012/2/13	33.3	19.04	9.60E-05
2012/1/24	33.23	18.91	4.90E-05	2012/2/13	33.3	19.04	9.20E-05	2012/5/11	28.79	19.89	5.20E-05	2012/2/23	33.21	16.8	3.21E-05	2012/2/3	30.71	17.1	0.000125652	2012/2/14	33.64	19.54	8.28E-05
2012/1/25	31.93	18.31	5.77E-05	2012/2/14	33.64	19.54	8.88E-05	2012/5/14	30.96	21.87	5.05E-05	2012/2/24	33.8	17.31	3.89E-05	2012/2/6	31.2	17.76	9.99E-05	2012/2/15	34.85	21.14	0.000100848
2012/1/26	31.97	18.57	4.88E-05	2012/2/15	34.85	21.14	0.000106141	2012/5/15	32.13	21.97	7.57E-05	2012/2/27	34.12	18.19	5.43E-05	2012/2/7	32.41	17.65	7.37E-05	2012/2/16	33.99	19.22	6.33E-05
2012/1/27	31.57	18.53	3.20E-05	2012/2/16	33.99	19.22	0.000121059	2012/5/16	31.48	22.27	7.32E-05	2012/2/28	33.52	17.96	4.20E-05	2012/2/8	32.32	18.16	5.40E-05	2012/2/17	33.05	17.78	5.06E-05
2012/1/30	31.74	19.4	0.000121719	2012/2/17	33.05	17.78	5.39E-05	2012/5/17	32.62	24.49	8.73E-05	2012/2/29	32.52	18.43	3.97E-05	2012/2/9	32.43	18.63	0.000113093	2012/2/21	34.68	18.19	8.12E-05
2012/1/31	32.31	19.44	7.90E-05	2012/2/21	34.68	18.19	8.03E-05	2012/5/18	33.18	25.1	9.40E-05	2012/3/1	33.2	17.26	3.04E-05	2012/2/10	32.83	20.79	8.94E-05	2012/2/22	33.67	18.19	8.66E-05
2012/2/1	32.18	18.55	8.56E-05	2012/2/22	33.67	18.19	5.40E-05	2012/5/21	30.01	22.01	8.07E-05	2012/3/2	32.91	17.29	2.12E-05	2012/2/13	33.3	19.04	7.16E-05	2012/2/23	33.21	16.8	0.00013345
2012/2/2	31.81	17.98	2.21E-05	2012/2/23	33.21	16.8	8.93E-05	2012/5/22	29.75	22.48	3.14E-05	2012/3/5	33.34	18.05	4.67E-05	2012/2/14	33.64	19.54	8.48E-05	2012/2/24	33.8	17.31	8.19E-05
2012/2/3	30.71	17.1	9.66E-05	2012/2/24	33.8	17.31	8.56E-05	2012/5/23	30.9	22.33	8.39E-05	2012/3/6	34.34	20.87	5.49E-05	2012/2/15	34.85	21.14	8.66E-05	2012/2/27	34.12	18.19	7.16E-05
2012/2/6	31.2	17.76	3.62E-05	2012/2/27	34.12	18.19	8.65E-05	2012/5/24	30.12	21.54	8.04E-05	2012/3/7	32.93	19.07	3.03E-05	2012/2/16	33.99	19.22	8.53E-05	2012/2/28	33.52	17.96	0.000141458
2012/2/7	32.41	17.65	2.98E-05	2012/2/28	33.52	17.96	0.000129028	2012/5/25	30.19	21.76	4.87E-05	2012/3/8	32.12	17.95	6.27E-05	2012/2/17	33.05	17.78	3.55E-05	2012/2/29	32.52	18.43	0.000166768
2012/2/8	32.32	18.16	2.24E-05	2012/2/29	32.52	18.43	0.000116682	2012/5/29	30.72	21.03	7.68E-05	2012/3/9	31.42	17.11	3.55E-05	2012/2/21	34.68	18.19	7.38E-05	2012/3/1	33.2	17.26	8.88E-05
2012/2/9	32.43	18.63	3.23E-05	2012/3/1	33.2	17.26	9.12E-05	2012/5/30	33.32	24.14	6.05E-05	2012/3/12	30	15.64	3.31E-05	2012/2/22	33.67	18.19	4.53E-05	2012/3/2	32.91	17.29	5.21E-05
2012/2/10	32.83	20.79	9.36E-05	2012/3/2	32.91	17.29	4.98E-05	2012/5/31	34.79	24.06	6.15E-05	2012/3/13	29.45	14.8	3.92E-05	2012/2/23	33.21	16.8	8.53E-05	2012/3/5	33.34	18.05	0.000109197
2012/2/13	33.3	19.04	4.69E-05	2012/3/5	33.34	18.05	9.36E-05	2012/6/1	41.63	26.66	3.65E-05	2012/3/14	29.31	15.31	2.83E-05	2012/2/24	33.8	17.31	4.32E-05	2012/3/6	34.34	20.87	0.0001215
2012/2/14	33.64	19.54	3.17E-05	2012/3/6	34.34	20.87	0.000110009	2012/6/4	38.58	26.12	5.91E-05	2012/3/15	29.44	15.42	2.88E-05	2012/2/27	34.12	18.19	8.17E-05	2012/3/7	32.93	19.07	0.000100476
2012/2/15	34.85	21.14	5.40E-05	2012/3/7	32.93	19.07	0.000115673	2012/6/5	36.67	24.68	5.06E-05	2012/3/16	28.68	14.47	1.78E-05	2012/2/28	33.52	17.96	0.000109868	2012/3/8	32.12	17.95	0.000144293
2012/2/16	33.99	19.22	3.01E-05	2012/3/8	32.12	17.95	0.000115027	2012/6/6	35.58	22.16	7.08E-05	2012/3/19	26.85	15.04	3.04E-05	2012/2/29	32.52	18.43	9.95E-05	2012/3/9	31.42	17.11	8.93E-05
2012/2/17	33.05	17.78	2.09E-05	2012/3/9	31.42	17.11	0.000110881	2012/6/7	36.9	21.72	3.76E-05	2012/3/20	27.87	15.58	5.05E-05	2012/3/1	33.2	17.26	7.37E-05	2012/3/12	30	15.64	7.93E-05
2012/2/21	34.68	18.19	2.99E-05	2012/3/12	30	15.64	7.03E-05	2012/6/8	37.57	21.23	0.000124362	2012/3/21	26.93	15.13	3.75E-05	2012/3/2	32.91	17.29	3.91E-05	2012/3/13	29.45	14.8	4.91E-05
2012/2/22	33.67	18.19	2.46E-05	2012/3/13	29.45	14.8	4.06E-05	2012/6/11	42.31	23.56	5.05E-05	2012/3/22	27.51	15.57	5.79E-05	2012/3/5	33.34	18.05	6.73E-05	2012/3/14	29.31	15.31	3.85E-05
2012/2/23	33.21	16.8	1.99E-05	2012/3/14	29.31	15.31	5.03E-05	2012/6/12	39.45	22.09	5.42E-05	2012/3/23	28.17	14.82	5.03E-05	2012/3/6	34.34	20.87	0.000104401	2012/3/15	29.44	15.42	4.09E-05
2012/2/24	33.8	17.31	1.69E-05	2012/3/15	29.44	15.42	4.84E-05	2012/6/13	39.07	24.27	5.17E-05	2012/3/26	27.89	14.26	6.36E-05	2012/3/7	32.93	19.07	9.37E-05	2012/3/16	28.68	14.47	4.31E-05
2012/2/27	34.12	18.19	6.88E-05	2012/3/16	28.68	14.47	3.38E-05	2012/6/14	36.19	21.68	5.92E-05	2012/3/27	27.53	15.59	5.05E-05	2012/3/8	32.12	17.95	9.19E-05	2012/3/19	26.85	15.04	4.39E-05
2012/2/28	33.52	17.96	2.58E-05	2012/3/19	26.85	15.04	4.77E-05	2012/6/15	36.28	21.11	3.58E-05	2012/3/28	28.03	15.47	5.87E-05	2012/3/9	31.42	17.11	0.000104876	2012/3/20	27.87	15.58	6.74E-05
2012/2/29	32.52	18.43	4.44E-05	2012/3/20	27.87	15.58	6.98E-05	2012/6/18	35.04	18.32	4.28E-05	2012/3/29	28.94	15.48	5.41E-05	2012/3/12	30	15.64	5.86E-05	2012/3/21	26.93	15.13	8.33E-05
2012/3/1	33.2	17.26	5.53E-05	2012/3/21	26.93	15.13	8.32E-05	2012/6/19	32.92	18.38	3.62E-05	2012/3/30	29	15.5	4.40E-05	2012/3/13	29.45	14.8	2.99E-05	2012/3/22	27.51	15.57	0.000133641
2012/3/2	32.91	17.29	2.48E-05	2012/3/22	27.51	15.57	0.000117334	2012/6/20	34.66	17.24	2.85E-05	2012/4/2	28.46	15.64	9.06E-05	2012/3/14	29.31	15.31	3.13E-05	2012/3/23	28.17	14.82	9.88E-05
2012/3/5	33.34	18.05	3.21E-05	2012/3/23	28.17	14.82	0.000107876	2012/6/21	37.52	20.08	4.95E-05	2012/4/3	27.95	15.66	4.63E-05	2012/3/15	29.44	15.42	3.97E-05	2012/3/26	27.89	14.26	0.000133859
2012/3/6	34.34	20.87	0.000129222	2012/3/26	27.89	14.26	0.000109016	2012/6/22	35.08	18.11	3.90E-05	2012/4/4	28.73	16.44	6.66E-05	2012/3/16	28.68	14.47	3.08E-05	2012/3/27	27.53	15.59	6.61E-05
2012/3/7	32.93	19.07	2.50E-05	2012/3/27	27.53	15.59	6.11E-05	2012/6/25	36.84	20.38	3.68E-05	2012/4/5	28.03	16.7	6.85E-05	2012/3/19	26.85	15.04	4.00E-05	2012/3/28	28.03	15.47	0.000110939
2012/3/8	32.12	17.95	6.35E-05	2012/3/28	28.03	15.47	0.000117778	2012/6/26	34.42	19.72	6.12E-05	2012/4/10	31.62	20.39	0.000172002	2012/3/20	27.87	15.58	6.01E-05	2012/3/29	28.94	15.48	0.000118229
2012/3/9	31.42	17.11	2.26E-05	2012/3/29	28.94	15.48	0.000109187	2012/6/27	33.45	19.45	4.08E-05	2012/4/11	30.69	20.02	6.81E-05	2012/3/21	26.93	15.13	7.65E-05	2012/3/30	29	15.5	6.94E-05
2012/3/12	30	15.64	2.03E-05	2012/3/30	29	15.5	9.63E-05	2012/6/28	34.58	19.71	3.90E-05	2012/4/12	29.41	17.2	8.83E-05	2012/3/22	27.51	15.57	9.17E-05	2012/4/2	28.46	15.64	0.000195636
2012/3/13	29.45	14.8	4.55E-05	2012/4/2	28.46	15.64	0.000171595	2012/6/29	35	17.08	0.000238605	2012/4/13	29.61	19.55	8.24E-05	2012/3/23	28.17	14.82	0.000101651	2012/4/3	27.95	15.66	8.84E-05
2012/3/14	29.31	15.31	2.18E-05	2012/4/3	27.95	15.66	0.000121914	2012/7/2	36.38	16.8	4.43E-05	2012/4/16	29.78	19.55	8.26E-05	2012/3/26	27.89	14.26	0.000131247	2012/4/4	28.73	16.44	0.000128701
2012/3/15	29.44	15.42	2.42E-05	2012/4/4	28.73	16.44	0.000142585	2012/7/3	36.38	16.66	2.13E-05	2012/4/17	28.74	18.46	4.83E-05	2012/3/27	27.53	15.59	0.000100571	2012/4/5	28.03	16.7	0.000143671
2012/3/16	28.68	14.47	1.47E-05	2012/4/5	28.03	16.7	0.000145212	2012/7/5	38.22	17.5	2.63E-05	2012/4/18	28.36	18.64	6.98E-05	2012/3/28	28.03	15.47	0.000136408	2012/4/10	31.62	20.39	8.82E-05
2012/3/19	26.85	15.04	1.66E-05	2012/4/10	31.62	20.39	0.000168701	2012/7/6	37.51	17.1	3.20E-05	2012/4/19	28.31	18.36	0.000126184	2012/3/29	28.94	15.48	9.09E-05	2012/4/11	30.69	20.02	0.000137556
2012/3/20	27.87	15.58	5.58E-05	2012/4/11	30.69	20.02	0.000160172	2012/7/9	37.28	17.98	2.90E-05	2012/4/20	27.1	17.44	6.39E-05	2012/3/30	29	15.5	8.70E-05	2012/4/12	29.41	17.2	0.000154377
2012/3/21	26.93	15.13	1.91E-05	2012/4/12	29.41	17.2	0.000158224	2012/7/10	37.68	18.72	3.49E-05	2012/4/23	26.91	18.97	0.000111807	2012/4/2	28.46	15.64	0.000186491	2012/4/13	29.61	19.55	0.000157923
2012/3/22	27.51	15.57	6.55E-05	2012/4/13	29.61	19.55	0.000217935	2012/7/11	35.97	17.95	2.60E-05	2012/4/24	26.11	18.1	5.89E-05	2012/4/3	27.95	15.66	0.000124432	2012/4/16	29.78	19.55	0.000150775
2012/3/23	28.17	14.82	1.82E-05	2012/4/16	29.78	19.55	0.000185392	2012/7/12	34.46	18.33	7.83E-05	2012/4/25	25.68	16.82	5.76E-05	2012/4/4	28.73	16.44	0.000130351	2012/4/17	28.74	18.46	0.000103696
2012/3/26	27.89	14.26	7.28E-05	2012/4/17	28.74	18.46	0.000120012	2012/7/13	33.86	16.74	6.01E-05	2012/4/26	24.62	16.24	6.37E-05	2012/4/5	28.03	16.7	0.000137257	2012/4/18	28.36	18.64	0.000125496
2012/3/27	27.53	15.59	1.45E-05	2012/4/18	28.36	18.64	0.000162236	2012/7/17	35.36	16.48	5.59E-05	2012/4/27	24.34	16.32	0.000104114	2012/4/10	31.62	20.39	0.000134748	2012/4/19	28.31	18.36	0.000282764
2012/3/28	28.03	15.47	3.34E-05	2012/4/19	28.31	18.36	0.000371659	2012/7/18	34.93	16.16	4.76E-05	2012/4/30	25.15	17.15	3.69E-05	2012/4/11	30.69	20.02	0.000146244	2012/4/20	27.1	17.44	0.000143879
2012/3/29	28.94	15.48	6.52E-05	2012/4/20	27.1	17.44	0.000223021	2012/7/19	36.74	15.45	4.87E-05	2012/5/1	25.12	16.6	2.89E-05	2012/4/12	29.41	17.2	0.000162801	2012/4/23	26.91	18.97	0.000142848
2012/3/30	29	15.5	3.41E-05	2012/4/23	26.91	18.97	0.00022931	2012/7/20	35.33	16.27	6.44E-05	2012/5/2	25.03	16.88	5.05E-05	2012/4/13	29.61	19.55	0.00020866	2012/4/24	26.11	18.1	0.000122394
2012/4/2	28.46	15.64	2.24E-05	2012/4/24	26.11	18.1	0.000147247	2012/7/23	37.23	18.62	4.08E-05	2012/5/3	27.46	17.56	7.55E-05	2012/4/16	29.78	19.55	0.000177324	2012/4/25	25.68	16.82	8.89E-05
2012/4/3	27.95	15.66	5.40E-05	2012/4/25	25.68	16.82	0.000146953	2012/7/24	36.27	20.47	5.64E-05	2012/5/4	29.79	19.16	0.000102296	2012/4/17	28.74	18.46	0.000109272	2012/4/26	24.62	16.24	0.000144898
2012/4/4	28.73	16.44	0.000104392	2012/4/26	24.62	16.24	0.00021307	2012/7/25	34.86	19.34	7.76E-05	2012/5/8	29.06	19.05	8.98E-05	2012/4/18	28.36	18.64	0.0001496	2012/4/27	24.34	16.32	0.00015208
2012/4/5	28.03	16.7	2.89E-05	2012/4/27	24.34	16.32	0.000294916	2012/7/26	34.1	17.53	6.08E-05	2012/5/9	29.27	20.08	0.000110298	2012/4/19	28.31	18.36	0.000298776	2012/4/30	25.15	17.15	6.85E-05
2012/4/9	29.84	18.81	0.000156307	2012/4/30	25.15	17.15	0.000137514	2012/7/27	32.99	16.7	4.28E-05	2012/5/10	28.61	18.83	7.72E-05	2012/4/20	27.1	17.44	0.000221596	2012/5/2	25.03	16.88	0.000146765
2012/4/10	31.62	20.39	6.52E-05	2012/5/2	25.03	16.88	0.000238699	2012/7/30	33.09	18.03	3.31E-05	2012/5/11	28.79	19.89	9.17E-05	2012/4/23	26.91	18.97	0.000147569	2012/5/3	27.46	17.56	0.000187039
2012/4/11	30.69	20.02	0.00010079	2012/5/3	27.46	17.56	0.000255017	2012/7/31	34.53	18.93	6.05E-05	2012/5/14	30.96	21.87	0.000239347	2012/4/24	26.11	18.1	0.000121225	2012/5/4	29.79	19.16	0.000184798
2012/4/12	29.41	17.2	2.32E-05	2012/5/4	29.79	19.16	0.000239384	2012/8/1	33.98	18.96	4.49E-05	2012/5/15	32.13	21.97	0.000117895	2012/4/25	25.68	16.82	0.000148066	2012/5/7	29.07	18.94	0.000391587
2012/4/13	29.61	19.55	5.24E-05	2012/5/7	29.07	18.94	0.000217416	2012/8/2	33.6	17.57	4.30E-05	2012/5/16	31.48	22.27	0.000191142	2012/4/26	24.62	16.24	0.000191869	2012/5/8	29.06	19.05	0.000172979
2012/4/16	29.78	19.55	9.65E-05	2012/5/8	29.06	19.05	0.000216048	2012/8/3	33.23	15.64	2.97E-05	2012/5/17	32.62	24.49	0.000103039	2012/4/27	24.34	16.32	0.000259635	2012/5/9	29.27	20.08	0.000226746
2012/4/17	28.74	18.46	7.04E-05	2012/5/9	29.27	20.08	0.000278588	2012/8/6	32.07	15.95	2.94E-05	2012/5/18	33.18	25.1	0.000194243	2012/4/30	25.15	17.15	0.000135732	2012/5/10	28.61	18.83	0.000220862
2012/4/18	28.36	18.64	4.56E-05	2012/5/10	28.61	18.83	0.000240331	2012/8/7	32.15	15.99	3.81E-05	2012/5/21	30.01	22.01	6.76E-05	2012/5/2	25.03	16.88	0.000145148	2012/5/11	28.79	19.89	0.000163445
2012/4/19	28.31	18.36	8.27E-05	2012/5/11	28.79	19.89	0.000224003	2012/8/8	31.42	15.32	8.95E-05	2012/5/22	29.75	22.48	0.000183184	2012/5/3	27.46	17.56	0.000224245	2012/5/14	30.96	21.87	0.000139578
2012/4/20	27.1	17.44	4.03E-05	2012/5/14	30.96	21.87	0.000224516	2012/8/9	30.78	15.28	7.19E-05	2012/5/23	30.9	22.33	0.000236139	2012/5/4	29.79	19.16	0.000202898	2012/5/15	32.13	21.97	0.000219564
2012/4/23	26.91	18.97	0.000157374	2012/5/15	32.13	21.97	0.000287438	2012/8/10	30.59	14.74	4.07E-05	2012/5/24	30.12	21.54	0.000239239	2012/5/7	29.07	18.94	0.000142771	2012/5/16	31.48	22.27	0.000183954
2012/4/24	26.11	18.1	3.16E-05	2012/5/16	31.48	22.27	0.000290394	2012/8/13	29.45	13.7	1.73E-05	2012/5/25	30.19	21.76	8.84E-05	2012/5/8	29.06	19.05	0.000215673	2012/5/17	32.62	24.49	0.000151722
2012/4/25	25.68	16.82	0.000132933	2012/5/17	32.62	24.49	0.000185841	2012/8/14	29.84	14.85	3.88E-05	2012/5/29	30.72	21.03	0.000146408	2012/5/9	29.27	20.08	0.000242117	2012/5/18	33.18	25.1	0.000161097
2012/4/26	24.62	16.24	2.26E-05	2012/5/18	33.18	25.1	0.000312338	2012/8/15	31.18	14.63	2.79E-05	2012/5/30	33.32	24.14	0.000237632	2012/5/10	28.61	18.83	0.000234112	2012/5/21	30.01	22.01	0.000117394
2012/4/27	24.34	16.32	2.78E-05	2012/5/21	30.01	22.01	0.00018718	2012/8/16	31.73	14.29	4.28E-05	2012/5/31	34.79	24.06	9.96E-05	2012/5/11	28.79	19.89	0.000185014	2012/5/22	29.75	22.48	8.22E-05
2012/4/30	25.15	17.15	2.40E-05	2012/5/22	29.75	22.48	0.000210535	2012/8/17	31.19	13.45	3.76E-05	2012/6/1	41.63	26.66	0.000145267	2012/5/14	30.96	21.87	0.000175988	2012/5/23	30.9	22.33	0.000143696
2012/5/1	25.12	16.6	4.83E-05	2012/5/23	30.9	22.33	0.000216509	2012/8/20	30.5	14.02	3.41E-05	2012/6/6	35.58	22.16	0.000137502	2012/5/15	32.13	21.97	0.000231012	2012/5/24	30.12	21.54	0.000235085
2012/5/2	25.03	16.88	5.15E-05	2012/5/24	30.12	21.54	0.000283015	2012/8/21	30.64	15.02	2.51E-05	2012/6/7	36.9	21.72	9.67E-05	2012/5/16	31.48	22.27	0.000230231	2012/5/25	30.19	21.76	0.000210732
2012/5/3	27.46	17.56	4.01E-05	2012/5/25	30.19	21.76	0.000201025	2012/8/22	31.07	15.11	4.05E-05	2012/6/8	37.57	21.23	0.000125491	2012/5/17	32.62	24.49	0.000168131	2012/5/29	30.72	21.03	0.000169253
2012/5/4	29.79	19.16	7.12E-05	2012/5/29	30.72	21.03	0.000235584	2012/8/23	31.76	15.96	4.51E-05	2012/6/11	42.31	23.56	0.000317526	2012/5/18	33.18	25.1	0.000232156	2012/5/30	33.32	24.14	0.000323074
2012/5/7	29.07	18.94	4.54E-05	2012/5/30	33.32	24.14	0.000454559	2012/8/24	32.01	15.18	2.19E-05	2012/6/12	39.45	22.09	0.000140918	2012/5/21	30.01	22.01	0.000191778	2012/5/31	34.79	24.06	0.000138076
2012/5/8	29.06	19.05	0.000102372	2012/5/31	34.79	24.06	0.000188646	2012/8/27	33.42	16.35	1.83E-05	2012/6/13	39.07	24.27	8.96E-05	2012/5/22	29.75	22.48	0.000215694	2012/6/1	41.63	26.66	0.00031144
2012/5/9	29.27	20.08	0.00018674	2012/6/1	41.63	26.66	0.000270062	2012/8/28	33.06	16.49	7.95E-05	2012/6/14	36.19	21.68	8.59E-05	2012/5/23	30.9	22.33	0.000176912	2012/6/4	38.58	26.12	0.000131886
2012/5/10	28.61	18.83	0.000103074	2012/6/4	38.58	26.12	0.000134918	2012/8/29	32.59	17.06	2.60E-05	2012/6/15	36.28	21.11	8.21E-05	2012/5/24	30.12	21.54	0.000255242	2012/6/5	36.67	24.68	0.000125729
2012/5/11	28.79	19.89	7.00E-05	2012/6/5	36.67	24.68	0.000177971	2012/8/30	31.95	17.83	4.46E-05	2012/6/18	35.04	18.32	0.00027189	2012/5/25	30.19	21.76	0.000185716	2012/6/6	35.58	22.16	0.000131062
2012/5/14	30.96	21.87	8.74E-05	2012/6/6	35.58	22.16	0.000178276	2012/8/31	31.4	17.47	3.62E-05	2012/6/19	32.92	18.38	8.59E-05	2012/5/29	30.72	21.03	0.000238107	2012/6/7	36.9	21.72	0.000165044
2012/5/15	32.13	21.97	6.23E-05	2012/6/7	36.9	21.72	0.000188222	2012/9/4	33.61	17.98	8.25E-05	2012/6/20	34.66	17.24	4.20E-05	2012/5/30	33.32	24.14	0.000432907	2012/6/8	37.57	21.23	0.000148568
2012/5/16	31.48	22.27	7.90E-05	2012/6/8	37.57	21.23	0.000180614	2012/9/5	33.64	17.74	3.82E-05	2012/6/21	37.52	20.08	7.38E-05	2012/5/31	34.79	24.06	0.000170615	2012/6/11	42.31	23.56	0.000156685
2012/5/17	32.62	24.49	8.60E-05	2012/6/11	42.31	23.56	0.000348002	2012/9/6	34.07	15.6	4.77E-05	2012/6/22	35.08	18.11	0.000183787	2012/6/1	41.63	26.66	0.000327099	2012/6/12	39.45	22.09	0.000298689
2012/5/18	33.18	25.1	8.79E-05	2012/6/12	39.45	22.09	0.000300096	2012/9/7	32.77	14.38	5.47E-05	2012/6/25	36.84	20.38	4.91E-05	2012/6/4	38.58	26.12	0.000134561	2012/6/13	39.07	24.27	0.000193075
2012/5/21	30.01	22.01	5.44E-05	2012/6/13	39.07	24.27	0.000182891	2012/9/10	32.71	16.28	2.44E-05	2012/6/26	34.42	19.72	7.30E-05	2012/6/5	36.67	24.68	0.000124224	2012/6/14	36.19	21.68	0.000204475
2012/5/22	29.75	22.48	8.61E-05	2012/6/14	36.19	21.68	0.00017261	2012/9/11	32.38	16.41	1.58E-05	2012/6/27	33.45	19.45	5.11E-05	2012/6/6	35.58	22.16	0.000134206	2012/6/15	36.28	21.11	0.000128315
2012/5/23	30.9	22.33	0.000116506	2012/6/15	36.28	21.11	0.000143744	2012/9/12	33.33	15.8	5.19E-05	2012/6/28	34.58	19.71	0.000114663	2012/6/7	36.9	21.72	0.000149481	2012/6/18	35.04	18.32	0.000156695
2012/5/24	30.12	21.54	8.10E-05	2012/6/18	35.04	18.32	0.000221746	2012/9/13	32.96	14.05	2.76E-05	2012/6/29	35	17.08	0.000308397	2012/6/8	37.57	21.23	0.000155847	2012/6/19	32.92	18.38	0.000161271
2012/5/25	30.19	21.76	3.61E-05	2012/6/19	32.92	18.38	0.000143502	2012/9/14	34.07	14.51	4.54E-05	2012/7/2	36.38	16.8	6.12E-05	2012/6/11	42.31	23.56	0.000124978	2012/6/20	34.66	17.24	6.04E-05
2012/5/29	30.72	21.03	6.97E-05	2012/6/20	34.66	17.24	7.04E-05	2012/9/18	35.81	14.18	3.90E-05	2012/7/3	36.38	16.66	3.22E-05	2012/6/12	39.45	22.09	0.000229419	2012/6/21	37.52	20.08	0.000130597
2012/5/30	33.32	24.14	0.000126004	2012/6/21	37.52	20.08	0.000161266	2012/9/19	36.58	13.88	7.59E-05	2012/7/5	38.22	17.5	7.88E-05	2012/6/13	39.07	24.27	0.000158759	2012/6/22	35.08	18.11	7.45E-05
2012/5/31	34.79	24.06	8.77E-05	2012/6/22	35.08	18.11	0.000144551	2012/9/20	33.58	14.07	5.29E-05	2012/7/6	37.51	17.1	4.84E-05	2012/6/14	36.19	21.68	0.000161195	2012/6/25	36.84	20.38	0.000103292
2012/6/1	41.63	26.66	0.00022367	2012/6/25	36.84	20.38	7.43E-05	2012/9/21	33.21	13.98	3.11E-05	2012/7/9	37.28	17.98	4.73E-05	2012/6/15	36.28	21.11	0.000119535	2012/6/26	34.42	19.72	8.33E-05
2012/6/4	38.58	26.12	7.22E-05	2012/6/26	34.42	19.72	0.000158459	2012/9/24	34.23	14.15	2.92E-05	2012/7/10	37.68	18.72	3.78E-05	2012/6/18	35.04	18.32	0.000180405	2012/6/27	33.45	19.45	7.82E-05
2012/6/5	36.67	24.68	5.39E-05	2012/6/27	33.45	19.45	8.80E-05	2012/9/25	34.35	15.43	4.47E-05	2012/7/11	35.97	17.95	8.03E-05	2012/6/19	32.92	18.38	0.000167428	2012/6/28	34.58	19.71	0.000253529
2012/6/6	35.58	22.16	8.96E-05	2012/6/28	34.58	19.71	0.000217413	2012/9/26	35.13	16.81	2.94E-05	2012/7/12	34.46	18.33	0.000123908	2012/6/20	34.66	17.24	7.44E-05	2012/6/29	35	17.08	0.000101538
2012/6/7	36.9	21.72	0.000143345	2012/6/29	35	17.08	0.000481689	2012/9/27	33.05	14.84	5.04E-05	2012/7/13	33.86	16.74	6.73E-05	2012/6/21	37.52	20.08	0.000141227	2012/7/2	36.38	16.8	0.000139978
2012/6/8	37.57	21.23	4.96E-05	2012/7/2	36.38	16.8	0.000177695	2012/9/28	32.45	15.73	9.72E-05	2012/7/16	34.01	17.11	3.31E-05	2012/6/22	35.08	18.11	8.68E-05	2012/7/3	36.38	16.66	7.99E-05
2012/6/11	42.31	23.56	8.38E-05	2012/7/3	36.38	16.66	7.43E-05	2012/10/1	32.87	16.32	4.04E-05	2012/7/17	35.36	16.48	5.25E-05	2012/6/25	36.84	20.38	6.02E-05	2012/7/5	38.22	17.5	0.000170398
2012/6/12	39.45	22.09	8.26E-05	2012/7/5	38.22	17.5	0.000236972	2012/10/2	32.53	15.71	2.50E-05	2012/7/18	34.93	16.16	4.98E-05	2012/6/26	34.42	19.72	0.000120103	2012/7/6	37.51	17.1	6.99E-05
2012/6/13	39.07	24.27	8.54E-05	2012/7/6	37.51	17.1	9.24E-05	2012/10/3	35.15	15.43	3.04E-05	2012/7/19	36.74	15.45	2.51E-05	2012/6/27	33.45	19.45	7.29E-05	2012/7/9	37.28	17.98	9.76E-05
2012/6/14	36.19	21.68	8.92E-05	2012/7/9	37.28	17.98	0.000120751	2012/10/4	33.39	14.55	7.05E-05	2012/7/20	35.33	16.27	4.55E-05	2012/6/28	34.58	19.71	0.000211232	2012/7/10	37.68	18.72	0.00011795
2012/6/15	36.28	21.11	3.57E-05	2012/7/10	37.68	18.72	0.000114493	2012/10/5	32.76	14.33	4.53E-05	2012/7/23	37.23	18.62	0.000157425	2012/6/29	35	17.08	0.000105212	2012/7/11	35.97	17.95	9.70E-05
2012/6/18	35.04	18.32	7.21E-05	2012/7/11	35.97	17.95	9.39E-05	2012/10/9	34.5	16.37	3.44E-05	2012/7/24	36.27	20.47	6.38E-05	2012/7/2	36.38	16.8	0.000142745	2012/7/12	34.46	18.33	0.000168127
2012/6/19	32.92	18.38	5.81E-05	2012/7/12	34.46	18.33	0.000122845	2012/10/10	35.09	16.29	3.65E-05	2012/7/25	34.86	19.34	5.00E-05	2012/7/3	36.38	16.66	5.68E-05	2012/7/13	33.86	16.74	0.000103947
2012/6/20	34.66	17.24	7.66E-05	2012/7/13	33.86	16.74	9.72E-05	2012/10/11	34.52	15.59	7.07E-05	2012/7/26	34.1	17.53	0.000101634	2012/7/5	38.22	17.5	0.000163387	2012/7/16	34.01	17.11	5.89E-05
2012/6/21	37.52	20.08	6.77E-05	2012/7/16	34.01	17.11	6.01E-05	2012/10/12	33.69	16.14	6.86E-05	2012/7/27	32.99	16.7	5.88E-05	2012/7/6	37.51	17.1	7.18E-05	2012/7/17	35.36	16.48	6.36E-05
2012/6/22	35.08	18.11	4.26E-05	2012/7/17	35.36	16.48	8.72E-05	2012/10/15	33.84	15.27	7.22E-05	2012/7/30	33.09	18.03	2.99E-05	2012/7/9	37.28	17.98	0.000103009	2012/7/18	34.93	16.16	6.01E-05
2012/6/25	36.84	20.38	0.000176859	2012/7/18	34.93	16.16	6.38E-05	2012/10/16	33.54	15.22	3.46E-05	2012/7/31	34.53	18.93	4.21E-05	2012/7/10	37.68	18.72	0.000101043	2012/7/19	36.74	15.45	7.20E-05
2012/6/26	34.42	19.72	4.86E-05	2012/7/19	36.74	15.45	8.09E-05	2012/10/17	32.25	15.07	5.88E-05	2012/8/1	33.98	18.96	4.45E-05	2012/7/11	35.97	17.95	6.91E-05	2012/7/20	35.33	16.27	0.000104264
2012/6/27	33.45	19.45	4.14E-05	2012/7/20	35.33	16.27	0.000136837	2012/10/18	30.83	15.03	6.33E-05	2012/8/2	33.6	17.57	0.000148156	2012/7/12	34.46	18.33	9.34E-05	2012/7/23	37.23	18.62	0.000206739
2012/6/28	34.58	19.71	0.000127259	2012/7/23	37.23	18.62	0.000225916	2012/10/19	31.91	17.06	4.00E-05	2012/8/3	33.23	15.64	4.63E-05	2012/7/13	33.86	16.74	7.43E-05	2012/7/24	36.27	20.47	0.000158466
2012/6/29	35	17.08	0.000244701	2012/7/24	36.27	20.47	0.000146915	2012/10/22	33.13	16.62	7.11E-05	2012/8/6	32.07	15.95	3.46E-05	2012/7/16	34.01	17.11	5.54E-05	2012/7/25	34.86	19.34	0.000148313
2012/7/2	36.38	16.8	5.09E-05	2012/7/25	34.86	19.34	0.000157857	2012/10/23	34.28	18.83	4.65E-05	2012/8/7	32.15	15.99	5.02E-05	2012/7/17	35.36	16.48	9.40E-05	2012/7/26	34.1	17.53	0.000260654
2012/7/3	36.38	16.66	1.48E-05	2012/7/26	34.1	17.53	0.000307144	2012/10/24	33.61	18.33	6.75E-05	2012/8/8	31.42	15.32	5.34E-05	2012/7/18	34.93	16.16	5.00E-05	2012/7/27	32.99	16.7	0.000184204
2012/7/5	38.22	17.5	3.34E-05	2012/7/27	32.99	16.7	0.000293648	2012/10/25	32.27	18.12	4.54E-05	2012/8/9	30.78	15.28	2.51E-05	2012/7/19	36.74	15.45	6.35E-05	2012/7/30	33.09	18.03	8.28E-05
2012/7/6	37.51	17.1	0.000103369	2012/7/30	33.09	18.03	0.000111058	2012/10/26	32.21	17.81	9.56E-05	2012/8/10	30.59	14.74	2.96E-05	2012/7/20	35.33	16.27	0.00011777	2012/7/31	34.53	18.93	0.000122528
2012/7/9	37.28	17.98	2.46E-05	2012/7/31	34.53	18.93	0.000150051	2012/10/31	32.18	18.6	4.56E-05	2012/8/13	29.45	13.7	2.85E-05	2012/7/23	37.23	18.62	0.000172956	2012/8/1	33.98	18.96	8.35E-05
2012/7/10	37.68	18.72	7.67E-05	2012/8/1	33.98	18.96	9.46E-05	2012/11/1	31.29	16.69	5.16E-05	2012/8/14	29.84	14.85	4.79E-05	2012/7/24	36.27	20.47	0.000112449	2012/8/2	33.6	17.57	0.000497689
2012/7/11	35.97	17.95	5.67E-05	2012/8/2	33.6	17.57	0.000949098	2012/11/2	32.42	17.59	2.20E-05	2012/8/15	31.18	14.63	5.09E-05	2012/7/25	34.86	19.34	0.000130867	2012/8/3	33.23	15.64	0.000115362
2012/7/12	34.46	18.33	0.000100816	2012/8/3	33.23	15.64	0.000217789	2012/11/5	32.1	18.42	2.38E-05	2012/8/16	31.73	14.29	1.94E-05	2012/7/26	34.1	17.53	0.000277105	2012/8/6	32.07	15.95	5.44E-05
2012/7/13	33.86	16.74	5.01E-05	2012/8/6	32.07	15.95	8.19E-05	2012/11/6	32.02	17.58	1.46E-05	2012/8/17	31.19	13.45	1.87E-05	2012/7/27	32.99	16.7	0.000197332	2012/8/7	32.15	15.99	6.55E-05
2012/7/16	34.01	17.11	2.75E-05	2012/8/7	32.15	15.99	0.00012244	2012/11/7	33.98	19.08	7.27E-05	2012/8/20	30.5	14.02	2.51E-05	2012/7/30	33.09	18.03	9.05E-05	2012/8/8	31.42	15.32	6.82E-05
2012/7/17	35.36	16.48	9.07E-05	2012/8/8	31.42	15.32	8.66E-05	2012/11/8	33.51	18.49	3.51E-05	2012/8/21	30.64	15.02	3.61E-05	2012/7/31	34.53	18.93	0.000112596	2012/8/9	30.78	15.28	0.000104466
2012/7/18	34.93	16.16	2.84E-05	2012/8/9	30.78	15.28	9.26E-05	2012/11/9	31.54	18.61	2.04E-05	2012/8/22	31.07	15.11	8.43E-05	2012/8/1	33.98	18.96	8.36E-05	2012/8/10	30.59	14.74	6.04E-05
2012/7/19	36.74	15.45	3.60E-05	2012/8/10	30.59	14.74	9.23E-05	2012/11/12	30	16.68	2.71E-05	2012/8/23	31.76	15.96	5.88E-05	2012/8/2	33.6	17.57	0.000470669	2012/8/13	29.45	13.7	6.70E-05
2012/7/20	35.33	16.27	5.52E-05	2012/8/13	29.45	13.7	6.87E-05	2012/11/13	31.27	16.65	2.99E-05	2012/8/24	32.01	15.18	3.39E-05	2012/8/3	33.23	15.64	0.000160787	2012/8/14	29.84	14.85	4.22E-05
2012/7/23	37.23	18.62	0.000278236	2012/8/14	29.84	14.85	7.36E-05	2012/11/14	31.5	17.92	2.17E-05	2012/8/28	33.06	16.49	3.20E-05	2012/8/6	32.07	15.95	6.20E-05	2012/8/15	31.18	14.63	6.55E-05
2012/7/24	36.27	20.47	7.65E-05	2012/8/15	31.18	14.63	3.81E-05	2012/11/15	30.54	17.99	4.11E-05	2012/8/29	32.59	17.06	2.19E-05	2012/8/7	32.15	15.99	8.80E-05	2012/8/16	31.73	14.29	3.99E-05
2012/7/25	34.86	19.34	5.98E-05	2012/8/16	31.73	14.29	4.17E-05	2012/11/16	31.1	16.41	4.47E-05	2012/8/30	31.95	17.83	3.36E-05	2012/8/8	31.42	15.32	7.32E-05	2012/8/17	31.19	13.45	4.36E-05
2012/7/26	34.1	17.53	0.000305836	2012/8/17	31.19	13.45	5.12E-05	2012/11/19	30.97	15.24	3.34E-05	2012/8/31	31.4	17.47	0.000120546	2012/8/9	30.78	15.28	8.30E-05	2012/8/20	30.5	14.02	4.64E-05
2012/7/27	32.99	16.7	8.34E-05	2012/8/20	30.5	14.02	7.25E-05	2012/11/20	29.83	15.08	3.49E-05	2012/9/4	33.61	17.98	6.09E-05	2012/8/10	30.59	14.74	7.39E-05	2012/8/21	30.64	15.02	4.13E-05
2012/7/30	33.09	18.03	3.43E-05	2012/8/21	30.64	15.02	5.29E-05	2012/11/21	29.49	15.31	4.73E-05	2012/9/5	33.64	17.74	6.24E-05	2012/8/13	29.45	13.7	5.95E-05	2012/8/22	31.07	15.11	5.05E-05
2012/7/31	34.53	18.93	3.50E-05	2012/8/22	31.07	15.11	7.02E-05	2012/11/26	29.38	15.5	2.75E-05	2012/9/6	34.07	15.6	7.76E-05	2012/8/14	29.84	14.85	4.94E-05	2012/8/23	31.76	15.96	6.57E-05
2012/8/1	33.98	18.96	6.84E-05	2012/8/23	31.76	15.96	0.000106543	2012/11/27	28.65	15.92	4.56E-05	2012/9/7	32.77	14.38	3.88E-05	2012/8/15	31.18	14.63	3.36E-05	2012/8/24	32.01	15.18	7.92E-05
2012/8/2	33.6	17.57	0.000129825	2012/8/24	32.01	15.18	0.000104062	2012/11/28	28.69	15.51	3.00E-05	2012/9/10	32.71	16.28	2.24E-05	2012/8/16	31.73	14.29	4.06E-05	2012/8/27	33.42	16.35	4.81E-05
2012/8/3	33.23	15.64	0.000209664	2012/8/27	33.42	16.35	6.43E-05	2012/11/29	28.28	15.06	2.83E-05	2012/9/11	32.38	16.41	3.20E-05	2012/8/17	31.19	13.45	4.67E-05	2012/8/28	33.06	16.49	6.88E-05
2012/8/6	32.07	15.95	1.89E-05	2012/8/28	33.06	16.49	0.000107869	2012/11/30	27.62	15.87	4.79E-05	2012/9/12	33.33	15.8	5.42E-05	2012/8/20	30.5	14.02	6.70E-05	2012/8/29	32.59	17.06	5.53E-05
2012/8/7	32.15	15.99	3.39E-05	2012/8/29	32.59	17.06	4.79E-05	2012/12/3	28.39	16.64	3.96E-05	2012/9/13	32.96	14.05	3.35E-05	2012/8/21	30.64	15.02	4.98E-05	2012/8/30	31.95	17.83	4.30E-05
2012/8/8	31.42	15.32	2.57E-05	2012/8/30	31.95	17.83	5.89E-05	2012/12/4	28.84	17.12	3.12E-05	2012/9/14	34.07	14.51	0.000159867	2012/8/22	31.07	15.11	5.10E-05	2012/8/31	31.4	17.47	0.00013301
2012/8/9	30.78	15.28	1.84E-05	2012/8/31	31.4	17.47	0.00015532	2012/12/5	29.13	16.46	8.17E-05	2012/9/17	35.64	14.59	3.48E-05	2012/8/23	31.76	15.96	7.19E-05	2012/9/4	33.61	17.98	5.64E-05
2012/8/10	30.59	14.74	3.90E-05	2012/9/4	33.61	17.98	7.50E-05	2012/12/6	29.89	16.58	2.56E-05	2012/9/18	35.81	14.18	6.71E-05	2012/8/24	32.01	15.18	0.000105292	2012/9/5	33.64	17.74	0.000154096
2012/8/13	29.45	13.7	2.15E-05	2012/9/5	33.64	17.74	0.000214605	2012/12/7	29.65	15.9	1.35E-05	2012/9/19	36.58	13.88	2.99E-05	2012/8/27	33.42	16.35	5.00E-05	2012/9/6	34.07	15.6	0.00013038
2012/8/14	29.84	14.85	2.37E-05	2012/9/6	34.07	15.6	0.000171464	2012/12/10	30.32	16.05	2.71E-05	2012/9/20	33.58	14.07	8.11E-05	2012/8/28	33.06	16.49	8.11E-05	2012/9/7	32.77	14.38	7.09E-05
2012/8/15	31.18	14.63	1.18E-05	2012/9/7	32.77	14.38	0.000110134	2012/12/11	29.94	15.57	1.50E-05	2012/9/21	33.21	13.98	6.19E-05	2012/8/29	32.59	17.06	4.66E-05	2012/9/10	32.71	16.28	2.99E-05
2012/8/16	31.73	14.29	1.34E-05	2012/9/10	32.71	16.28	3.56E-05	2012/12/12	29.13	15.95	1.57E-05	2012/9/24	34.23	14.15	6.10E-05	2012/8/30	31.95	17.83	5.00E-05	2012/9/11	32.38	16.41	4.86E-05
2012/8/17	31.19	13.45	7.00E-06	2012/9/11	32.38	16.41	6.73E-05	2012/12/13	29.63	16.56	2.57E-05	2012/9/25	34.35	15.43	2.22E-05	2012/8/31	31.4	17.47	0.000138166	2012/9/12	33.33	15.8	0.000129534
2012/8/20	30.5	14.02	1.40E-05	2012/9/12	33.33	15.8	0.000136055	2012/12/14	29.32	17	5.19E-05	2012/9/26	35.13	16.81	9.13E-05	2012/9/4	33.61	17.98	7.40E-05	2012/9/13	32.96	14.05	3.86E-05
2012/8/21	30.64	15.02	3.39E-05	2012/9/13	32.96	14.05	6.40E-05	2012/12/17	28.95	16.34	2.75E-05	2012/9/27	33.05	14.84	5.28E-05	2012/9/5	33.64	17.74	0.000198752	2012/9/14	34.07	14.51	5.69E-05
2012/8/22	31.07	15.11	3.71E-05	2012/9/14	34.07	14.51	0.000180127	2012/12/18	28.56	15.57	3.37E-05	2012/9/28	32.45	15.73	5.12E-05	2012/9/6	34.07	15.6	0.000179798	2012/9/17	35.64	14.59	2.53E-05
2012/8/23	31.76	15.96	3.98E-05	2012/9/17	35.64	14.59	3.88E-05	2012/12/19	27.64	17.36	4.86E-05	2012/10/1	32.87	16.32	5.91E-05	2012/9/7	32.77	14.38	0.000106268	2012/9/18	35.81	14.18	5.52E-05
2012/8/24	32.01	15.18	2.69E-05	2012/9/18	35.81	14.18	9.22E-05	2012/12/20	27.61	17.67	0.000122263	2012/10/2	32.53	15.71	7.65E-05	2012/9/10	32.71	16.28	4.52E-05	2012/9/19	36.58	13.88	3.96E-05
2012/8/27	33.42	16.35	1.72E-05	2012/9/19	36.58	13.88	7.72E-05	2012/12/21	28.88	17.84	0.000110436	2012/10/3	35.15	15.43	4.22E-05	2012/9/11	32.38	16.41	6.40E-05	2012/9/20	33.58	14.07	4.98E-05
2012/8/28	33.06	16.49	2.55E-05	2012/9/20	33.58	14.07	8.00E-05	2012/12/26	28.73	19.48	3.07E-05	2012/10/4	33.39	14.55	5.53E-05	2012/9/12	33.33	15.8	0.000145496	2012/9/21	33.21	13.98	6.94E-05
2012/8/29	32.59	17.06	1.20E-05	2012/9/21	33.21	13.98	7.96E-05	2012/12/27	28.08	19.47	3.63E-05	2012/10/5	32.76	14.33	4.01E-05	2012/9/13	32.96	14.05	5.49E-05	2012/9/24	34.23	14.15	3.02E-05
2012/8/30	31.95	17.83	4.76E-05	2012/9/24	34.23	14.15	4.91E-05	2012/12/28	28.88	22.72	3.23E-05	2012/10/8	34.05	15.11	7.10E-05	2012/9/14	34.07	14.51	8.85E-05	2012/9/25	34.35	15.43	4.27E-05
2012/8/31	31.4	17.47	0.000112748	2012/9/25	34.35	15.43	5.20E-05	2013/1/4	26.03	13.83	0.000132464	2012/10/9	34.5	16.37	4.29E-05	2012/9/17	35.64	14.59	4.44E-05	2012/9/26	35.13	16.81	4.70E-05
2012/9/4	33.61	17.98	2.93E-05	2012/9/26	35.13	16.81	9.91E-05	2013/1/7	25.04	13.79	5.80E-05	2012/10/10	35.09	16.29	2.92E-05	2012/9/18	35.81	14.18	8.19E-05	2012/9/27	33.05	14.84	4.82E-05
2012/9/5	33.64	17.74	1.96E-05	2012/9/27	33.05	14.84	7.06E-05	2013/1/8	24.3	13.62	6.60E-05	2012/10/11	34.52	15.59	2.32E-05	2012/9/19	36.58	13.88	7.23E-05	2012/9/28	32.45	15.73	6.97E-05
2012/9/6	34.07	15.6	7.66E-05	2012/9/28	32.45	15.73	0.000125088	2013/1/9	24.6	13.81	8.70E-05	2012/10/12	33.69	16.14	3.63E-05	2012/9/20	33.58	14.07	7.84E-05	2012/10/1	32.87	16.32	7.92E-05
2012/9/7	32.77	14.38	1.13E-05	2012/10/1	32.87	16.32	0.000108102	2013/1/10	24.59	13.49	2.82E-05	2012/10/15	33.84	15.27	2.19E-05	2012/9/21	33.21	13.98	7.28E-05	2012/10/2	32.53	15.71	8.43E-05
2012/9/10	32.71	16.28	1.12E-05	2012/10/2	32.53	15.71	0.00011464	2013/1/11	24.57	13.36	4.23E-05	2012/10/16	33.54	15.22	5.08E-05	2012/9/24	34.23	14.15	3.80E-05	2012/10/3	35.15	15.43	9.53E-05
2012/9/11	32.38	16.41	1.50E-05	2012/10/3	35.15	15.43	0.000113209	2013/1/15	25.7	13.55	4.22E-05	2012/10/17	32.25	15.07	1.69E-05	2012/9/25	34.35	15.43	4.95E-05	2012/10/4	33.39	14.55	8.60E-05
2012/9/12	33.33	15.8	2.60E-05	2012/10/4	33.39	14.55	0.000135274	2013/1/16	24.39	13.42	6.61E-05	2012/10/18	30.83	15.03	2.38E-05	2012/9/26	35.13	16.81	7.33E-05	2012/10/5	32.76	14.33	4.64E-05
2012/9/13	32.96	14.05	6.03E-05	2012/10/5	32.76	14.33	8.17E-05	2013/1/17	23.99	13.57	0.000284352	2012/10/19	31.91	17.06	2.05E-05	2012/9/27	33.05	14.84	6.25E-05	2012/10/8	34.05	15.11	3.52E-05
2012/9/14	34.07	14.51	4.82E-05	2012/10/8	34.05	15.11	6.29E-05	2013/1/18	21.98	12.46	9.89E-05	2012/10/22	33.13	16.62	3.18E-05	2012/9/28	32.45	15.73	0.000120207	2012/10/9	34.5	16.37	7.17E-05
2012/9/17	35.64	14.59	1.47E-05	2012/10/9	34.5	16.37	8.55E-05	2013/1/22	21.67	12.43	0.000254715	2012/10/23	34.28	18.83	5.12E-05	2012/10/1	32.87	16.32	0.000140824	2012/10/10	35.09	16.29	4.03E-05
2012/9/18	35.81	14.18	1.85E-05	2012/10/10	35.09	16.29	6.65E-05	2013/1/23	22.75	12.46	6.42E-05	2012/10/24	33.61	18.33	5.46E-05	2012/10/2	32.53	15.71	0.000113517	2012/10/11	34.52	15.59	5.19E-05
2012/9/19	36.58	13.88	2.39E-05	2012/10/11	34.52	15.59	8.13E-05	2013/1/24	22.48	12.69	0.000106302	2012/10/25	32.27	18.12	3.41E-05	2012/10/3	35.15	15.43	0.000101515	2012/10/12	33.69	16.14	6.75E-05
2012/9/20	33.58	14.07	4.42E-05	2012/10/12	33.69	16.14	0.000107878	2013/1/25	22.52	12.89	4.35E-05	2012/10/26	32.21	17.81	6.68E-05	2012/10/4	33.39	14.55	0.000122823	2012/10/15	33.84	15.27	5.41E-05
2012/9/21	33.21	13.98	3.04E-05	2012/10/15	33.84	15.27	7.00E-05	2013/1/28	22.98	13.57	7.78E-05	2012/10/31	32.18	18.6	3.65E-05	2012/10/5	32.76	14.33	7.60E-05	2012/10/16	33.54	15.22	8.06E-05
2012/9/24	34.23	14.15	3.43E-05	2012/10/16	33.54	15.22	9.12E-05	2013/1/29	22.97	13.31	0.000106929	2012/11/1	31.29	16.69	2.71E-05	2012/10/8	34.05	15.11	5.52E-05	2012/10/17	32.25	15.07	2.52E-05
2012/9/25	34.35	15.43	3.42E-05	2012/10/17	32.25	15.07	5.12E-05	2013/1/30	22.88	14.32	5.93E-05	2012/11/2	32.42	17.59	3.60E-05	2012/10/9	34.5	16.37	7.99E-05	2012/10/18	30.83	15.03	2.89E-05
2012/9/26	35.13	16.81	3.59E-05	2012/10/18	30.83	15.03	4.62E-05	2013/1/31	22.54	14.28	8.46E-05	2012/11/5	32.1	18.42	5.87E-05	2012/10/10	35.09	16.29	5.86E-05	2012/10/19	31.91	17.06	3.03E-05
2012/9/27	33.05	14.84	3.37E-05	2012/10/19	31.91	17.06	5.35E-05	2013/2/1	22.4	12.9	6.34E-05	2012/11/6	32.02	17.58	1.63E-05	2012/10/11	34.52	15.59	6.01E-05	2012/10/22	33.13	16.62	3.31E-05
2012/9/28	32.45	15.73	4.07E-05	2012/10/22	33.13	16.62	7.07E-05	2013/2/4	23.96	14.67	4.81E-05	2012/11/7	33.98	19.08	5.20E-05	2012/10/12	33.69	16.14	9.55E-05	2012/10/23	34.28	18.83	6.95E-05
2012/10/1	32.87	16.32	9.19E-05	2012/10/23	34.28	18.83	7.56E-05	2013/2/5	23.06	13.72	7.93E-05	2012/11/8	33.51	18.49	6.76E-05	2012/10/15	33.84	15.27	8.20E-05	2012/10/24	33.61	18.33	8.99E-05
2012/10/2	32.53	15.71	4.98E-05	2012/10/24	33.61	18.33	0.000119177	2013/2/6	23.39	13.41	7.10E-05	2012/11/9	31.54	18.61	4.51E-05	2012/10/16	33.54	15.22	8.97E-05	2012/10/25	32.27	18.12	6.95E-05
2012/10/3	35.15	15.43	3.14E-05	2012/10/25	32.27	18.12	7.81E-05	2013/2/7	23.3	13.5	7.81E-05	2012/11/12	30	16.68	2.65E-05	2012/10/17	32.25	15.07	5.72E-05	2012/10/26	32.21	17.81	8.63E-05
2012/10/4	33.39	14.55	3.56E-05	2012/10/26	32.21	17.81	0.000117958	2013/2/8	23.08	13.02	0.000131189	2012/11/13	31.27	16.65	6.55E-05	2012/10/18	30.83	15.03	4.09E-05	2012/10/31	32.18	18.6	4.74E-05
2012/10/5	32.76	14.33	4.07E-05	2012/10/31	32.18	18.6	5.82E-05	2013/2/12	20.7	12.64	0.000116024	2012/11/14	31.5	17.92	5.12E-05	2012/10/19	31.91	17.06	5.35E-05	2012/11/1	31.29	16.69	4.56E-05
2012/10/8	34.05	15.11	3.49E-05	2012/11/1	31.29	16.69	6.65E-05	2013/2/13	21	12.98	6.22E-05	2012/11/15	30.54	17.99	6.42E-05	2012/10/22	33.13	16.62	6.70E-05	2012/11/2	32.42	17.59	4.33E-05
2012/10/9	34.5	16.37	3.17E-05	2012/11/2	32.42	17.59	7.75E-05	2013/2/14	20.21	12.66	6.06E-05	2012/11/16	31.1	16.41	5.63E-05	2012/10/23	34.28	18.83	8.24E-05	2012/11/5	32.1	18.42	3.03E-05
2012/10/10	35.09	16.29	2.53E-05	2012/11/5	32.1	18.42	4.98E-05	2013/2/15	22.59	12.46	0.000109876	2012/11/19	30.97	15.24	0.000109288	2012/10/24	33.61	18.33	9.68E-05	2012/11/6	32.02	17.58	3.21E-05
2012/10/11	34.52	15.59	6.14E-05	2012/11/6	32.02	17.58	3.95E-05	2013/2/19	22.44	12.31	3.34E-05	2012/11/20	29.83	15.08	5.52E-05	2012/10/25	32.27	18.12	8.44E-05	2012/11/7	33.98	19.08	8.22E-05
2012/10/12	33.69	16.14	2.53E-05	2012/11/7	33.98	19.08	0.000125371	2013/2/20	24.97	14.68	3.78E-05	2012/11/21	29.49	15.31	2.63E-05	2012/10/26	32.21	17.81	0.000103869	2012/11/8	33.51	18.49	6.96E-05
2012/10/15	33.84	15.27	3.20E-05	2012/11/8	33.51	18.49	0.000127942	2013/2/21	27.13	15.22	4.41E-05	2012/11/23	29.49	15.14	1.16E-05	2012/10/31	32.18	18.6	5.62E-05	2012/11/9	31.54	18.61	0.000122509
2012/10/16	33.54	15.22	2.79E-05	2012/11/9	31.54	18.61	0.000108282	2013/2/22	24.58	14.17	9.37E-05	2012/11/26	29.38	15.5	3.01E-05	2012/11/1	31.29	16.69	7.16E-05	2012/11/12	30	16.68	4.96E-05
2012/10/17	32.25	15.07	1.57E-05	2012/11/12	30	16.68	5.25E-05	2013/2/25	26.22	18.99	3.83E-05	2012/11/27	28.65	15.92	5.65E-05	2012/11/2	32.42	17.59	8.13E-05	2012/11/13	31.27	16.65	8.60E-05
2012/10/18	30.83	15.03	3.54E-05	2012/11/13	31.27	16.65	9.04E-05	2013/2/26	25.9	16.87	9.13E-05	2012/11/28	28.69	15.51	4.13E-05	2012/11/5	32.1	18.42	3.84E-05	2012/11/14	31.5	17.92	5.91E-05
2012/10/19	31.91	17.06	6.02E-05	2012/11/14	31.5	17.92	7.74E-05	2013/2/27	24.33	14.73	8.55E-05	2012/11/29	28.28	15.06	3.66E-05	2012/11/6	32.02	17.58	4.09E-05	2012/11/15	30.54	17.99	5.77E-05
2012/10/22	33.13	16.62	4.18E-05	2012/11/15	30.54	17.99	8.35E-05	2013/2/28	23.61	15.51	6.88E-05	2012/11/30	27.62	15.87	2.01E-05	2012/11/7	33.98	19.08	0.000110339	2012/11/16	31.1	16.41	0.000106204
2012/10/23	34.28	18.83	0.000176557	2012/11/16	31.1	16.41	0.000150955	2013/3/1	23.68	15.36	5.42E-05	2012/12/3	28.39	16.64	2.88E-05	2012/11/8	33.51	18.49	9.93E-05	2012/11/19	30.97	15.24	3.43E-05
2012/10/24	33.61	18.33	5.43E-05	2012/11/19	30.97	15.24	5.60E-05	2013/3/4	24.28	14.01	4.66E-05	2012/12/4	28.84	17.12	2.07E-05	2012/11/9	31.54	18.61	0.000100845	2012/11/20	29.83	15.08	5.83E-05
2012/10/25	32.27	18.12	0.000108329	2012/11/20	29.83	15.08	6.22E-05	2013/3/5	22.41	13.48	3.41E-05	2012/12/5	29.13	16.46	3.43E-05	2012/11/12	30	16.68	5.80E-05	2012/11/21	29.49	15.31	3.65E-05
2012/10/26	32.21	17.81	6.30E-05	2012/11/21	29.49	15.31	5.26E-05	2013/3/6	22.52	13.53	3.64E-05	2012/12/6	29.89	16.58	2.23E-05	2012/11/13	31.27	16.65	6.97E-05	2012/11/23	29.49	15.14	2.98E-05
2012/10/31	32.18	18.6	5.34E-05	2012/11/23	29.49	15.14	3.34E-05	2013/3/7	21.29	13.06	4.55E-05	2012/12/7	29.65	15.9	1.95E-05	2012/11/14	31.5	17.92	7.09E-05	2012/11/26	29.38	15.5	2.07E-05
2012/11/1	31.29	16.69	3.74E-05	2012/11/26	29.38	15.5	2.93E-05	2013/3/8	20.8	12.59	7.75E-05	2012/12/10	30.32	16.05	1.58E-05	2012/11/15	30.54	17.99	7.32E-05	2012/11/27	28.65	15.92	3.52E-05
2012/11/2	32.42	17.59	4.52E-05	2012/11/27	28.65	15.92	6.35E-05	2013/3/11	19.42	11.56	5.29E-05	2012/12/11	29.94	15.57	1.11E-05	2012/11/16	31.1	16.41	0.000120375	2012/11/28	28.69	15.51	5.50E-05
2012/11/5	32.1	18.42	2.42E-05	2012/11/28	28.69	15.51	8.37E-05	2013/3/12	18.77	12.27	4.71E-05	2012/12/12	29.13	15.95	8.99E-06	2012/11/19	30.97	15.24	4.59E-05	2012/11/29	28.28	15.06	3.14E-05
2012/11/6	32.02	17.58	4.12E-05	2012/11/29	28.28	15.06	4.03E-05	2013/3/13	19.09	11.83	7.07E-05	2012/12/13	29.63	16.56	1.53E-05	2012/11/20	29.83	15.08	6.24E-05	2012/11/30	27.62	15.87	2.63E-05
2012/11/7	33.98	19.08	0.000276234	2012/11/30	27.62	15.87	3.81E-05	2013/3/14	18.36	11.3	3.99E-05	2012/12/14	29.32	17	1.35E-05	2012/11/21	29.49	15.31	4.44E-05	2012/12/3	28.39	16.64	3.61E-05
2012/11/8	33.51	18.49	6.67E-05	2012/12/3	28.39	16.64	3.34E-05	2013/3/15	18.76	11.3	4.96E-05	2012/12/17	28.95	16.34	1.27E-05	2012/11/23	29.49	15.14	3.58E-05	2012/12/4	28.84	17.12	2.82E-05
2012/11/9	31.54	18.61	8.89E-05	2012/12/4	28.84	17.12	3.42E-05	2013/3/18	19.45	13.36	6.21E-05	2012/12/18	28.56	15.57	1.25E-05	2012/11/26	29.38	15.5	3.59E-05	2012/12/5	29.13	16.46	2.42E-05
2012/11/12	30	16.68	2.35E-05	2012/12/5	29.13	16.46	4.14E-05	2013/3/19	21.14	14.39	2.94E-05	2012/12/19	27.64	17.36	1.98E-05	2012/11/27	28.65	15.92	5.14E-05	2012/12/6	29.89	16.58	5.87E-05
2012/11/13	31.27	16.65	8.84E-05	2012/12/6	29.89	16.58	6.13E-05	2013/3/21	19.74	13.99	2.85E-05	2012/12/20	27.61	17.67	1.42E-05	2012/11/28	28.69	15.51	7.72E-05	2012/12/7	29.65	15.9	4.73E-05
2012/11/14	31.5	17.92	7.85E-05	2012/12/7	29.65	15.9	6.90E-05	2013/3/22	19.11	13.57	4.49E-05	2012/12/21	28.88	17.84	5.02E-05	2012/11/29	28.28	15.06	3.95E-05	2012/12/10	30.32	16.05	3.06E-05
2012/11/15	30.54	17.99	7.46E-05	2012/12/10	30.32	16.05	4.80E-05	2013/3/25	19.08	13.74	3.59E-05	2012/12/24	28.88	17.84	7.05E-06	2012/11/30	27.62	15.87	3.75E-05	2012/12/11	29.94	15.57	2.58E-05
2012/11/16	31.1	16.41	8.98E-05	2012/12/11	29.94	15.57	2.72E-05	2013/3/26	17.81	12.77	5.31E-05	2012/12/27	28.08	19.47	2.02E-05	2012/12/3	28.39	16.64	3.50E-05	2012/12/12	29.13	15.95	1.51E-05
2012/11/19	30.97	15.24	0.000168301	2012/12/12	29.13	15.95	2.07E-05	2013/3/27	17.95	13.15	2.50E-05	2012/12/28	28.88	22.72	3.95E-05	2012/12/4	28.84	17.12	3.79E-05	2012/12/13	29.63	16.56	3.43E-05
2012/11/20	29.83	15.08	6.23E-05	2012/12/13	29.63	16.56	4.78E-05	2013/3/28	18.19	12.7	7.10E-05	2012/12/31	28.45	18.02	3.30E-05	2012/12/5	29.13	16.46	2.82E-05	2012/12/14	29.32	17	2.13E-05
2012/11/21	29.49	15.31	1.33E-05	2012/12/14	29.32	17	3.03E-05	2013/4/1	19.2	13.58	7.16E-05	2013/1/2	27.8	14.68	0.00025293	2012/12/6	29.89	16.58	4.96E-05	2012/12/17	28.95	16.34	2.73E-05
2012/11/23	29.49	15.14	3.34E-05	2012/12/17	28.95	16.34	2.98E-05	2013/4/2	19.33	12.78	0.000568415	2013/1/3	26.83	14.56	1.32E-05	2012/12/7	29.65	15.9	6.57E-05	2012/12/18	28.56	15.57	1.66E-05
2012/11/26	29.38	15.5	5.28E-05	2012/12/18	28.56	15.57	2.05E-05	2013/4/3	21.74	14.21	9.28E-05	2013/1/4	26.03	13.83	2.14E-05	2012/12/10	30.32	16.05	3.70E-05	2012/12/19	27.64	17.36	1.25E-05
2012/11/27	28.65	15.92	4.58E-05	2012/12/19	27.64	17.36	2.40E-05	2013/4/4	21.84	13.89	0.000396486	2013/1/7	25.04	13.79	1.04E-05	2012/12/11	29.94	15.57	2.52E-05	2012/12/20	27.61	17.67	1.08E-05
2012/11/28	28.69	15.51	9.92E-05	2012/12/20	27.61	17.67	1.94E-05	2013/4/5	21.39	13.92	0.000589234	2013/1/8	24.3	13.62	1.35E-05	2012/12/12	29.13	15.95	1.96E-05	2012/12/21	28.88	17.84	4.35E-05
2012/11/29	28.28	15.06	8.12E-05	2012/12/21	28.88	17.84	4.10E-05	2013/4/8	21.01	13.19	0.000199453	2013/1/9	24.6	13.81	2.54E-05	2012/12/13	29.63	16.56	3.31E-05	2012/12/27	28.08	19.47	1.38E-05
2012/11/30	27.62	15.87	2.62E-05	2012/12/24	28.88	17.84	2.29E-06	2013/4/9	20.64	12.84	0.000100985	2013/1/10	24.59	13.49	1.32E-05	2012/12/14	29.32	17	3.13E-05	2012/12/28	28.88	22.72	1.86E-05
2012/12/3	28.39	16.64	5.72E-05	2012/12/27	28.08	19.47	2.38E-05	2013/4/10	20.55	12.36	6.20E-05	2013/1/11	24.57	13.36	1.56E-05	2012/12/17	28.95	16.34	2.56E-05	2013/1/2	27.8	14.68	0.000139577
2012/12/4	28.84	17.12	3.79E-05	2012/12/28	28.88	22.72	3.48E-05	2013/4/11	21.2	12.24	8.41E-05	2013/1/14	25.72	13.52	1.79E-05	2012/12/18	28.56	15.57	1.86E-05	2013/1/3	26.83	14.56	1.73E-05
2012/12/5	29.13	16.46	4.69E-05	2012/12/31	28.45	18.02	9.43E-06	2013/4/12	22.59	12.06	8.54E-05	2013/1/15	25.7	13.55	1.71E-05	2012/12/19	27.64	17.36	1.90E-05	2013/1/4	26.03	13.83	1.48E-05
2012/12/6	29.89	16.58	2.78E-05	2013/1/2	27.8	14.68	0.000167902	2013/4/15	29.84	17.27	9.44E-05	2013/1/16	24.39	13.42	2.46E-05	2012/12/20	27.61	17.67	1.41E-05	2013/1/7	25.04	13.79	1.67E-05
2012/12/7	29.65	15.9	3.76E-05	2013/1/3	26.83	14.56	2.97E-05	2013/4/16	27.32	13.96	0.000189061	2013/1/17	23.99	13.57	1.70E-05	2012/12/21	28.88	17.84	4.99E-05	2013/1/8	24.3	13.62	2.19E-05
2012/12/10	30.32	16.05	1.66E-05	2013/1/4	26.03	13.83	2.20E-05	2013/4/17	31.14	16.51	2.69E-05	2013/1/18	21.98	12.46	2.41E-05	2012/12/24	28.88	17.84	8.86E-06	2013/1/9	24.6	13.81	2.08E-05
2012/12/11	29.94	15.57	3.91E-05	2013/1/7	25.04	13.79	2.08E-05	2013/4/18	28.53	17.56	0.000102178	2013/1/22	21.67	12.43	1.77E-05	2012/12/27	28.08	19.47	3.18E-05	2013/1/10	24.59	13.49	4.40E-05
2012/12/12	29.13	15.95	3.21E-05	2013/1/8	24.3	13.62	2.45E-05	2013/4/19	27.57	14.97	6.38E-05	2013/1/23	22.75	12.46	1.78E-05	2012/12/28	28.88	22.72	5.16E-05	2013/1/11	24.57	13.36	2.91E-05
2012/12/13	29.63	16.56	3.01E-05	2013/1/9	24.6	13.81	2.27E-05	2013/4/22	25.07	14.39	2.73E-05	2013/1/24	22.48	12.69	2.08E-05	2012/12/31	28.45	18.02	5.27E-05	2013/1/14	25.72	13.52	3.33E-05
2012/12/14	29.32	17	3.08E-05	2013/1/10	24.59	13.49	4.73E-05	2013/4/23	24.43	13.48	3.02E-05	2013/1/25	22.52	12.89	2.00E-05	2013/1/2	27.8	14.68	6.27E-05	2013/1/15	25.7	13.55	5.95E-05
2012/12/17	28.95	16.34	3.44E-05	2013/1/11	24.57	13.36	3.76E-05	2013/4/24	23.26	13.61	4.26E-05	2013/1/28	22.98	13.57	7.61E-06	2013/1/3	26.83	14.56	3.54E-05	2013/1/16	24.39	13.42	3.28E-05
2012/12/18	28.56	15.57	2.75E-05	2013/1/14	25.72	13.52	3.57E-05	2013/4/25	22.68	13.62	6.13E-05	2013/1/29	22.97	13.31	1.64E-05	2013/1/4	26.03	13.83	2.68E-05	2013/1/17	23.99	13.57	4.81E-05
2012/12/19	27.64	17.36	2.52E-05	2013/1/15	25.7	13.55	5.07E-05	2013/4/26	22.51	13.61	6.81E-05	2013/1/30	22.88	14.32	1.60E-05	2013/1/7	25.04	13.79	2.64E-05	2013/1/18	21.98	12.46	3.19E-05
2012/12/20	27.61	17.67	3.23E-05	2013/1/16	24.39	13.42	3.49E-05	2013/4/30	24.57	13.52	3.77E-05	2013/1/31	22.54	14.28	3.68E-05	2013/1/8	24.3	13.62	2.43E-05	2013/1/22	21.67	12.43	0.000119992
2012/12/21	28.88	17.84	0.000152819	2013/1/17	23.99	13.57	3.50E-05	2013/5/1	26.68	14.49	3.64E-05	2013/2/1	22.4	12.9	3.94E-05	2013/1/9	24.6	13.81	2.44E-05	2013/1/23	22.75	12.46	3.10E-05
2012/12/24	28.88	17.84	9.39E-06	2013/1/18	21.98	12.46	3.81E-05	2013/5/2	24.49	13.59	4.69E-05	2013/2/4	23.96	14.67	4.63E-05	2013/1/10	24.59	13.49	4.36E-05	2013/1/24	22.48	12.69	4.05E-05
2012/12/26	28.73	19.48	2.23E-05	2013/1/22	21.67	12.43	5.48E-05	2013/5/7	24.38	12.83	8.13E-05	2013/2/5	23.06	13.72	2.11E-05	2013/1/11	24.57	13.36	3.76E-05	2013/1/25	22.52	12.89	7.12E-05
2012/12/27	28.08	19.47	7.52E-05	2013/1/23	22.75	12.46	2.85E-05	2013/5/8	22.64	12.66	0.000112313	2013/2/6	23.39	13.41	3.82E-05	2013/1/14	25.72	13.52	3.74E-05	2013/1/28	22.98	13.57	2.52E-05
2012/12/28	28.88	22.72	6.86E-05	2013/1/24	22.48	12.69	5.52E-05	2013/5/9	23.24	13.13	7.17E-05	2013/2/7	23.3	13.5	4.52E-05	2013/1/15	25.7	13.55	4.20E-05	2013/1/29	22.97	13.31	2.18E-05
2012/12/31	28.45	18.02	9.98E-05	2013/1/25	22.52	12.89	6.13E-05	2013/5/10	22.83	12.59	0.000111746	2013/2/8	23.08	13.02	4.71E-05	2013/1/16	24.39	13.42	3.40E-05	2013/1/30	22.88	14.32	4.11E-05
2013/1/2	27.8	14.68	0.000399875	2013/1/28	22.98	13.57	2.01E-05	2013/5/13	23.66	12.55	5.06E-05	2013/2/11	21.68	12.94	2.28E-05	2013/1/17	23.99	13.57	4.31E-05	2013/1/31	22.54	14.28	2.67E-05
2013/1/3	26.83	14.56	2.88E-05	2013/1/29	22.97	13.31	1.92E-05	2013/5/14	24.12	12.77	2.65E-05	2013/2/12	20.7	12.64	2.11E-05	2013/1/18	21.98	12.46	3.63E-05	2013/2/1	22.4	12.9	5.68E-05
2013/1/4	26.03	13.83	2.06E-05	2013/1/30	22.88	14.32	3.81E-05	2013/5/15	24.48	12.81	5.88E-05	2013/2/13	21	12.98	2.85E-05	2013/1/22	21.67	12.43	5.24E-05	2013/2/4	23.96	14.67	0.000105756
2013/1/7	25.04	13.79	3.33E-05	2013/1/31	22.54	14.28	3.84E-05	2013/5/16	24.39	13.07	0.000165272	2013/2/14	20.21	12.66	2.85E-05	2013/1/23	22.75	12.46	2.84E-05	2013/2/5	23.06	13.72	4.86E-05
2013/1/8	24.3	13.62	2.15E-05	2013/2/1	22.4	12.9	7.13E-05	2013/5/17	22.82	12.45	6.22E-05	2013/2/15	22.59	12.46	1.48E-05	2013/1/24	22.48	12.69	3.50E-05	2013/2/6	23.39	13.41	7.72E-05
2013/1/9	24.6	13.81	1.93E-05	2013/2/4	23.96	14.67	0.00010036	2013/5/20	23.44	13.02	2.02E-05	2013/2/19	22.44	12.31	2.27E-05	2013/1/25	22.52	12.89	4.41E-05	2013/2/7	23.3	13.5	9.19E-05
2013/1/10	24.59	13.49	2.02E-05	2013/2/5	23.06	13.72	5.92E-05	2013/5/21	23.11	13.37	3.51E-05	2013/2/20	24.97	14.68	2.16E-05	2013/1/28	22.98	13.57	2.41E-05	2013/2/8	23.08	13.02	4.26E-05
2013/1/11	24.57	13.36	1.06E-05	2013/2/6	23.39	13.41	0.000107297	2013/5/22	24.45	13.82	6.19E-05	2013/2/21	27.13	15.22	8.13E-05	2013/1/29	22.97	13.31	1.95E-05	2013/2/11	21.68	12.94	4.88E-05
2013/1/14	25.72	13.52	1.58E-05	2013/2/7	23.3	13.5	0.000105932	2013/5/23	23.3	14.07	0.001452583	2013/2/22	24.58	14.17	4.15E-05	2013/1/30	22.88	14.32	2.80E-05	2013/2/12	20.7	12.64	4.73E-05
2013/1/15	25.7	13.55	2.84E-05	2013/2/8	23.08	13.02	6.03E-05	2013/5/24	22.57	13.99	0.001683393	2013/2/25	26.22	18.99	8.24E-05	2013/1/31	22.54	14.28	4.02E-05	2013/2/13	21	12.98	5.91E-05
2013/1/16	24.39	13.42	1.36E-05	2013/2/11	21.68	12.94	5.66E-05	2013/5/28	22.95	14.48	0.000422209	2013/2/26	25.9	16.87	0.000222715	2013/2/1	22.4	12.9	5.34E-05	2013/2/14	20.21	12.66	7.59E-05
2013/1/17	23.99	13.57	2.43E-05	2013/2/12	20.7	12.64	6.35E-05	2013/5/29	24.04	14.83	0.000250202	2013/2/27	24.33	14.73	5.49E-05	2013/2/4	23.96	14.67	7.51E-05	2013/2/15	22.59	12.46	4.35E-05
2013/1/18	21.98	12.46	1.29E-05	2013/2/13	21	12.98	5.41E-05	2013/5/30	24.21	14.53	0.000491679	2013/2/28	23.61	15.51	4.31E-05	2013/2/5	23.06	13.72	6.58E-05	2013/2/19	22.44	12.31	6.67E-05
2013/1/22	21.67	12.43	1.24E-05	2013/2/14	20.21	12.66	7.15E-05	2013/5/31	24.41	16.3	0.000327821	2013/3/1	23.68	15.36	5.48E-05	2013/2/6	23.39	13.41	0.000104857	2013/2/20	24.97	14.68	3.59E-05
2013/1/23	22.75	12.46	7.59E-06	2013/2/15	22.59	12.46	5.28E-05	2013/6/3	24.79	16.28	0.000221796	2013/3/4	24.28	14.01	4.61E-05	2013/2/7	23.3	13.5	8.90E-05	2013/2/21	27.13	15.22	0.000103021
2013/1/24	22.48	12.69	1.88E-05	2013/2/19	22.44	12.31	7.05E-05	2013/6/4	24.64	16.27	0.000558781	2013/3/5	22.41	13.48	5.54E-05	2013/2/8	23.08	13.02	4.95E-05	2013/2/22	24.58	14.17	5.33E-05
2013/1/25	22.52	12.89	3.03E-05	2013/2/20	24.97	14.68	5.48E-05	2013/6/5	24.49	17.5	0.000622605	2013/3/6	22.52	13.53	2.71E-05	2013/2/11	21.68	12.94	6.06E-05	2013/2/25	26.22	18.99	0.000113669
2013/1/28	22.98	13.57	1.26E-05	2013/2/21	27.13	15.22	0.00014417	2013/6/6	23.89	16.63	0.000621028	2013/3/7	21.29	13.06	3.53E-05	2013/2/12	20.7	12.64	6.35E-05	2013/2/26	25.9	16.87	0.000147756
2013/1/29	22.97	13.31	1.62E-05	2013/2/22	24.58	14.17	6.89E-05	2013/6/7	22.41	15.14	0.000825864	2013/3/8	20.8	12.59	4.87E-05	2013/2/13	21	12.98	4.17E-05	2013/2/27	24.33	14.73	0.000120278
2013/1/30	22.88	14.32	2.09E-05	2013/2/25	26.22	18.99	0.000295403	2013/6/10	21.74	15.44	0.000279199	2013/3/11	19.42	11.56	1.29E-05	2013/2/14	20.21	12.66	6.39E-05	2013/2/28	23.61	15.51	5.68E-05
2013/1/31	22.54	14.28	2.94E-05	2013/2/26	25.9	16.87	0.000398532	2013/6/11	21.81	17.07	0.000492265	2013/3/12	18.77	12.27	1.85E-05	2013/2/15	22.59	12.46	5.77E-05	2013/3/1	23.68	15.36	0.000109371
2013/2/1	22.4	12.9	4.67E-05	2013/2/27	24.33	14.73	0.000169392	2013/6/12	22.72	18.59	0.00016206	2013/3/13	19.09	11.83	3.78E-05	2013/2/19	22.44	12.31	6.30E-05	2013/3/4	24.28	14.01	4.71E-05
2013/2/4	23.96	14.67	5.32E-05	2013/2/28	23.61	15.51	6.63E-05	2013/6/13	21.47	16.41	0.00094931	2013/3/14	18.36	11.3	1.73E-05	2013/2/20	24.97	14.68	5.29E-05	2013/3/5	22.41	13.48	4.00E-05
2013/2/5	23.06	13.72	4.34E-05	2013/3/1	23.68	15.36	0.000150356	2013/6/14	21.22	17.15	0.00053906	2013/3/15	18.76	11.3	1.63E-05	2013/2/21	27.13	15.22	0.000140278	2013/3/6	22.52	13.53	4.00E-05
2013/2/6	23.39	13.41	3.70E-05	2013/3/4	24.28	14.01	6.81E-05	2013/6/17	21.04	16.8	0.000170521	2013/3/18	19.45	13.36	0.000271094	2013/2/22	24.58	14.17	7.22E-05	2013/3/7	21.29	13.06	3.98E-05
2013/2/7	23.3	13.5	3.55E-05	2013/3/5	22.41	13.48	9.23E-05	2013/6/18	20.64	16.61	0.000234055	2013/3/19	21.14	14.39	5.53E-05	2013/2/25	26.22	18.99	0.000224322	2013/3/8	20.8	12.59	2.19E-05
2013/2/8	23.08	13.02	1.49E-05	2013/3/6	22.52	13.53	6.60E-05	2013/6/19	19.98	16.64	0.000136588	2013/3/20	19.58	12.67	3.98E-05	2013/2/26	25.9	16.87	0.00015252	2013/3/11	19.42	11.56	1.81E-05
2013/2/11	21.68	12.94	8.24E-06	2013/3/7	21.29	13.06	5.75E-05	2013/6/20	25.9	20.49	0.000235226	2013/3/21	19.74	13.99	4.91E-05	2013/2/27	24.33	14.73	0.000148245	2013/3/12	18.77	12.27	3.48E-05
2013/2/12	20.7	12.64	7.45E-06	2013/3/8	20.8	12.59	4.50E-05	2013/6/21	23.68	18.9	0.000346148	2013/3/22	19.11	13.57	2.54E-05	2013/2/28	23.61	15.51	5.07E-05	2013/3/13	19.09	11.83	2.69E-05
2013/2/13	21	12.98	1.84E-05	2013/3/11	19.42	11.56	3.24E-05	2013/6/24	24.32	20.11	0.000206174	2013/3/25	19.08	13.74	6.31E-05	2013/3/1	23.68	15.36	0.000144891	2013/3/14	18.36	11.3	2.35E-05
2013/2/14	20.21	12.66	2.36E-05	2013/3/12	18.77	12.27	3.56E-05	2013/6/25	23.63	18.47	0.000604006	2013/3/26	17.81	12.77	3.18E-05	2013/3/4	24.28	14.01	6.16E-05	2013/3/15	18.76	11.3	2.91E-05
2013/2/15	22.59	12.46	1.88E-05	2013/3/13	19.09	11.83	3.90E-05	2013/6/26	22.82	17.21	0.000300494	2013/3/27	17.95	13.15	4.07E-05	2013/3/5	22.41	13.48	6.35E-05	2013/3/18	19.45	13.36	5.71E-05
2013/2/19	22.44	12.31	1.43E-05	2013/3/14	18.36	11.3	2.99E-05	2013/6/27	23.17	16.86	0.000253427	2013/3/28	18.19	12.7	3.97E-05	2013/3/6	22.52	13.53	5.96E-05	2013/3/19	21.14	14.39	5.95E-05
2013/2/20	24.97	14.68	2.41E-05	2013/3/15	18.76	11.3	4.54E-05	2013/6/28	22.37	16.86	0.000110222	2013/4/2	19.33	12.78	3.16E-05	2013/3/7	21.29	13.06	4.67E-05	2013/3/20	19.58	12.67	5.31E-05
2013/2/21	27.13	15.22	5.21E-05	2013/3/18	19.45	13.36	0.000231137	2013/7/1	22.18	16.37	0.00011971	2013/4/3	21.74	14.21	4.78E-05	2013/3/8	20.8	12.59	4.45E-05	2013/3/21	19.74	13.99	7.11E-05
2013/2/22	24.58	14.17	4.19E-05	2013/3/19	21.14	14.39	0.00010815	2013/7/2	22.63	16.44	0.0001119	2013/4/4	21.84	13.89	5.11E-05	2013/3/11	19.42	11.56	3.06E-05	2013/3/22	19.11	13.57	4.59E-05
2013/2/25	26.22	18.99	8.79E-05	2013/3/20	19.58	12.67	9.83E-05	2013/7/3	25.7	16.2	0.000152314	2013/4/5	21.39	13.92	7.66E-05	2013/3/12	18.77	12.27	3.35E-05	2013/3/25	19.08	13.74	9.42E-05
2013/2/26	25.9	16.87	7.18E-05	2013/3/21	19.74	13.99	0.000108545	2013/7/5	26.74	14.89	5.74E-05	2013/4/8	21.01	13.19	4.63E-05	2013/3/13	19.09	11.83	3.67E-05	2013/3/26	17.81	12.77	6.47E-05
2013/2/27	24.33	14.73	3.31E-05	2013/3/22	19.11	13.57	9.65E-05	2013/7/8	25.37	14.78	0.000124201	2013/4/9	20.64	12.84	6.66E-05	2013/3/14	18.36	11.3	2.43E-05	2013/3/27	17.95	13.15	9.26E-05
2013/2/28	23.61	15.51	3.14E-05	2013/3/25	19.08	13.74	0.00017015	2013/7/9	25.22	14.35	0.000124512	2013/4/10	20.55	12.36	3.08E-05	2013/3/15	18.76	11.3	3.45E-05	2013/3/28	18.19	12.7	4.83E-05
2013/3/1	23.68	15.36	8.63E-05	2013/3/26	17.81	12.77	0.000128244	2013/7/10	26.22	14.21	0.000129688	2013/4/11	21.2	12.24	2.14E-05	2013/3/18	19.45	13.36	9.53E-05	2013/4/2	19.33	12.78	5.40E-05
2013/3/4	24.28	14.01	2.75E-05	2013/3/27	17.95	13.15	0.00014313	2013/7/11	24.58	14.01	0.000145432	2013/4/12	22.59	12.06	3.91E-05	2013/3/19	21.14	14.39	8.97E-05	2013/4/3	21.74	14.21	2.95E-05
2013/3/5	22.41	13.48	5.87E-05	2013/3/28	18.19	12.7	0.00010342	2013/7/12	24.51	13.84	7.19E-05	2013/4/15	29.84	17.27	4.83E-05	2013/3/20	19.58	12.67	8.95E-05	2013/4/4	21.84	13.89	8.85E-05
2013/3/6	22.52	13.53	2.35E-05	2013/4/2	19.33	12.78	8.33E-05	2013/7/16	24.5	14.42	2.99E-05	2013/4/16	27.32	13.96	6.18E-05	2013/3/21	19.74	13.99	9.10E-05	2013/4/5	21.39	13.92	0.000169706
2013/3/7	21.29	13.06	1.55E-05	2013/4/3	21.74	14.21	7.76E-05	2013/7/17	23.3	13.78	4.20E-05	2013/4/17	31.14	16.51	0.000100511	2013/3/22	19.11	13.57	9.44E-05	2013/4/8	21.01	13.19	4.54E-05
2013/3/8	20.8	12.59	2.06E-05	2013/4/4	21.84	13.89	0.000142151	2013/7/18	23.05	13.77	3.88E-05	2013/4/18	28.53	17.56	5.36E-05	2013/3/25	19.08	13.74	0.000114997	2013/4/9	20.64	12.84	5.50E-05
2013/3/11	19.42	11.56	9.15E-06	2013/4/5	21.39	13.92	0.000228973	2013/7/19	24.08	12.54	0.000575235	2013/4/19	27.57	14.97	4.09E-05	2013/3/26	17.81	12.77	7.31E-05	2013/4/10	20.55	12.36	4.32E-05
2013/3/12	18.77	12.27	1.71E-05	2013/4/8	21.01	13.19	6.70E-05	2013/7/22	24.23	12.29	0.0001903	2013/4/22	25.07	14.39	6.97E-05	2013/3/27	17.95	13.15	0.000119043	2013/4/11	21.2	12.24	4.41E-05
2013/3/13	19.09	11.83	1.29E-05	2013/4/9	20.64	12.84	5.27E-05	2013/7/23	23.63	12.66	0.000106851	2013/4/23	24.43	13.48	4.13E-05	2013/3/28	18.19	12.7	8.51E-05	2013/4/12	22.59	12.06	8.49E-05
2013/3/14	18.36	11.3	1.39E-05	2013/4/10	20.55	12.36	7.35E-05	2013/7/24	23.77	13.18	5.96E-05	2013/4/24	23.26	13.61	2.98E-05	2013/4/2	19.33	12.78	8.24E-05	2013/4/15	29.84	17.27	8.21E-05
2013/3/15	18.76	11.3	1.53E-05	2013/4/11	21.2	12.24	6.27E-05	2013/7/25	23.37	12.97	7.35E-05	2013/4/25	22.68	13.62	5.09E-05	2013/4/3	21.74	14.21	6.60E-05	2013/4/16	27.32	13.96	6.52E-05
2013/3/18	19.45	13.36	0.000119838	2013/4/12	22.59	12.06	0.000102452	2013/7/26	22.98	12.72	0.000161619	2013/4/26	22.51	13.61	2.78E-05	2013/4/4	21.84	13.89	0.000133816	2013/4/17	31.14	16.51	0.000310802
2013/3/19	21.14	14.39	7.13E-05	2013/4/15	29.84	17.27	9.14E-05	2013/7/29	22.79	13.39	0.000179816	2013/4/29	23.44	13.71	2.95E-05	2013/4/5	21.39	13.92	0.000173052	2013/4/18	28.53	17.56	9.72E-05
2013/3/20	19.58	12.67	5.76E-05	2013/4/16	27.32	13.96	8.34E-05	2013/7/30	23.48	13.39	0.000208287	2013/4/30	24.57	13.52	3.45E-05	2013/4/8	21.01	13.19	5.83E-05	2013/4/19	27.57	14.97	0.000123569
2013/3/21	19.74	13.99	5.29E-05	2013/4/17	31.14	16.51	0.000258927	2013/7/31	22.95	13.45	0.000158951	2013/5/1	26.68	14.49	1.89E-05	2013/4/9	20.64	12.84	5.28E-05	2013/4/22	25.07	14.39	6.67E-05
2013/3/22	19.11	13.57	3.33E-05	2013/4/18	28.53	17.56	0.000132479	2013/8/1	22.28	12.94	0.000122429	2013/5/2	24.49	13.59	4.73E-05	2013/4/10	20.55	12.36	6.30E-05	2013/4/23	24.43	13.48	0.00013136
2013/3/25	19.08	13.74	4.73E-05	2013/4/19	27.57	14.97	0.000120848	2013/8/2	22.26	11.98	0.000140571	2013/5/3	24.01	12.85	5.36E-05	2013/4/11	21.2	12.24	4.69E-05	2013/4/24	23.26	13.61	7.03E-05
2013/3/26	17.81	12.77	2.88E-05	2013/4/22	25.07	14.39	0.000107607	2013/8/5	22.87	11.84	9.22E-05	2013/5/7	24.38	12.83	1.72E-05	2013/4/12	22.59	12.06	8.76E-05	2013/4/25	22.68	13.62	5.64E-05
2013/3/27	17.95	13.15	6.68E-05	2013/4/23	24.43	13.48	0.000110013	2013/8/6	22.64	12.72	0.000192108	2013/5/8	22.64	12.66	1.44E-05	2013/4/15	29.84	17.27	8.63E-05	2013/4/26	22.51	13.61	6.48E-05
2013/3/28	18.19	12.7	1.26E-05	2013/4/24	23.26	13.61	7.71E-05	2013/8/7	22.56	12.98	0.00017641	2013/5/9	23.24	13.13	2.63E-05	2013/4/16	27.32	13.96	7.73E-05	2013/4/29	23.44	13.71	4.50E-05
2013/4/1	19.2	13.58	2.15E-05	2013/4/25	22.68	13.62	5.78E-05	2013/8/8	22.25	12.73	0.000292442	2013/5/10	22.83	12.59	3.04E-05	2013/4/17	31.14	16.51	0.000176975	2013/4/30	24.57	13.52	5.22E-05
2013/4/2	19.33	12.78	3.44E-05	2013/4/26	22.51	13.61	6.51E-05	2013/8/9	22.64	13.41	0.000220428	2013/5/13	23.66	12.55	2.17E-05	2013/4/18	28.53	17.56	0.000117085	2013/5/2	24.49	13.59	0.000120909
2013/4/3	21.74	14.21	3.44E-05	2013/4/29	23.44	13.71	4.37E-05	2013/8/12	22.68	12.81	0.000144735	2013/5/14	24.12	12.77	1.84E-05	2013/4/19	27.57	14.97	0.000121295	2013/5/3	24.01	12.85	8.19E-05
2013/4/4	21.84	13.89	4.03E-05	2013/4/30	24.57	13.52	7.07E-05	2013/8/13	22.63	12.31	8.36E-05	2013/5/15	24.48	12.81	1.90E-05	2013/4/22	25.07	14.39	8.64E-05	2013/5/6	25.16	12.66	2.38E-05
2013/4/5	21.39	13.92	0.000193135	2013/5/1	26.68	14.49	4.80E-08	2013/8/14	23.15	13.04	0.000125861	2013/5/16	24.39	13.07	1.69E-05	2013/4/23	24.43	13.48	0.00012207	2013/5/7	24.38	12.83	2.79E-05
2013/4/8	21.01	13.19	1.84E-05	2013/5/2	24.49	13.59	0.000167536	2013/8/15	24.15	14.73	0.000108771	2013/5/17	22.82	12.45	2.44E-05	2013/4/24	23.26	13.61	6.77E-05	2013/5/8	22.64	12.66	3.66E-05
2013/4/9	20.64	12.84	2.39E-05	2013/5/3	24.01	12.85	0.000129078	2013/8/16	23.99	14.37	0.000158868	2013/5/20	23.44	13.02	1.49E-05	2013/4/25	22.68	13.62	5.21E-05	2013/5/9	23.24	13.13	3.77E-05
2013/4/10	20.55	12.36	3.62E-05	2013/5/6	25.16	12.66	2.22E-05	2013/8/19	23.48	15.1	5.42E-05	2013/5/21	23.11	13.37	2.18E-05	2013/4/26	22.51	13.61	5.70E-05	2013/5/10	22.83	12.59	7.08E-05
2013/4/11	21.2	12.24	1.85E-05	2013/5/7	24.38	12.83	4.44E-05	2013/8/20	24.18	14.91	0.000139825	2013/5/22	24.45	13.82	5.24E-05	2013/4/29	23.44	13.71	5.62E-05	2013/5/13	23.66	12.55	4.47E-05
2013/4/12	22.59	12.06	4.45E-05	2013/5/8	22.64	12.66	3.86E-05	2013/8/21	24.33	15.94	0.000173926	2013/5/23	23.3	14.07	0.000288526	2013/4/30	24.57	13.52	4.88E-05	2013/5/14	24.12	12.77	4.36E-05
2013/4/15	29.84	17.27	0.000122967	2013/5/9	23.24	13.13	5.83E-05	2013/8/22	23.26	14.76	0.000118465	2013/5/24	22.57	13.99	4.84E-05	2013/5/2	24.49	13.59	0.000161691	2013/5/15	24.48	12.81	4.11E-05
2013/4/16	27.32	13.96	7.28E-05	2013/5/10	22.83	12.59	7.90E-05	2013/8/23	22.7	13.98	0.000109837	2013/5/28	22.95	14.48	0.000114531	2013/5/3	24.01	12.85	7.43E-05	2013/5/16	24.39	13.07	7.22E-05
2013/4/17	31.14	16.51	0.000130234	2013/5/13	23.66	12.55	4.62E-05	2013/8/26	23.43	14.99	0.000102292	2013/5/29	24.04	14.83	8.71E-05	2013/5/6	25.16	12.66	1.96E-05	2013/5/17	22.82	12.45	5.27E-05
2013/4/18	28.53	17.56	6.78E-05	2013/5/14	24.12	12.77	4.70E-05	2013/8/27	27.19	16.77	6.21E-05	2013/5/30	24.21	14.53	3.78E-05	2013/5/7	24.38	12.83	3.75E-05	2013/5/20	23.44	13.02	2.57E-05
2013/4/19	27.57	14.97	3.90E-05	2013/5/15	24.48	12.81	5.12E-05	2013/8/28	29.79	16.49	0.000137688	2013/5/31	24.41	16.3	7.12E-05	2013/5/8	22.64	12.66	4.30E-05	2013/5/21	23.11	13.37	5.54E-05
2013/4/22	25.07	14.39	4.45E-05	2013/5/16	24.39	13.07	6.44E-05	2013/8/29	27.41	16.81	7.74E-05	2013/6/3	24.79	16.28	9.29E-05	2013/5/9	23.24	13.13	5.80E-05	2013/5/22	24.45	13.82	7.00E-05
2013/4/23	24.43	13.48	0.000185189	2013/5/17	22.82	12.45	6.69E-05	2013/8/30	28.1	17.01	0.000138361	2013/6/4	24.64	16.27	8.13E-05	2013/5/10	22.83	12.59	7.42E-05	2013/5/23	23.3	14.07	0.000144001
2013/4/24	23.26	13.61	1.43E-05	2013/5/20	23.44	13.02	3.18E-05	2013/9/3	29.41	16.61	8.80E-05	2013/6/5	24.49	17.5	9.82E-05	2013/5/13	23.66	12.55	4.98E-05	2013/5/24	22.57	13.99	0.000114635
2013/4/25	22.68	13.62	2.61E-05	2013/5/21	23.11	13.37	6.54E-05	2013/9/4	28.73	15.88	4.28E-05	2013/6/6	23.89	16.63	3.80E-05	2013/5/14	24.12	12.77	3.79E-05	2013/5/28	22.95	14.48	5.31E-05
2013/4/26	22.51	13.61	1.79E-05	2013/5/22	24.45	13.82	9.11E-05	2013/9/5	27.44	15.77	0.000103732	2013/6/7	22.41	15.14	7.11E-05	2013/5/15	24.48	12.81	5.11E-05	2013/5/29	24.04	14.83	9.03E-05
2013/4/29	23.44	13.71	1.66E-05	2013/5/23	23.3	14.07	0.000237973	2013/9/6	28.1	15.85	0.000130201	2013/6/10	21.74	15.44	5.42E-05	2013/5/16	24.39	13.07	5.54E-05	2013/5/30	24.21	14.53	5.09E-05
2013/4/30	24.57	13.52	2.20E-05	2013/5/24	22.57	13.99	0.000131775	2013/9/9	27.93	15.63	8.82E-05	2013/6/11	21.81	17.07	8.98E-05	2013/5/17	22.82	12.45	6.70E-05	2013/5/31	24.41	16.3	0.000102552
2013/5/1	26.68	14.49	3.60E-05	2013/5/28	22.95	14.48	5.60E-05	2013/9/10	27.12	14.53	4.52E-05	2013/6/12	22.72	18.59	5.34E-05	2013/5/20	23.44	13.02	3.02E-05	2013/6/3	24.79	16.28	0.000151015
2013/5/2	24.49	13.59	2.49E-05	2013/5/29	24.04	14.83	6.67E-05	2013/9/11	24.32	13.82	5.94E-05	2013/6/13	21.47	16.41	0.000237649	2013/5/21	23.11	13.37	5.78E-05	2013/6/4	24.64	16.27	7.76E-05
2013/5/3	24.01	12.85	0.000108055	2013/5/30	24.21	14.53	5.45E-05	2013/9/12	23.57	14.29	3.84E-05	2013/6/14	21.22	17.15	5.17E-05	2013/5/22	24.45	13.82	7.36E-05	2013/6/5	24.49	17.5	0.000109191
2013/5/6	25.16	12.66	7.63E-06	2013/5/31	24.41	16.3	0.000113561	2013/9/13	23.18	14.16	9.81E-05	2013/6/17	21.04	16.8	8.11E-05	2013/5/23	23.3	14.07	0.000132223	2013/6/6	23.89	16.63	0.000126631
2013/5/7	24.38	12.83	1.69E-05	2013/6/3	24.79	16.28	0.000154978	2013/9/17	23.17	14.53	5.25E-05	2013/6/18	20.64	16.61	5.24E-05	2013/5/24	22.57	13.99	0.000106391	2013/6/7	22.41	15.14	0.000113966
2013/5/8	22.64	12.66	1.05E-05	2013/6/4	24.64	16.27	0.000105385	2013/9/18	22.81	13.59	6.11E-05	2013/6/19	19.98	16.64	5.89E-05	2013/5/28	22.95	14.48	5.02E-05	2013/6/10	21.74	15.44	9.00E-05
2013/5/9	23.24	13.13	2.68E-05	2013/6/5	24.49	17.5	9.82E-05	2013/9/19	21.51	13.16	6.86E-05	2013/6/20	25.9	20.49	0.000304309	2013/5/29	24.04	14.83	6.08E-05	2013/6/11	21.81	17.07	0.000115289
2013/5/10	22.83	12.59	2.90E-05	2013/6/6	23.89	16.63	7.94E-05	2013/9/20	21.38	13.12	7.12E-05	2013/6/21	23.68	18.9	8.27E-05	2013/5/30	24.21	14.53	5.70E-05	2013/6/12	22.72	18.59	0.00010751
2013/5/13	23.66	12.55	1.51E-05	2013/6/7	22.41	15.14	0.000136768	2013/9/24	22.5	14.08	5.69E-05	2013/6/24	24.32	20.11	9.48E-05	2013/5/31	24.41	16.3	0.000117306	2013/6/13	21.47	16.41	0.00011046
2013/5/14	24.12	12.77	1.92E-05	2013/6/10	21.74	15.44	7.46E-05	2013/9/25	22.32	14.01	2.90E-05	2013/6/25	23.63	18.47	0.000127609	2013/6/3	24.79	16.28	0.000160031	2013/6/14	21.22	17.15	6.89E-05
2013/5/15	24.48	12.81	2.41E-05	2013/6/11	21.81	17.07	0.000118272	2013/9/26	21.77	14.06	0.000103443	2013/6/26	22.82	17.21	5.09E-05	2013/6/4	24.64	16.27	7.20E-05	2013/6/17	21.04	16.8	5.10E-05
2013/5/16	24.39	13.07	3.11E-05	2013/6/12	22.72	18.59	9.71E-05	2013/9/27	21.84	15.46	5.80E-05	2013/6/27	23.17	16.86	6.44E-05	2013/6/5	24.49	17.5	7.96E-05	2013/6/18	20.64	16.61	6.15E-05
2013/5/17	22.82	12.45	2.18E-05	2013/6/13	21.47	16.41	0.000206754	2013/9/30	22.98	16.6	9.03E-05	2013/6/28	22.37	16.86	7.48E-05	2013/6/6	23.89	16.63	5.48E-05	2013/6/19	19.98	16.64	0.000193753
2013/5/20	23.44	13.02	2.07E-05	2013/6/14	21.22	17.15	8.22E-05	2013/10/1	22.57	15.54	0.000123226	2013/7/1	22.18	16.37	0.000139724	2013/6/7	22.41	15.14	0.00013516	2013/6/20	25.9	20.49	0.000189503
2013/5/21	23.11	13.37	2.90E-05	2013/6/17	21.04	16.8	8.66E-05	2013/10/2	21.52	16.6	0.000157844	2013/7/2	22.63	16.44	4.82E-05	2013/6/10	21.74	15.44	7.72E-05	2013/6/21	23.68	18.9	0.000126563
2013/5/22	24.45	13.82	0.000116822	2013/6/18	20.64	16.61	6.08E-05	2013/10/3	21.62	17.67	8.55E-05	2013/7/3	25.7	16.2	0.000151018	2013/6/11	21.81	17.07	0.000100059	2013/6/24	24.32	20.11	0.000235758
2013/5/23	23.3	14.07	0.000122952	2013/6/19	19.98	16.64	0.000114095	2013/10/4	21.49	16.74	0.000112832	2013/7/5	26.74	14.89	0.000221371	2013/6/12	22.72	18.59	9.18E-05	2013/6/25	23.63	18.47	0.000107218
2013/5/24	22.57	13.99	3.21E-05	2013/6/20	25.9	20.49	0.000248646	2013/10/7	22.01	19.41	9.98E-05	2013/7/8	25.37	14.78	0.000124252	2013/6/13	21.47	16.41	0.000120971	2013/6/26	22.82	17.21	8.31E-05
2013/5/28	22.95	14.48	0.00011492	2013/6/21	23.68	18.9	0.000137055	2013/10/8	21.95	20.34	8.15E-05	2013/7/9	25.22	14.35	8.55E-05	2013/6/14	21.22	17.15	8.11E-05	2013/6/27	23.17	16.86	5.84E-05
2013/5/29	24.04	14.83	6.38E-05	2013/6/24	24.32	20.11	0.000237179	2013/10/9	23.24	19.6	6.57E-05	2013/7/10	26.22	14.21	4.30E-05	2013/6/17	21.04	16.8	7.72E-05	2013/6/28	22.37	16.86	9.92E-05
2013/5/30	24.21	14.53	2.75E-05	2013/6/25	23.63	18.47	0.000159427	2013/10/10	21.39	16.48	4.16E-05	2013/7/11	24.58	14.01	0.000158039	2013/6/18	20.64	16.61	6.63E-05	2013/7/1	22.18	16.37	0.000112805
2013/5/31	24.41	16.3	5.81E-05	2013/6/26	22.82	17.21	0.000127902	2013/10/11	21.55	15.72	5.89E-05	2013/7/12	24.51	13.84	3.97E-05	2013/6/19	19.98	16.64	0.00010666	2013/7/2	22.63	16.44	8.74E-05
2013/6/3	24.79	16.28	6.17E-05	2013/6/27	23.17	16.86	8.80E-05	2013/10/15	23.52	18.66	3.38E-05	2013/7/15	23.72	13.79	3.57E-05	2013/6/20	25.9	20.49	0.000172124	2013/7/3	25.7	16.2	0.000113216
2013/6/4	24.64	16.27	6.50E-05	2013/6/28	22.37	16.86	0.000116769	2013/10/16	21.73	14.71	4.87E-05	2013/7/16	24.5	14.42	4.31E-05	2013/6/21	23.68	18.9	0.00013025	2013/7/5	26.74	14.89	0.000212488
2013/6/5	24.49	17.5	6.13E-05	2013/7/1	22.18	16.37	0.00014209	2013/10/17	21.22	13.48	3.76E-05	2013/7/17	23.3	13.78	6.83E-05	2013/6/24	24.32	20.11	0.000205522	2013/7/8	25.37	14.78	8.95E-05
2013/6/6	23.89	16.63	6.73E-05	2013/7/2	22.63	16.44	9.60E-05	2013/10/18	20.12	13.04	3.52E-05	2013/7/18	23.05	13.77	2.69E-05	2013/6/25	23.63	18.47	0.000154115	2013/7/9	25.22	14.35	6.88E-05
2013/6/7	22.41	15.14	4.78E-05	2013/7/3	25.7	16.2	0.000176049	2013/10/21	20.91	13.16	3.45E-05	2013/7/19	24.08	12.54	4.48E-05	2013/6/26	22.82	17.21	0.000130512	2013/7/10	26.22	14.21	5.83E-05
2013/6/10	21.74	15.44	2.50E-05	2013/7/5	26.74	14.89	0.000284656	2013/10/22	21.62	13.33	2.44E-05	2013/7/22	24.23	12.29	2.47E-05	2013/6/27	23.17	16.86	8.63E-05	2013/7/11	24.58	14.01	4.97E-05
2013/6/11	21.81	17.07	0.000118562	2013/7/8	25.37	14.78	0.000105067	2013/10/23	23.28	13.42	9.23E-05	2013/7/23	23.63	12.66	4.98E-05	2013/6/28	22.37	16.86	0.000105045	2013/7/12	24.51	13.84	5.32E-05
2013/6/12	22.72	18.59	7.66E-05	2013/7/9	25.22	14.35	6.90E-05	2013/10/24	21.88	13.2	0.000102208	2013/7/24	23.77	13.18	4.62E-05	2013/7/1	22.18	16.37	0.000137911	2013/7/15	23.72	13.79	3.36E-05
2013/6/13	21.47	16.41	4.35E-05	2013/7/10	26.22	14.21	7.26E-05	2013/10/25	20.28	13.09	0.000145321	2013/7/25	23.37	12.97	5.57E-05	2013/7/2	22.63	16.44	9.02E-05	2013/7/16	24.5	14.42	4.38E-05
2013/6/14	21.22	17.15	5.11E-05	2013/7/11	24.58	14.01	8.24E-05	2013/10/28	20.57	13.31	8.37E-05	2013/7/26	22.98	12.72	7.67E-05	2013/7/3	25.7	16.2	9.20E-05	2013/7/17	23.3	13.78	7.24E-05
2013/6/17	21.04	16.8	7.11E-05	2013/7/12	24.51	13.84	8.74E-05	2013/10/29	20.64	13.41	0.000114102	2013/7/29	22.79	13.39	7.49E-05	2013/7/5	26.74	14.89	0.00028257	2013/7/18	23.05	13.77	2.94E-05
2013/6/18	20.64	16.61	1.82E-05	2013/7/15	23.72	13.79	4.35E-05	2013/10/30	20.95	13.65	4.58E-05	2013/7/30	23.48	13.39	4.52E-05	2013/7/8	25.37	14.78	8.62E-05	2013/7/19	24.08	12.54	3.82E-05
2013/6/19	19.98	16.64	0.000111659	2013/7/16	24.5	14.42	5.57E-05	2013/10/31	20.59	13.75	6.54E-05	2013/7/31	22.95	13.45	6.31E-05	2013/7/9	25.22	14.35	5.45E-05	2013/7/22	24.23	12.29	5.28E-05
2013/6/20	25.9	20.49	0.000148552	2013/7/17	23.3	13.78	9.88E-05	2013/11/1	21.29	13.28	8.72E-05	2013/8/1	22.28	12.94	3.39E-05	2013/7/10	26.22	14.21	6.39E-05	2013/7/23	23.63	12.66	2.37E-05
2013/6/21	23.68	18.9	0.000146585	2013/7/18	23.05	13.77	3.15E-05	2013/11/5	22.18	13.27	8.83E-05	2013/8/2	22.26	11.98	4.08E-05	2013/7/11	24.58	14.01	5.91E-05	2013/7/24	23.77	13.18	5.79E-05
2013/6/24	24.32	20.11	0.000210005	2013/7/19	24.08	12.54	6.05E-05	2013/11/6	20.98	12.67	9.84E-05	2013/8/5	22.87	11.84	4.21E-05	2013/7/12	24.51	13.84	7.82E-05	2013/7/25	23.37	12.97	7.20E-05
2013/6/25	23.63	18.47	9.08E-05	2013/7/22	24.23	12.29	4.89E-05	2013/11/7	20.79	13.91	5.10E-05	2013/8/6	22.64	12.72	4.76E-05	2013/7/15	23.72	13.79	3.69E-05	2013/7/26	22.98	12.72	6.60E-05
2013/6/26	22.82	17.21	7.50E-05	2013/7/23	23.63	12.66	4.07E-05	2013/11/8	19.7	12.9	4.41E-05	2013/8/7	22.56	12.98	0.000115016	2013/7/16	24.5	14.42	4.29E-05	2013/7/29	22.79	13.39	4.62E-05
2013/6/27	23.17	16.86	4.78E-05	2013/7/24	23.77	13.18	4.91E-05	2013/11/11	19.69	12.53	3.91E-05	2013/8/8	22.25	12.73	4.31E-05	2013/7/17	23.3	13.78	8.05E-05	2013/7/30	23.48	13.39	4.61E-05
2013/6/28	22.37	16.86	5.00E-05	2013/7/25	23.37	12.97	8.17E-05	2013/11/12	20.32	12.82	7.48E-05	2013/8/9	22.64	13.41	3.98E-05	2013/7/18	23.05	13.77	2.95E-05	2013/7/31	22.95	13.45	6.23E-05
2013/7/1	22.18	16.37	5.09E-05	2013/7/26	22.98	12.72	8.71E-05	2013/11/13	19.63	12.52	4.93E-05	2013/8/12	22.68	12.81	2.96E-05	2013/7/19	24.08	12.54	4.80E-05	2013/8/1	22.28	12.94	3.86E-05
2013/7/2	22.63	16.44	3.48E-05	2013/7/29	22.79	13.39	3.19E-05	2013/11/14	19.92	12.37	0.000224659	2013/8/13	22.63	12.31	3.31E-05	2013/7/22	24.23	12.29	3.77E-05	2013/8/2	22.26	11.98	3.16E-05
2013/7/3	25.7	16.2	3.33E-05	2013/7/30	23.48	13.39	5.46E-05	2013/11/15	19.39	12.19	6.81E-05	2013/8/14	23.15	13.04	2.62E-05	2013/7/23	23.63	12.66	3.26E-05	2013/8/5	22.87	11.84	2.51E-05
2013/7/5	26.74	14.89	5.91E-05	2013/7/31	22.95	13.45	6.89E-05	2013/11/18	19.71	13.1	9.76E-05	2013/8/15	24.15	14.73	4.38E-05	2013/7/24	23.77	13.18	4.63E-05	2013/8/6	22.64	12.72	5.91E-05
2013/7/8	25.37	14.78	3.22E-05	2013/8/1	22.28	12.94	5.25E-05	2013/11/19	19.83	13.39	6.93E-05	2013/8/16	23.99	14.37	3.01E-05	2013/7/25	23.37	12.97	7.33E-05	2013/8/7	22.56	12.98	4.98E-05
2013/7/9	25.22	14.35	2.33E-05	2013/8/2	22.26	11.98	3.34E-05	2013/11/20	19.87	13.4	3.49E-05	2013/8/19	23.48	15.1	2.96E-05	2013/7/26	22.98	12.72	7.70E-05	2013/8/8	22.25	12.73	5.83E-05
2013/7/10	26.22	14.21	4.50E-05	2013/8/5	22.87	11.84	1.67E-05	2013/11/21	18.69	12.66	0.000109773	2013/8/20	24.18	14.91	8.94E-05	2013/7/29	22.79	13.39	3.90E-05	2013/8/9	22.64	13.41	6.15E-05
2013/7/11	24.58	14.01	7.85E-05	2013/8/6	22.64	12.72	4.63E-05	2013/11/22	18.1	12.26	0.0001019	2013/8/21	24.33	15.94	4.66E-05	2013/7/30	23.48	13.39	3.26E-05	2013/8/12	22.68	12.81	5.56E-05
2013/7/12	24.51	13.84	1.21E-05	2013/8/7	22.56	12.98	6.53E-05	2013/11/25	19.23	12.79	4.67E-05	2013/8/22	23.26	14.76	4.03E-05	2013/7/31	22.95	13.45	7.15E-05	2013/8/13	22.63	12.31	3.27E-05
2013/7/15	23.72	13.79	5.16E-06	2013/8/8	22.25	12.73	5.90E-05	2013/11/26	18.64	12.81	4.01E-05	2013/8/23	22.7	13.98	3.95E-05	2013/8/1	22.28	12.94	4.37E-05	2013/8/14	23.15	13.04	3.10E-05
2013/7/16	24.5	14.42	1.27E-05	2013/8/9	22.64	13.41	4.22E-05	2013/11/27	19.62	12.98	4.29E-05	2013/8/27	27.19	16.77	6.97E-05	2013/8/2	22.26	11.98	3.68E-05	2013/8/15	24.15	14.73	5.49E-05
2013/7/17	23.3	13.78	2.27E-05	2013/8/12	22.68	12.81	5.16E-05	2013/11/29	20	13.7	7.62E-05	2013/8/28	29.79	16.49	5.56E-05	2013/8/5	22.87	11.84	1.68E-05	2013/8/16	23.99	14.37	3.94E-05
2013/7/18	23.05	13.77	1.41E-05	2013/8/13	22.63	12.31	3.50E-05	2013/12/2	20.28	14.23	3.72E-05	2013/8/29	27.41	16.81	5.04E-05	2013/8/6	22.64	12.72	3.93E-05	2013/8/19	23.48	15.1	5.97E-05
2013/7/19	24.08	12.54	1.00E-05	2013/8/14	23.15	13.04	2.71E-05	2013/12/3	19.49	14.55	3.88E-05	2013/8/30	28.1	17.01	5.74E-05	2013/8/7	22.56	12.98	6.05E-05	2013/8/20	24.18	14.91	5.03E-05
2013/7/22	24.23	12.29	1.04E-05	2013/8/15	24.15	14.73	4.77E-05	2013/12/4	19.06	14.7	0.000108984	2013/9/3	29.41	16.61	0.000112487	2013/8/8	22.25	12.73	5.22E-05	2013/8/21	24.33	15.94	2.16E-05
2013/7/23	23.63	12.66	9.41E-06	2013/8/16	23.99	14.37	4.94E-05	2013/12/5	18.59	15.08	0.000107644	2013/9/4	28.73	15.88	4.10E-05	2013/8/9	22.64	13.41	4.46E-05	2013/8/22	23.26	14.76	6.56E-05
2013/7/24	23.77	13.18	1.78E-05	2013/8/19	23.48	15.1	4.70E-05	2013/12/6	17.95	13.79	0.000103994	2013/9/5	27.44	15.77	7.77E-05	2013/8/12	22.68	12.81	4.27E-05	2013/8/23	22.7	13.98	4.67E-05
2013/7/25	23.37	12.97	2.16E-05	2013/8/20	24.18	14.91	8.76E-05	2013/12/9	18.1	13.49	3.21E-05	2013/9/6	28.1	15.85	6.42E-05	2013/8/13	22.63	12.31	2.45E-05	2013/8/26	23.43	14.99	2.71E-05
2013/7/26	22.98	12.72	2.81E-05	2013/8/21	24.33	15.94	5.00E-05	2013/12/10	17.95	13.91	2.32E-05	2013/9/9	27.93	15.63	2.63E-05	2013/8/14	23.15	13.04	2.75E-05	2013/8/27	27.19	16.77	8.71E-05
2013/7/29	22.79	13.39	1.66E-05	2013/8/22	23.26	14.76	5.53E-05	2013/12/11	17.98	15.42	6.72E-05	2013/9/10	27.12	14.53	5.18E-05	2013/8/15	24.15	14.73	5.12E-05	2013/8/28	29.79	16.49	5.37E-05
2013/7/30	23.48	13.39	1.87E-05	2013/8/23	22.7	13.98	5.16E-05	2013/12/12	18.19	15.54	5.76E-05	2013/9/11	24.32	13.82	1.64E-05	2013/8/16	23.99	14.37	5.73E-05	2013/8/29	27.41	16.81	5.42E-05
2013/7/31	22.95	13.45	4.68E-05	2013/8/26	23.43	14.99	3.31E-05	2013/12/13	18.42	15.76	0.000159947	2013/9/12	23.57	14.29	2.22E-05	2013/8/19	23.48	15.1	4.35E-05	2013/8/30	28.1	17.01	6.60E-05
2013/8/1	22.28	12.94	5.60E-05	2013/8/27	27.19	16.77	9.33E-05	2013/12/16	17.49	16.03	0.000102958	2013/9/13	23.18	14.16	1.63E-05	2013/8/20	24.18	14.91	7.47E-05	2013/9/3	29.41	16.61	0.000138241
2013/8/2	22.26	11.98	9.62E-06	2013/8/28	29.79	16.49	7.27E-05	2013/12/17	17.7	16.21	2.49E-05	2013/9/16	23.03	14.38	8.78E-05	2013/8/21	24.33	15.94	4.88E-05	2013/9/4	28.73	15.88	7.16E-05
2013/8/5	22.87	11.84	8.19E-06	2013/8/29	27.41	16.81	5.62E-05	2013/12/18	17.26	13.8	8.34E-05	2013/9/17	23.17	14.53	1.96E-05	2013/8/22	23.26	14.76	4.05E-05	2013/9/5	27.44	15.77	9.11E-05
2013/8/6	22.64	12.72	1.57E-05	2013/8/30	28.1	17.01	9.07E-05	2013/12/19	16.7	14.15	4.75E-05	2013/9/18	22.81	13.59	2.58E-05	2013/8/23	22.7	13.98	6.01E-05	2013/9/6	28.1	15.85	0.000124083
2013/8/7	22.56	12.98	2.83E-05	2013/9/3	29.41	16.61	0.000245181	2013/12/20	15.86	13.79	4.12E-05	2013/9/19	21.51	13.16	0.000162831	2013/8/26	23.43	14.99	3.19E-05	2013/9/9	27.93	15.63	4.20E-05
2013/8/8	22.25	12.73	2.40E-05	2013/9/4	28.73	15.88	6.85E-05	2013/12/24	15.26	12.48	3.50E-05	2013/9/20	21.38	13.12	1.69E-05	2013/8/27	27.19	16.77	9.85E-05	2013/9/10	27.12	14.53	2.49E-05
2013/8/9	22.64	13.41	1.99E-05	2013/9/5	27.44	15.77	0.00011633	2013/12/26	15.2	12.33	2.91E-05	2013/9/23	22.27	14.31	2.58E-05	2013/8/28	29.79	16.49	6.81E-05	2013/9/11	24.32	13.82	2.69E-05
2013/8/12	22.68	12.81	1.78E-05	2013/9/6	28.1	15.85	0.000160433	2013/12/27	15.74	12.46	4.61E-05	2013/9/24	22.5	14.08	2.54E-05	2013/8/29	27.41	16.81	5.23E-05	2013/9/12	23.57	14.29	2.25E-05
2013/8/13	22.63	12.31	1.99E-05	2013/9/9	27.93	15.63	5.16E-05	2013/12/30	16.53	13.56	3.80E-05	2013/9/25	22.32	14.01	3.27E-05	2013/8/30	28.1	17.01	8.43E-05	2013/9/13	23.18	14.16	2.70E-05
2013/8/14	23.15	13.04	1.88E-05	2013/9/10	27.12	14.53	3.47E-05	2014/1/6	20.7	13.55	9.55E-05	2013/9/26	21.77	14.06	1.98E-05	2013/9/3	29.41	16.61	0.000236155	2013/9/16	23.03	14.38	1.84E-05
2013/8/15	24.15	14.73	6.23E-05	2013/9/11	24.32	13.82	2.81E-05	2014/1/7	19.67	12.92	9.86E-05	2013/9/27	21.84	15.46	3.31E-05	2013/9/4	28.73	15.88	6.64E-05	2013/9/17	23.17	14.53	1.55E-05
2013/8/16	23.99	14.37	2.89E-05	2013/9/12	23.57	14.29	3.64E-05	2014/1/8	20.17	12.87	3.13E-05	2013/9/30	22.98	16.6	9.49E-05	2013/9/5	27.44	15.77	0.000112157	2013/9/18	22.81	13.59	2.06E-05
2013/8/19	23.48	15.1	1.70E-05	2013/9/13	23.18	14.16	2.12E-05	2014/1/9	19.51	12.89	5.21E-05	2013/10/1	22.57	15.54	3.30E-05	2013/9/6	28.1	15.85	0.000134912	2013/9/19	21.51	13.16	2.24E-05
2013/8/20	24.18	14.91	1.52E-05	2013/9/16	23.03	14.38	4.06E-05	2014/1/10	19.47	12.14	6.90E-05	2013/10/2	21.52	16.6	6.28E-05	2013/9/9	27.93	15.63	4.79E-05	2013/9/20	21.38	13.12	2.81E-05
2013/8/21	24.33	15.94	5.75E-05	2013/9/17	23.17	14.53	2.36E-05	2014/1/14	19.81	12.28	0.000124689	2013/10/3	21.62	17.67	2.77E-05	2013/9/10	27.12	14.53	3.59E-05	2013/9/23	22.27	14.31	3.88E-05
2013/8/22	23.26	14.76	1.68E-05	2013/9/18	22.81	13.59	2.55E-05	2014/1/15	18.7	12.28	5.77E-05	2013/10/4	21.49	16.74	1.75E-05	2013/9/11	24.32	13.82	3.10E-05	2013/9/24	22.5	14.08	3.27E-05
2013/8/23	22.7	13.98	1.33E-05	2013/9/19	21.51	13.16	5.27E-05	2014/1/16	17.91	12.53	5.45E-05	2013/10/7	22.01	19.41	4.59E-05	2013/9/12	23.57	14.29	3.67E-05	2013/9/25	22.32	14.01	5.03E-05
2013/8/26	23.43	14.99	2.23E-05	2013/9/20	21.38	13.12	2.10E-05	2014/1/17	17.12	12.44	9.85E-05	2013/10/8	21.95	20.34	4.15E-05	2013/9/13	23.18	14.16	2.27E-05	2013/9/26	21.77	14.06	3.40E-05
2013/8/27	27.19	16.77	7.53E-05	2013/9/23	22.27	14.31	4.47E-05	2014/1/21	18.26	12.87	4.66E-05	2013/10/9	23.24	19.6	4.21E-05	2013/9/16	23.03	14.38	3.21E-05	2013/9/27	21.84	15.46	4.72E-05
2013/8/28	29.79	16.49	2.26E-05	2013/9/24	22.5	14.08	3.40E-05	2014/1/22	18.17	12.84	8.20E-05	2013/10/10	21.39	16.48	4.68E-05	2013/9/17	23.17	14.53	2.45E-05	2013/9/30	22.98	16.6	4.70E-05
2013/8/29	27.41	16.81	2.41E-05	2013/9/25	22.32	14.01	3.98E-05	2014/1/23	18.79	13.77	7.53E-05	2013/10/11	21.55	15.72	2.20E-05	2013/9/18	22.81	13.59	2.20E-05	2013/10/1	22.57	15.54	3.59E-05
2013/8/30	28.1	17.01	5.15E-05	2013/9/26	21.77	14.06	3.93E-05	2014/1/24	19.46	18.14	9.75E-05	2013/10/14	22.52	16.07	2.45E-05	2013/9/19	21.51	13.16	4.46E-05	2013/10/2	21.52	16.6	5.33E-05
2013/9/3	29.41	16.61	0.000105786	2013/9/27	21.84	15.46	3.80E-05	2014/1/27	20.89	17.42	0.000110261	2013/10/15	23.52	18.66	5.96E-05	2013/9/20	21.38	13.12	3.16E-05	2013/10/3	21.62	17.67	2.68E-05
2013/9/4	28.73	15.88	2.23E-05	2013/9/30	22.98	16.6	5.99E-05	2014/1/28	20.83	15.8	7.00E-05	2013/10/16	21.73	14.71	3.92E-05	2013/9/23	22.27	14.31	3.75E-05	2013/10/4	21.49	16.74	2.83E-05
2013/9/5	27.44	15.77	1.69E-05	2013/10/1	22.57	15.54	5.67E-05	2014/1/29	20.81	17.35	5.99E-05	2013/10/17	21.22	13.48	3.88E-05	2013/9/24	22.5	14.08	3.86E-05	2013/10/7	22.01	19.41	3.45E-05
2013/9/6	28.1	15.85	7.43E-05	2013/10/2	21.52	16.6	6.00E-05	2014/1/30	19.76	17.29	0.000162809	2013/10/18	20.12	13.04	4.04E-05	2013/9/25	22.32	14.01	3.86E-05	2013/10/8	21.95	20.34	4.49E-05
2013/9/9	27.93	15.63	2.27E-05	2013/10/3	21.62	17.67	4.67E-05	2014/1/31	20.35	18.41	0.0001399	2013/10/21	20.91	13.16	1.57E-05	2013/9/26	21.77	14.06	3.57E-05	2013/10/9	23.24	19.6	4.05E-05
2013/9/10	27.12	14.53	2.23E-05	2013/10/4	21.49	16.74	3.04E-05	2014/2/3	21.65	21.44	0.000142138	2013/10/22	21.62	13.33	2.88E-05	2013/9/27	21.84	15.46	3.79E-05	2013/10/10	21.39	16.48	4.14E-05
2013/9/11	24.32	13.82	1.20E-05	2013/10/7	22.01	19.41	5.04E-05	2014/2/4	21.47	19.11	0.000258308	2013/10/23	23.28	13.42	2.65E-05	2013/9/30	22.98	16.6	3.85E-05	2013/10/11	21.55	15.72	1.90E-05
2013/9/12	23.57	14.29	1.25E-05	2013/10/8	21.95	20.34	4.94E-05	2014/2/5	20.65	19.95	0.000153238	2013/10/24	21.88	13.2	1.73E-05	2013/10/1	22.57	15.54	4.96E-05	2013/10/14	22.52	16.07	1.88E-05
2013/9/13	23.18	14.16	1.13E-05	2013/10/9	23.24	19.6	4.90E-05	2014/2/6	19.65	17.23	9.12E-05	2013/10/25	20.28	13.09	1.82E-05	2013/10/2	21.52	16.6	4.99E-05	2013/10/15	23.52	18.66	2.84E-05
2013/9/16	23.03	14.38	6.35E-05	2013/10/10	21.39	16.48	4.33E-05	2014/2/7	19.03	15.29	5.47E-05	2013/10/28	20.57	13.31	1.97E-05	2013/10/3	21.62	17.67	3.71E-05	2013/10/16	21.73	14.71	3.57E-05
2013/9/17	23.17	14.53	6.37E-06	2013/10/11	21.55	15.72	1.96E-05	2014/2/10	19.18	15.26	4.96E-05	2013/10/29	20.64	13.41	1.45E-05	2013/10/4	21.49	16.74	3.56E-05	2013/10/17	21.22	13.48	3.35E-05
2013/9/18	22.81	13.59	5.71E-05	2013/10/14	22.52	16.07	3.12E-05	2014/2/12	19.23	14.3	4.62E-05	2013/10/30	20.95	13.65	2.34E-05	2013/10/7	22.01	19.41	5.31E-05	2013/10/18	20.12	13.04	3.04E-05
2013/9/19	21.51	13.16	1.80E-05	2013/10/15	23.52	18.66	3.42E-05	2014/2/13	19	14.14	5.77E-05	2013/10/31	20.59	13.75	3.18E-05	2013/10/8	21.95	20.34	4.74E-05	2013/10/21	20.91	13.16	1.53E-05
2013/9/20	21.38	13.12	1.85E-05	2013/10/16	21.73	14.71	3.31E-05	2014/2/14	17.95	13.57	0.000243134	2013/11/1	21.29	13.28	3.45E-05	2013/10/9	23.24	19.6	5.05E-05	2013/10/22	21.62	13.33	3.84E-05
2013/9/23	22.27	14.31	2.05E-05	2013/10/17	21.22	13.48	3.30E-05	2014/2/18	18.43	13.87	0.000217814	2013/11/4	21.74	12.93	3.18E-05	2013/10/10	21.39	16.48	4.09E-05	2013/10/23	23.28	13.42	1.81E-05
2013/9/24	22.5	14.08	1.85E-05	2013/10/18	20.12	13.04	2.84E-05	2014/2/19	18.35	15.5	6.39E-05	2013/11/5	22.18	13.27	2.19E-05	2013/10/11	21.55	15.72	2.74E-05	2013/10/24	21.88	13.2	1.54E-05
2013/9/25	22.32	14.01	3.25E-05	2013/10/21	20.91	13.16	1.61E-05	2014/2/20	17.59	14.79	0.000125842	2013/11/6	20.98	12.67	2.09E-05	2013/10/14	22.52	16.07	3.04E-05	2013/10/25	20.28	13.09	2.29E-05
2013/9/26	21.77	14.06	2.80E-05	2013/10/22	21.62	13.33	4.49E-05	2014/2/21	17.9	14.68	7.18E-05	2013/11/7	20.79	13.91	6.06E-05	2013/10/15	23.52	18.66	3.13E-05	2013/10/28	20.57	13.31	2.15E-05
2013/9/27	21.84	15.46	2.57E-05	2013/10/23	23.28	13.42	3.47E-05	2014/2/24	18.16	14.23	0.000141222	2013/11/8	19.7	12.9	5.31E-05	2013/10/16	21.73	14.71	2.62E-05	2013/10/29	20.64	13.41	1.26E-05
2013/9/30	22.98	16.6	6.40E-05	2013/10/24	21.88	13.2	2.46E-05	2014/2/25	18.47	13.67	4.93E-05	2013/11/11	19.69	12.53	1.84E-05	2013/10/17	21.22	13.48	4.06E-05	2013/10/30	20.95	13.65	1.75E-05
2013/10/1	22.57	15.54	3.31E-05	2013/10/25	20.28	13.09	3.27E-05	2014/2/26	18.48	14.35	6.84E-05	2013/11/12	20.32	12.82	2.42E-05	2013/10/18	20.12	13.04	3.25E-05	2013/10/31	20.59	13.75	2.58E-05
2013/10/2	21.52	16.6	4.09E-05	2013/10/28	20.57	13.31	2.92E-05	2014/2/27	18.81	14.04	7.39E-05	2013/11/13	19.63	12.52	6.37E-05	2013/10/21	20.91	13.16	2.01E-05	2013/11/1	21.29	13.28	1.70E-05
2013/10/3	21.62	17.67	7.51E-05	2013/10/29	20.64	13.41	2.49E-05	2014/2/28	18.71	14	0.000111111	2013/11/14	19.92	12.37	0.000107219	2013/10/22	21.62	13.33	4.45E-05	2013/11/4	21.74	12.93	1.47E-05
2013/10/4	21.49	16.74	1.90E-05	2013/10/30	20.95	13.65	3.52E-05	2014/3/3	20.9	16	0.000145439	2013/11/15	19.39	12.19	2.61E-05	2013/10/23	23.28	13.42	2.44E-05	2013/11/5	22.18	13.27	2.40E-05
2013/10/7	22.01	19.41	6.70E-05	2013/10/31	20.59	13.75	4.48E-05	2014/3/4	19.88	14.1	6.12E-05	2013/11/18	19.71	13.1	2.11E-05	2013/10/24	21.88	13.2	1.87E-05	2013/11/6	20.98	12.67	1.50E-05
2013/10/8	21.95	20.34	4.93E-05	2013/11/1	21.29	13.28	3.79E-05	2014/3/5	20.29	13.89	4.84E-05	2013/11/19	19.83	13.39	3.59E-05	2013/10/25	20.28	13.09	2.89E-05	2013/11/7	20.79	13.91	0.000112026
2013/10/9	23.24	19.6	4.82E-05	2013/11/4	21.74	12.93	2.62E-05	2014/3/6	19.96	14.21	8.69E-05	2013/11/20	19.87	13.4	4.10E-05	2013/10/28	20.57	13.31	3.01E-05	2013/11/8	19.7	12.9	5.78E-05
2013/10/10	21.39	16.48	9.85E-05	2013/11/5	22.18	13.27	3.90E-05	2014/3/7	20.01	14.11	4.99E-05	2013/11/21	18.69	12.66	3.46E-05	2013/10/29	20.64	13.41	2.65E-05	2013/11/11	19.69	12.53	1.24E-05
2013/10/11	21.55	15.72	2.33E-05	2013/11/6	20.98	12.67	3.75E-05	2014/3/10	20.33	14.2	6.93E-05	2013/11/22	18.1	12.26	2.67E-05	2013/10/30	20.95	13.65	3.37E-05	2013/11/12	20.32	12.82	1.93E-05
2013/10/14	22.52	16.07	4.06E-05	2013/11/7	20.79	13.91	0.000274716	2014/3/11	20.67	14.8	7.09E-05	2013/11/25	19.23	12.79	2.24E-05	2013/10/31	20.59	13.75	4.55E-05	2013/11/13	19.63	12.52	3.80E-05
2013/10/15	23.52	18.66	5.45E-05	2013/11/8	19.7	12.9	6.65E-05	2014/3/12	20.9	14.47	5.94E-05	2013/11/26	18.64	12.81	2.30E-05	2013/11/1	21.29	13.28	3.66E-05	2013/11/14	19.92	12.37	2.82E-05
2013/10/16	21.73	14.71	5.89E-05	2013/11/11	19.69	12.53	2.39E-05	2014/3/13	20.83	16.22	7.03E-05	2013/11/27	19.62	12.98	1.65E-05	2013/11/4	21.74	12.93	2.31E-05	2013/11/15	19.39	12.19	1.76E-05
2013/10/17	21.22	13.48	2.33E-05	2013/11/12	20.32	12.82	3.94E-05	2014/3/14	21.7	17.82	0.000123512	2013/11/29	20	13.7	1.22E-05	2013/11/5	22.18	13.27	3.33E-05	2013/11/18	19.71	13.1	3.75E-05
2013/10/18	20.12	13.04	1.65E-05	2013/11/13	19.63	12.52	5.73E-05	2014/3/17	20.34	15.64	0.000138323	2013/12/2	20.28	14.23	2.65E-05	2013/11/6	20.98	12.67	4.30E-05	2013/11/19	19.83	13.39	2.24E-05
2013/10/21	20.91	13.16	9.55E-06	2013/11/14	19.92	12.37	5.60E-05	2014/3/18	20.25	14.52	7.84E-05	2013/12/3	19.49	14.55	2.47E-05	2013/11/7	20.79	13.91	0.000229677	2013/11/20	19.87	13.4	4.80E-05
2013/10/22	21.62	13.33	2.99E-05	2013/11/15	19.39	12.19	2.66E-05	2014/3/19	19.88	15.12	0.000193565	2013/12/4	19.06	14.7	4.86E-05	2013/11/8	19.7	12.9	4.98E-05	2013/11/21	18.69	12.66	2.90E-05
2013/10/23	23.28	13.42	2.95E-05	2013/11/18	19.71	13.1	4.88E-05	2014/3/20	19.69	14.52	0.000179958	2013/12/5	18.59	15.08	3.04E-05	2013/11/11	19.69	12.53	2.34E-05	2013/11/22	18.1	12.26	2.27E-05
2013/10/24	21.88	13.2	1.30E-05	2013/11/19	19.83	13.39	3.05E-05	2014/3/24	19.52	15.09	0.000101213	2013/12/6	17.95	13.79	4.03E-05	2013/11/12	20.32	12.82	2.99E-05	2013/11/25	19.23	12.79	1.37E-05
2013/10/25	20.28	13.09	9.51E-06	2013/11/20	19.87	13.4	5.50E-05	2014/3/25	19.19	14.02	9.44E-05	2013/12/9	18.1	13.49	2.75E-05	2013/11/13	19.63	12.52	5.66E-05	2013/11/26	18.64	12.81	1.20E-05
2013/10/28	20.57	13.31	9.53E-06	2013/11/21	18.69	12.66	4.51E-05	2014/3/26	19.17	14.93	9.31E-05	2013/12/10	17.95	13.91	2.45E-05	2013/11/14	19.92	12.37	3.60E-05	2013/11/27	19.62	12.98	1.46E-05
2013/10/29	20.64	13.41	1.64E-05	2013/11/22	18.1	12.26	3.12E-05	2014/3/27	19.28	14.62	0.000170461	2013/12/11	17.98	15.42	3.17E-05	2013/11/15	19.39	12.19	2.72E-05	2013/11/29	20	13.7	9.47E-06
2013/10/30	20.95	13.65	3.53E-05	2013/11/25	19.23	12.79	1.74E-05	2014/3/28	19.15	14.41	7.94E-05	2013/12/12	18.19	15.54	5.64E-05	2013/11/18	19.71	13.1	5.06E-05	2013/12/2	20.28	14.23	1.83E-05
2013/10/31	20.59	13.75	3.06E-05	2013/11/26	18.64	12.81	2.07E-05	2014/3/31	19.26	13.88	4.85E-05	2013/12/13	18.42	15.76	1.90E-05	2013/11/19	19.83	13.39	2.72E-05	2013/12/3	19.49	14.55	3.70E-05
2013/11/1	21.29	13.28	3.29E-05	2013/11/27	19.62	12.98	2.53E-05	2014/4/1	19.61	13.1	5.71E-05	2013/12/16	17.49	16.03	2.89E-05	2013/11/20	19.87	13.4	4.64E-05	2013/12/4	19.06	14.7	0.000135861
2013/11/4	21.74	12.93	1.34E-05	2013/11/29	20	13.7	1.19E-05	2014/4/2	19.79	13.09	7.28E-05	2013/12/17	17.7	16.21	3.27E-05	2013/11/21	18.69	12.66	4.19E-05	2013/12/5	18.59	15.08	6.59E-05
2013/11/5	22.18	13.27	2.02E-05	2013/12/2	20.28	14.23	3.37E-05	2014/4/3	18.45	13.37	4.98E-05	2013/12/18	17.26	13.8	3.25E-05	2013/11/22	18.1	12.26	3.52E-05	2013/12/6	17.95	13.79	4.01E-05
2013/11/6	20.98	12.67	1.90E-05	2013/12/3	19.49	14.55	5.10E-05	2014/4/4	18.28	13.96	2.92E-05	2013/12/19	16.7	14.15	9.64E-05	2013/11/25	19.23	12.79	1.30E-05	2013/12/9	18.1	13.49	2.21E-05
2013/11/7	20.79	13.91	3.86E-05	2013/12/4	19.06	14.7	0.000128438	2014/4/7	18.64	15.57	4.33E-05	2013/12/20	15.86	13.79	2.78E-05	2013/11/26	18.64	12.81	2.24E-05	2013/12/10	17.95	13.91	4.81E-05
2013/11/8	19.7	12.9	3.46E-05	2013/12/5	18.59	15.08	9.23E-05	2014/4/8	18.89	14.89	8.35E-05	2013/12/23	15.42	13.04	2.29E-05	2013/11/27	19.62	12.98	2.12E-05	2013/12/11	17.98	15.42	4.80E-05
2013/11/11	19.69	12.53	1.13E-05	2013/12/6	17.95	13.79	9.03E-05	2014/4/9	18.55	13.82	0.000101992	2013/12/24	15.26	12.48	1.03E-05	2013/11/29	20	13.7	1.32E-05	2013/12/12	18.19	15.54	5.79E-05
2013/11/12	20.32	12.82	2.41E-05	2013/12/9	18.1	13.49	5.07E-05	2014/4/10	18.72	15.89	7.92E-05	2013/12/27	15.74	12.46	2.97E-05	2013/12/2	20.28	14.23	3.82E-05	2013/12/13	18.42	15.76	2.33E-05
2013/11/13	19.63	12.52	2.03E-05	2013/12/10	17.95	13.91	5.33E-05	2014/4/11	18.39	17.03	0.000113538	2013/12/30	16.53	13.56	2.00E-05	2013/12/3	19.49	14.55	5.30E-05	2013/12/16	17.49	16.03	5.41E-05
2013/11/14	19.92	12.37	2.03E-05	2013/12/11	17.98	15.42	4.49E-05	2014/4/14	18.71	16.11	7.96E-05	2013/12/31	17.76	13.72	8.45E-06	2013/12/4	19.06	14.7	9.64E-05	2013/12/17	17.7	16.21	2.75E-05
2013/11/15	19.39	12.19	6.29E-06	2013/12/12	18.19	15.54	8.65E-05	2014/4/15	18.71	15.61	5.50E-05	2014/1/2	20.24	14.23	4.98E-05	2013/12/5	18.59	15.08	6.04E-05	2013/12/18	17.26	13.8	2.15E-05
2013/11/18	19.71	13.1	2.26E-05	2013/12/13	18.42	15.76	4.08E-05	2014/4/16	18.9	14.18	8.20E-05	2014/1/3	20.6	13.76	2.24E-05	2013/12/6	17.95	13.79	7.37E-05	2013/12/19	16.7	14.15	3.60E-05
2013/11/19	19.83	13.39	3.03E-05	2013/12/16	17.49	16.03	5.97E-05	2014/4/17	18.93	13.36	9.03E-05	2014/1/6	20.7	13.55	2.27E-05	2013/12/9	18.1	13.49	5.05E-05	2013/12/20	15.86	13.79	2.07E-05
2013/11/20	19.87	13.4	3.93E-05	2013/12/17	17.7	16.21	3.70E-05	2014/4/21	18.28	13.25	4.70E-05	2014/1/7	19.67	12.92	1.51E-05	2013/12/10	17.95	13.91	4.67E-05	2013/12/23	15.42	13.04	6.93E-06
2013/11/21	18.69	12.66	1.87E-05	2013/12/18	17.26	13.8	6.10E-05	2014/4/22	18.81	13.19	3.66E-05	2014/1/8	20.17	12.87	1.61E-05	2013/12/11	17.98	15.42	4.81E-05	2013/12/27	15.74	12.46	7.17E-06
2013/11/22	18.1	12.26	6.01E-06	2013/12/19	16.7	14.15	6.80E-05	2014/4/23	18.46	13.27	4.46E-05	2014/1/9	19.51	12.89	2.99E-05	2013/12/12	18.19	15.54	8.07E-05	2013/12/30	16.53	13.56	7.70E-06
2013/11/25	19.23	12.79	7.81E-06	2013/12/20	15.86	13.79	3.12E-05	2014/4/24	18.36	13.32	5.67E-05	2014/1/10	19.47	12.14	4.57E-05	2013/12/13	18.42	15.76	3.91E-05	2014/1/2	20.24	14.23	9.13E-05
2013/11/26	18.64	12.81	9.04E-06	2013/12/23	15.42	13.04	1.17E-05	2014/4/25	18.88	14.06	6.68E-05	2014/1/13	19.75	13.28	2.08E-05	2013/12/16	17.49	16.03	4.97E-05	2014/1/3	20.6	13.76	4.49E-05
2013/11/27	19.62	12.98	5.80E-06	2013/12/24	15.26	12.48	2.86E-06	2014/4/28	19.14	13.97	2.71E-05	2014/1/14	19.81	12.28	9.51E-05	2013/12/17	17.7	16.21	3.41E-05	2014/1/6	20.7	13.55	5.03E-05
2013/11/29	20	13.7	8.01E-06	2013/12/27	15.74	12.46	2.12E-05	2014/4/30	19.37	13.41	5.94E-05	2014/1/15	18.7	12.28	1.25E-05	2013/12/18	17.26	13.8	3.29E-05	2014/1/7	19.67	12.92	2.50E-05
2013/12/2	20.28	14.23	1.34E-05	2013/12/30	16.53	13.56	1.67E-05	2014/5/1	18.44	13.25	7.18E-05	2014/1/16	17.91	12.53	1.17E-05	2013/12/19	16.7	14.15	4.24E-05	2014/1/8	20.17	12.87	2.55E-05
2013/12/3	19.49	14.55	2.34E-05	2013/12/31	17.76	13.72	1.15E-06	2014/5/2	17.8	12.91	2.00E-05	2014/1/17	17.12	12.44	1.54E-05	2013/12/20	15.86	13.79	3.11E-05	2014/1/9	19.51	12.89	6.20E-05
2013/12/4	19.06	14.7	5.94E-05	2014/1/2	20.24	14.23	0.000131379	2014/5/7	17.71	13.4	4.72E-05	2014/1/21	18.26	12.87	2.53E-05	2013/12/23	15.42	13.04	1.72E-05	2014/1/10	19.47	12.14	4.68E-05
2013/12/5	18.59	15.08	2.91E-05	2014/1/3	20.6	13.76	3.77E-05	2014/5/8	17.49	13.43	4.41E-05	2014/1/22	18.17	12.84	2.51E-05	2013/12/24	15.26	12.48	1.01E-05	2014/1/13	19.75	13.28	2.77E-05
2013/12/6	17.95	13.79	6.82E-05	2014/1/6	20.7	13.55	4.83E-05	2014/5/9	17	12.92	6.81E-05	2014/1/23	18.79	13.77	2.31E-05	2013/12/27	15.74	12.46	1.86E-05	2014/1/14	19.81	12.28	4.05E-05
2013/12/9	18.1	13.49	1.18E-05	2014/1/7	19.67	12.92	3.67E-05	2014/5/12	16.65	12.23	4.22E-05	2014/1/24	19.46	18.14	5.88E-05	2013/12/30	16.53	13.56	2.65E-05	2014/1/15	18.7	12.28	4.50E-05
2013/12/10	17.95	13.91	1.09E-05	2014/1/8	20.17	12.87	2.86E-05	2014/5/13	16.86	12.13	3.26E-05	2014/1/27	20.89	17.42	0.000126878	2013/12/31	17.76	13.72	4.37E-06	2014/1/16	17.91	12.53	2.91E-05
2013/12/11	17.98	15.42	2.78E-05	2014/1/9	19.51	12.89	9.62E-05	2014/5/14	16.72	12.17	2.00E-05	2014/1/28	20.83	15.8	3.86E-05	2014/1/2	20.24	14.23	0.000119211	2014/1/17	17.12	12.44	5.37E-05
2013/12/12	18.19	15.54	2.99E-05	2014/1/10	19.47	12.14	8.17E-05	2014/5/15	15.94	13.17	4.14E-05	2014/1/29	20.81	17.35	0.000143863	2014/1/3	20.6	13.76	4.20E-05	2014/1/21	18.26	12.87	5.45E-05
2013/12/13	18.42	15.76	2.08E-05	2014/1/13	19.75	13.28	3.01E-05	2014/5/16	15.42	12.44	2.71E-05	2014/1/30	19.76	17.29	0.000137799	2014/1/6	20.7	13.55	4.07E-05	2014/1/22	18.17	12.84	3.74E-05
2013/12/16	17.49	16.03	4.44E-05	2014/1/14	19.81	12.28	7.73E-05	2014/5/19	15.9	12.42	4.63E-05	2014/1/31	20.35	18.41	7.51E-05	2014/1/7	19.67	12.92	3.24E-05	2014/1/23	18.79	13.77	6.25E-05
2013/12/17	17.7	16.21	1.93E-05	2014/1/15	18.7	12.28	2.38E-05	2014/5/20	16.2	12.96	3.11E-05	2014/2/3	21.65	21.44	7.95E-05	2014/1/8	20.17	12.87	2.31E-05	2014/1/24	19.46	18.14	0.000110239
2013/12/18	17.26	13.8	0.000100889	2014/1/16	17.91	12.53	2.65E-05	2014/5/21	16.38	11.91	4.06E-05	2014/2/4	21.47	19.11	6.42E-05	2014/1/9	19.51	12.89	7.79E-05	2014/1/27	20.89	17.42	9.36E-05
2013/12/19	16.7	14.15	1.74E-05	2014/1/17	17.12	12.44	4.81E-05	2014/5/22	16.05	12.03	4.68E-05	2014/2/5	20.65	19.95	6.72E-05	2014/1/10	19.47	12.14	5.75E-05	2014/1/28	20.83	15.8	6.16E-05
2013/12/20	15.86	13.79	1.21E-05	2014/1/21	18.26	12.87	4.02E-05	2014/5/23	15.89	11.36	1.94E-05	2014/2/6	19.65	17.23	6.42E-05	2014/1/13	19.75	13.28	3.25E-05	2014/1/29	20.81	17.35	0.000170822
2013/12/23	15.42	13.04	1.25E-05	2014/1/22	18.17	12.84	5.18E-05	2014/5/27	16.1	11.51	4.14E-05	2014/2/7	19.03	15.29	6.54E-05	2014/1/14	19.81	12.28	4.38E-05	2014/1/30	19.76	17.29	0.000108958
2013/12/24	15.26	12.48	1.62E-06	2014/1/23	18.79	13.77	7.81E-05	2014/5/28	16.02	11.68	3.85E-05	2014/2/10	19.18	15.26	1.66E-05	2014/1/15	18.7	12.28	2.22E-05	2014/1/31	20.35	18.41	0.000166115
2013/12/26	15.2	12.33	4.39E-06	2014/1/24	19.46	18.14	0.000169941	2014/5/29	15.55	11.57	3.74E-05	2014/2/11	19.05	14.51	4.41E-05	2014/1/16	17.91	12.53	2.12E-05	2014/2/3	21.65	21.44	0.000141442
2013/12/27	15.74	12.46	5.11E-06	2014/1/27	20.89	17.42	0.000130543	2014/5/30	15.61	11.4	4.00E-05	2014/2/12	19.23	14.3	2.49E-05	2014/1/17	17.12	12.44	5.33E-05	2014/2/4	21.47	19.11	7.92E-05
2013/12/30	16.53	13.56	3.08E-06	2014/1/28	20.83	15.8	8.71E-05	2014/6/2	15.52	11.58	4.07E-05	2014/2/13	19	14.14	3.51E-05	2014/1/21	18.26	12.87	3.45E-05	2014/2/5	20.65	19.95	7.35E-05
2013/12/31	17.76	13.72	7.97E-06	2014/1/29	20.81	17.35	0.000224881	2014/6/3	15.53	11.87	2.16E-05	2014/2/14	17.95	13.57	1.87E-05	2014/1/22	18.17	12.84	4.29E-05	2014/2/6	19.65	17.23	0.000102528
2014/1/2	20.24	14.23	3.26E-05	2014/1/30	19.76	17.29	0.000124964	2014/6/4	15.41	12.08	3.85E-05	2014/2/18	18.43	13.87	3.64E-05	2014/1/23	18.79	13.77	6.56E-05	2014/2/7	19.03	15.29	8.65E-05
2014/1/3	20.6	13.76	1.64E-05	2014/1/31	20.35	18.41	0.000165365	2014/6/5	15.14	11.68	1.84E-05	2014/2/19	18.35	15.5	3.01E-05	2014/1/24	19.46	18.14	0.000131596	2014/2/10	19.18	15.26	3.15E-05
2014/1/6	20.7	13.55	2.82E-05	2014/2/3	21.65	21.44	0.000148627	2014/6/6	14.5	10.73	2.37E-05	2014/2/20	17.59	14.79	0.000103146	2014/1/27	20.89	17.42	0.000104864	2014/2/11	19.05	14.51	4.53E-05
2014/1/7	19.67	12.92	1.52E-05	2014/2/4	21.47	19.11	8.49E-05	2014/6/9	14.67	11.15	1.53E-05	2014/2/21	17.9	14.68	6.23E-05	2014/1/28	20.83	15.8	6.51E-05	2014/2/12	19.23	14.3	3.22E-05
2014/1/8	20.17	12.87	2.55E-05	2014/2/5	20.65	19.95	0.000100084	2014/6/10	14.74	10.99	3.96E-05	2014/2/24	18.16	14.23	2.68E-05	2014/1/29	20.81	17.35	0.000204076	2014/2/13	19	14.14	4.48E-05
2014/1/9	19.51	12.89	2.01E-05	2014/2/6	19.65	17.23	0.000129308	2014/6/11	14.67	11.6	1.51E-05	2014/2/25	18.47	13.67	5.72E-05	2014/1/30	19.76	17.29	0.000106658	2014/2/14	17.95	13.57	3.70E-05
2014/1/10	19.47	12.14	1.75E-05	2014/2/7	19.03	15.29	0.000107923	2014/6/12	19.17	12.56	3.09E-05	2014/2/26	18.48	14.35	1.97E-05	2014/1/31	20.35	18.41	0.000153027	2014/2/18	18.43	13.87	5.29E-05
2014/1/13	19.75	13.28	2.23E-05	2014/2/10	19.18	15.26	3.96E-05	2014/6/13	19.47	12.18	4.70E-05	2014/2/27	18.81	14.04	4.48E-05	2014/2/3	21.65	21.44	0.000176984	2014/2/19	18.35	15.5	5.17E-05
2014/1/14	19.81	12.28	2.45E-05	2014/2/11	19.05	14.51	5.45E-05	2014/6/16	19.52	12.65	3.81E-05	2014/2/28	18.71	14	2.29E-05	2014/2/4	21.47	19.11	7.49E-05	2014/2/20	17.59	14.79	6.20E-05
2014/1/15	18.7	12.28	1.52E-05	2014/2/12	19.23	14.3	3.25E-05	2014/6/17	17.4	12.06	2.61E-05	2014/3/3	20.9	16	0.000297676	2014/2/5	20.65	19.95	9.21E-05	2014/2/21	17.9	14.68	3.13E-05
2014/1/16	17.91	12.53	1.38E-05	2014/2/13	19	14.14	5.58E-05	2014/6/18	17.28	10.61	2.80E-05	2014/3/4	19.88	14.1	0.000172165	2014/2/6	19.65	17.23	0.000120397	2014/2/24	18.16	14.23	3.77E-05
2014/1/17	17.12	12.44	1.31E-05	2014/2/14	17.95	13.57	4.55E-05	2014/6/19	18.05	10.62	5.12E-05	2014/3/5	20.29	13.89	2.67E-05	2014/2/7	19.03	15.29	8.19E-05	2014/2/25	18.47	13.67	3.25E-05
2014/1/21	18.26	12.87	4.43E-05	2014/2/18	18.43	13.87	4.54E-05	2014/6/20	18.84	10.85	4.01E-05	2014/3/6	19.96	14.21	4.69E-05	2014/2/10	19.18	15.26	3.32E-05	2014/2/26	18.48	14.35	3.13E-05
2014/1/22	18.17	12.84	9.84E-06	2014/2/19	18.35	15.5	4.98E-05	2014/6/23	18.05	10.98	2.93E-05	2014/3/7	20.01	14.11	7.80E-05	2014/2/11	19.05	14.51	3.79E-05	2014/2/27	18.81	14.04	8.65E-05
2014/1/23	18.79	13.77	5.08E-05	2014/2/20	17.59	14.79	9.00E-05	2014/6/24	17.93	12.13	3.61E-05	2014/3/10	20.33	14.2	4.33E-05	2014/2/12	19.23	14.3	2.92E-05	2014/2/28	18.71	14	5.76E-05
2014/1/24	19.46	18.14	8.22E-05	2014/2/21	17.9	14.68	3.81E-05	2014/6/25	17.7	11.59	2.21E-05	2014/3/11	20.67	14.8	3.52E-05	2014/2/13	19	14.14	4.95E-05	2014/3/3	20.9	16	0.000200383
2014/1/27	20.89	17.42	6.58E-05	2014/2/24	18.16	14.23	4.56E-05	2014/6/26	16.97	11.63	1.57E-05	2014/3/12	20.9	14.47	7.38E-05	2014/2/14	17.95	13.57	3.66E-05	2014/3/4	19.88	14.1	8.47E-05
2014/1/28	20.83	15.8	2.83E-05	2014/2/25	18.47	13.67	5.06E-05	2014/6/27	16.44	11.26	7.06E-05	2014/3/13	20.83	16.22	3.35E-05	2014/2/18	18.43	13.87	4.25E-05	2014/3/5	20.29	13.89	3.34E-05
2014/1/29	20.81	17.35	0.000108614	2014/2/26	18.48	14.35	2.61E-05	2014/6/30	16.52	11.57	3.31E-05	2014/3/14	21.7	17.82	6.75E-05	2014/2/19	18.35	15.5	3.67E-05	2014/3/6	19.96	14.21	4.60E-05
2014/1/30	19.76	17.29	6.09E-05	2014/2/27	18.81	14.04	6.95E-05	2014/7/1	16.24	11.15	7.02E-05	2014/3/17	20.34	15.64	2.84E-05	2014/2/20	17.59	14.79	5.22E-05	2014/3/7	20.01	14.11	0.000186501
2014/1/31	20.35	18.41	0.000122023	2014/2/28	18.71	14	6.42E-05	2014/7/2	15.87	10.82	1.53E-05	2014/3/18	20.25	14.52	4.89E-05	2014/2/21	17.9	14.68	2.86E-05	2014/3/10	20.33	14.2	9.88E-05
2014/2/3	21.65	21.44	9.35E-05	2014/3/3	20.9	16	0.000294865	2014/7/3	15.59	10.32	1.77E-05	2014/3/19	19.88	15.12	2.89E-05	2014/2/24	18.16	14.23	2.66E-05	2014/3/11	20.67	14.8	6.02E-05
2014/2/4	21.47	19.11	6.72E-05	2014/3/4	19.88	14.1	9.44E-05	2014/7/7	16.36	11.33	1.37E-05	2014/3/20	19.69	14.52	6.44E-05	2014/2/25	18.47	13.67	4.10E-05	2014/3/12	20.9	14.47	9.64E-05
2014/2/5	20.65	19.95	8.59E-05	2014/3/5	20.29	13.89	4.57E-05	2014/7/8	16.31	11.98	3.84E-05	2014/3/21	19.46	15	2.65E-05	2014/2/26	18.48	14.35	1.98E-05	2014/3/13	20.83	16.22	9.00E-05
2014/2/6	19.65	17.23	3.11E-05	2014/3/6	19.96	14.21	8.46E-05	2014/7/9	16.36	11.65	2.60E-05	2014/3/24	19.52	15.09	4.85E-05	2014/2/27	18.81	14.04	4.85E-05	2014/3/14	21.7	17.82	0.00018689
2014/2/7	19.03	15.29	4.27E-05	2014/3/7	20.01	14.11	0.000173225	2014/7/10	16.46	12.59	1.64E-05	2014/3/25	19.19	14.02	6.20E-05	2014/2/28	18.71	14	5.05E-05	2014/3/17	20.34	15.64	7.85E-05
2014/2/10	19.18	15.26	9.76E-06	2014/3/10	20.33	14.2	8.12E-05	2014/7/11	17.26	12.08	2.84E-05	2014/3/26	19.17	14.93	1.77E-05	2014/3/3	20.9	16	8.34E-05	2014/3/18	20.25	14.52	0.000135384
2014/2/11	19.05	14.51	1.73E-05	2014/3/11	20.67	14.8	4.96E-05	2014/7/14	18.1	11.82	1.95E-05	2014/3/27	19.28	14.62	4.57E-05	2014/3/4	19.88	14.1	6.28E-05	2014/3/19	19.88	15.12	5.61E-05
2014/2/12	19.23	14.3	2.10E-05	2014/3/12	20.9	14.47	8.56E-05	2014/7/15	17.96	11.96	2.38E-05	2014/3/28	19.15	14.41	3.30E-05	2014/3/5	20.29	13.89	3.44E-05	2014/3/20	19.69	14.52	7.13E-05
2014/2/13	19	14.14	2.43E-05	2014/3/13	20.83	16.22	9.14E-05	2014/7/16	16.88	11	1.16E-05	2014/3/31	19.26	13.88	5.63E-05	2014/3/6	19.96	14.21	6.61E-05	2014/3/21	19.46	15	4.86E-05
2014/2/14	17.95	13.57	1.47E-05	2014/3/14	21.7	17.82	0.000150286	2014/7/17	17.87	14.54	1.40E-05	2014/4/1	19.61	13.1	4.13E-05	2014/3/7	20.01	14.11	0.000129209	2014/3/24	19.52	15.09	0.000102895
2014/2/18	18.43	13.87	1.25E-05	2014/3/17	20.34	15.64	7.83E-05	2014/7/18	17.39	12.06	3.06E-05	2014/4/2	19.79	13.09	2.12E-05	2014/3/10	20.33	14.2	7.77E-05	2014/3/25	19.19	14.02	6.53E-05
2014/2/19	18.35	15.5	2.96E-05	2014/3/18	20.25	14.52	0.000132851	2014/7/22	17.1	12.24	1.62E-05	2014/4/3	18.45	13.37	2.23E-05	2014/3/11	20.67	14.8	4.01E-05	2014/3/26	19.17	14.93	4.92E-05
2014/2/20	17.59	14.79	2.63E-05	2014/3/19	19.88	15.12	5.04E-05	2014/7/23	16.73	11.52	9.07E-06	2014/4/4	18.28	13.96	2.89E-05	2014/3/12	20.9	14.47	6.99E-05	2014/3/27	19.28	14.62	6.81E-05
2014/2/21	17.9	14.68	1.69E-05	2014/3/20	19.69	14.52	8.48E-05	2014/7/24	15.95	11.84	2.71E-05	2014/4/7	18.64	15.57	6.53E-05	2014/3/13	20.83	16.22	7.24E-05	2014/3/28	19.15	14.41	4.27E-05
2014/2/24	18.16	14.23	3.40E-05	2014/3/21	19.46	15	5.69E-05	2014/7/25	16.67	12.69	1.41E-05	2014/4/8	18.89	14.89	2.89E-05	2014/3/14	21.7	17.82	0.000125484	2014/3/31	19.26	13.88	4.51E-05
2014/2/25	18.47	13.67	3.23E-05	2014/3/24	19.52	15.09	0.000114524	2014/7/28	16.37	12.56	2.42E-05	2014/4/9	18.55	13.82	2.63E-05	2014/3/17	20.34	15.64	5.50E-05	2014/4/1	19.61	13.1	2.60E-05
2014/2/26	18.48	14.35	2.99E-05	2014/3/25	19.19	14.02	7.75E-05	2014/7/29	16.79	13.28	1.34E-05	2014/4/10	18.72	15.89	5.61E-05	2014/3/18	20.25	14.52	0.000107874	2014/4/2	19.79	13.09	1.92E-05
2014/2/27	18.81	14.04	2.75E-05	2014/3/26	19.17	14.93	4.31E-05	2014/7/30	17.11	13.33	1.75E-05	2014/4/11	18.39	17.03	0.000107499	2014/3/19	19.88	15.12	4.38E-05	2014/4/3	18.45	13.37	4.36E-05
2014/2/28	18.71	14	3.73E-05	2014/3/27	19.28	14.62	5.99E-05	2014/7/31	18.78	16.95	2.46E-05	2014/4/14	18.71	16.11	4.63E-05	2014/3/20	19.69	14.52	8.68E-05	2014/4/4	18.28	13.96	3.03E-05
2014/3/3	20.9	16	8.34E-05	2014/3/28	19.15	14.41	3.54E-05	2014/8/1	19.39	17.03	2.30E-05	2014/4/15	18.71	15.61	3.62E-05	2014/3/21	19.46	15	5.05E-05	2014/4/7	18.64	15.57	6.01E-05
2014/3/4	19.88	14.1	9.36E-05	2014/3/31	19.26	13.88	4.75E-05	2014/8/4	18.92	15.12	2.01E-05	2014/4/16	18.9	14.18	9.29E-05	2014/3/24	19.52	15.09	9.63E-05	2014/4/8	18.89	14.89	7.21E-05
2014/3/5	20.29	13.89	1.73E-05	2014/4/1	19.61	13.1	2.62E-05	2014/8/5	19.1	16.87	2.92E-05	2014/4/17	18.93	13.36	2.58E-05	2014/3/25	19.19	14.02	6.77E-05	2014/4/9	18.55	13.82	3.13E-05
2014/3/6	19.96	14.21	1.63E-05	2014/4/2	19.79	13.09	2.27E-05	2014/8/6	18.81	16.37	4.69E-05	2014/4/22	18.81	13.19	2.92E-05	2014/3/26	19.17	14.93	3.50E-05	2014/4/10	18.72	15.89	0.00010249
2014/3/7	20.01	14.11	3.08E-05	2014/4/3	18.45	13.37	5.95E-05	2014/8/7	18.85	16.66	7.02E-05	2014/4/23	18.46	13.27	1.25E-05	2014/3/27	19.28	14.62	5.45E-05	2014/4/11	18.39	17.03	9.29E-05
2014/3/10	20.33	14.2	2.26E-05	2014/4/4	18.28	13.96	4.02E-05	2014/8/8	18.88	15.77	0.000142941	2014/4/24	18.36	13.32	3.67E-05	2014/3/28	19.15	14.41	3.04E-05	2014/4/14	18.71	16.11	7.35E-05
2014/3/11	20.67	14.8	2.51E-05	2014/4/7	18.64	15.57	4.94E-05	2014/8/11	17.54	14.23	4.61E-05	2014/4/25	18.88	14.06	2.94E-05	2014/3/31	19.26	13.88	4.63E-05	2014/4/15	18.71	15.61	0.000123162
2014/3/12	20.9	14.47	4.58E-05	2014/4/8	18.89	14.89	7.82E-05	2014/8/12	17.55	14.13	2.54E-05	2014/4/28	19.14	13.97	3.59E-05	2014/4/1	19.61	13.1	2.74E-05	2014/4/16	18.9	14.18	7.27E-05
2014/3/13	20.83	16.22	5.34E-05	2014/4/9	18.55	13.82	3.73E-05	2014/8/13	17.19	12.9	3.55E-05	2014/4/29	19.19	13.71	5.39E-05	2014/4/2	19.79	13.09	1.72E-05	2014/4/17	18.93	13.36	5.00E-05
2014/3/14	21.7	17.82	4.65E-05	2014/4/10	18.72	15.89	8.05E-05	2014/8/14	17.86	12.42	1.75E-05	2014/4/30	19.37	13.41	2.14E-05	2014/4/3	18.45	13.37	6.67E-05	2014/4/22	18.81	13.19	4.12E-05
2014/3/17	20.34	15.64	5.59E-05	2014/4/11	18.39	17.03	0.000113828	2014/8/15	18.59	13.15	9.09E-06	2014/5/1	18.44	13.25	1.49E-05	2014/4/4	18.28	13.96	3.58E-05	2014/4/23	18.46	13.27	3.50E-05
2014/3/18	20.25	14.52	2.33E-05	2014/4/14	18.71	16.11	8.50E-05	2014/8/18	19.52	12.32	1.83E-05	2014/5/2	17.8	12.91	2.23E-05	2014/4/7	18.64	15.57	4.87E-05	2014/4/24	18.36	13.32	0.000130808
2014/3/19	19.88	15.12	5.74E-05	2014/4/15	18.71	15.61	9.15E-05	2014/8/19	19.38	12.21	9.31E-06	2014/5/6	17.96	13.8	1.46E-05	2014/4/8	18.89	14.89	5.86E-05	2014/4/25	18.88	14.06	0.000119448
2014/3/20	19.69	14.52	2.95E-05	2014/4/16	18.9	14.18	6.30E-05	2014/8/20	17.96	11.78	9.21E-06	2014/5/7	17.71	13.4	3.64E-05	2014/4/9	18.55	13.82	2.76E-05	2014/4/28	19.14	13.97	9.63E-05
2014/3/21	19.46	15	5.06E-05	2014/4/17	18.93	13.36	6.07E-05	2014/8/21	17.25	11.76	1.50E-05	2014/5/8	17.49	13.43	2.42E-05	2014/4/10	18.72	15.89	6.22E-05	2014/4/29	19.19	13.71	7.75E-05
2014/3/24	19.52	15.09	4.84E-05	2014/4/22	18.81	13.19	3.23E-05	2014/8/22	16.51	11.47	9.94E-06	2014/5/9	17	12.92	1.71E-05	2014/4/11	18.39	17.03	7.26E-05	2014/4/30	19.37	13.41	4.46E-05
2014/3/25	19.19	14.02	5.83E-05	2014/4/23	18.46	13.27	3.20E-05	2014/8/25	16.92	11.7	1.45E-05	2014/5/12	16.65	12.23	2.49E-05	2014/4/14	18.71	16.11	6.36E-05	2014/5/2	17.8	12.91	6.75E-05
2014/3/26	19.17	14.93	4.16E-05	2014/4/24	18.36	13.32	8.43E-05	2014/8/26	16.68	11.63	9.66E-06	2014/5/13	16.86	12.13	1.60E-05	2014/4/15	18.71	15.61	7.30E-05	2014/5/5	18.55	13.29	0.000114188
2014/3/27	19.28	14.62	6.38E-05	2014/4/25	18.88	14.06	7.25E-05	2014/8/27	16.47	11.78	2.11E-05	2014/5/14	16.72	12.17	1.02E-05	2014/4/16	18.9	14.18	5.22E-05	2014/5/6	17.96	13.8	5.91E-05
2014/3/28	19.15	14.41	3.80E-05	2014/4/28	19.14	13.97	7.38E-05	2014/8/28	16.52	12.05	1.50E-05	2014/5/15	15.94	13.17	2.28E-05	2014/4/17	18.93	13.36	4.32E-05	2014/5/7	17.71	13.4	8.29E-05
2014/3/31	19.26	13.88	4.99E-05	2014/4/29	19.19	13.71	6.81E-05	2014/8/29	16.68	11.98	1.53E-05	2014/5/16	15.42	12.44	2.59E-05	2014/4/22	18.81	13.19	2.42E-05	2014/5/8	17.49	13.43	0.000107088
2014/4/1	19.61	13.1	2.27E-05	2014/4/30	19.37	13.41	4.02E-05	2014/9/2	18.34	12.25	2.88E-05	2014/5/19	15.9	12.42	3.91E-05	2014/4/23	18.46	13.27	2.88E-05	2014/5/9	17	12.92	2.65E-05
2014/4/2	19.79	13.09	1.39E-05	2014/5/1	18.44	13.25	4.71E-08	2014/9/3	18.49	12.36	2.12E-05	2014/5/20	16.2	12.96	1.96E-05	2014/4/24	18.36	13.32	4.14E-05	2014/5/12	16.65	12.23	5.76E-05
2014/4/3	18.45	13.37	1.46E-05	2014/5/2	17.8	12.91	5.07E-05	2014/9/4	18.95	12.64	1.62E-05	2014/5/21	16.38	11.91	1.99E-05	2014/4/25	18.88	14.06	4.72E-05	2014/5/13	16.86	12.13	3.33E-05
2014/4/4	18.28	13.96	6.01E-05	2014/5/5	18.55	13.29	9.17E-05	2014/9/5	18.52	12.09	2.28E-05	2014/5/22	16.05	12.03	1.85E-05	2014/4/28	19.14	13.97	4.97E-05	2014/5/14	16.72	12.17	1.54E-05
2014/4/7	18.64	15.57	5.37E-05	2014/5/6	17.96	13.8	6.04E-05	2014/9/8	20.43	12.66	1.44E-05	2014/5/23	15.89	11.36	1.29E-05	2014/4/29	19.19	13.71	4.21E-05	2014/5/15	15.94	13.17	7.74E-05
2014/4/8	18.89	14.89	3.92E-05	2014/5/7	17.71	13.4	8.86E-05	2014/9/9	19.68	13.5	1.16E-05	2014/5/27	16.1	11.51	2.11E-05	2014/4/30	19.37	13.41	2.76E-05	2014/5/16	15.42	12.44	7.31E-05
2014/4/9	18.55	13.82	2.99E-05	2014/5/8	17.49	13.43	9.28E-05	2014/9/10	20.49	12.88	1.55E-05	2014/5/28	16.02	11.68	1.06E-05	2014/5/2	17.8	12.91	3.77E-05	2014/5/19	15.9	12.42	9.06E-05
2014/4/10	18.72	15.89	6.91E-05	2014/5/9	17	12.92	3.60E-05	2014/9/11	20.63	12.8	1.60E-05	2014/5/29	15.55	11.57	9.97E-06	2014/5/5	18.55	13.29	8.11E-05	2014/5/20	16.2	12.96	4.17E-05
2014/4/11	18.39	17.03	0.000101478	2014/5/12	16.65	12.23	3.18E-05	2014/9/12	19.53	13.31	2.64E-05	2014/5/30	15.61	11.4	1.70E-05	2014/5/6	17.96	13.8	4.57E-05	2014/5/21	16.38	11.91	4.63E-05
2014/4/14	18.71	16.11	7.28E-05	2014/5/13	16.86	12.13	3.46E-05	2014/9/16	18.93	12.73	1.29E-05	2014/6/2	15.52	11.58	1.96E-05	2014/5/7	17.71	13.4	7.12E-05	2014/5/22	16.05	12.03	2.13E-05
2014/4/15	18.71	15.61	8.43E-05	2014/5/14	16.72	12.17	1.93E-05	2014/9/17	19.18	12.65	1.24E-05	2014/6/3	15.53	11.87	1.39E-05	2014/5/8	17.49	13.43	7.21E-05	2014/5/23	15.89	11.36	2.04E-05
2014/4/16	18.9	14.18	4.71E-05	2014/5/15	15.94	13.17	9.95E-05	2014/9/18	18.98	12.03	1.31E-05	2014/6/4	15.41	12.08	1.50E-05	2014/5/9	17	12.92	2.74E-05	2014/5/27	16.1	11.51	1.83E-05
2014/4/17	18.93	13.36	2.24E-05	2014/5/16	15.42	12.44	6.46E-05	2014/9/19	18.56	12.11	2.68E-05	2014/6/5	15.14	11.68	3.32E-05	2014/5/12	16.65	12.23	2.38E-05	2014/5/28	16.02	11.68	1.32E-05
2014/4/21	18.28	13.25	1.17E-05	2014/5/19	15.9	12.42	8.52E-05	2014/9/22	19.98	13.69	1.28E-05	2014/6/6	14.5	10.73	1.93E-05	2014/5/13	16.86	12.13	2.38E-05	2014/5/29	15.55	11.57	1.02E-05
2014/4/22	18.81	13.19	1.08E-05	2014/5/20	16.2	12.96	4.16E-05	2014/9/24	19.8	13.27	2.54E-05	2014/6/9	14.67	11.15	4.67E-06	2014/5/14	16.72	12.17	1.35E-05	2014/5/30	15.61	11.4	1.54E-05
2014/4/23	18.46	13.27	1.33E-05	2014/5/21	16.38	11.91	5.64E-05	2014/9/25	20.07	15.64	1.14E-05	2014/6/10	14.74	10.99	1.65E-05	2014/5/15	15.94	13.17	5.72E-05	2014/6/2	15.52	11.58	2.46E-05
2014/4/24	18.36	13.32	3.47E-05	2014/5/22	16.05	12.03	3.85E-05	2014/9/26	19.42	14.85	3.29E-05	2014/6/11	14.67	11.6	1.53E-05	2014/5/16	15.42	12.44	4.32E-05	2014/6/3	15.53	11.87	1.99E-05
2014/4/25	18.88	14.06	3.44E-05	2014/5/23	15.89	11.36	2.24E-05	2014/9/29	19.86	15.98	2.10E-05	2014/6/12	19.17	12.56	8.47E-06	2014/5/19	15.9	12.42	6.25E-05	2014/6/4	15.41	12.08	3.20E-05
2014/4/28	19.14	13.97	6.78E-05	2014/5/27	16.1	11.51	2.12E-05	2014/9/30	21.52	16.31	2.99E-05	2014/6/13	19.47	12.18	3.34E-05	2014/5/20	16.2	12.96	3.57E-05	2014/6/5	15.14	11.68	7.37E-05
2014/4/29	19.19	13.71	2.50E-05	2014/5/28	16.02	11.68	1.74E-05	2014/10/1	22.38	16.71	4.14E-05	2014/6/16	19.52	12.65	2.09E-05	2014/5/21	16.38	11.91	4.44E-05	2014/6/6	14.5	10.73	2.17E-05
2014/4/30	19.37	13.41	2.48E-05	2014/5/29	15.55	11.57	1.87E-05	2014/10/2	23.36	16.16	5.83E-05	2014/6/17	17.4	12.06	1.99E-05	2014/5/22	16.05	12.03	3.11E-05	2014/6/9	14.67	11.15	5.84E-06
2014/5/1	18.44	13.25	2.04E-05	2014/5/30	15.61	11.4	1.90E-05	2014/10/3	24.22	14.55	0.000100411	2014/6/18	17.28	10.61	1.41E-05	2014/5/23	15.89	11.36	1.69E-05	2014/6/10	14.74	10.99	1.63E-05
2014/5/2	17.8	12.91	3.17E-05	2014/6/2	15.52	11.58	2.96E-05	2014/10/6	24.62	15.46	3.07E-05	2014/6/19	18.05	10.62	4.47E-05	2014/5/27	16.1	11.51	1.66E-05	2014/6/11	14.67	11.6	3.18E-05
2014/5/5	18.55	13.29	5.32E-05	2014/6/3	15.53	11.87	1.66E-05	2014/10/7	25.09	17.2	3.75E-05	2014/6/20	18.84	10.85	2.15E-05	2014/5/28	16.02	11.68	1.67E-05	2014/6/12	19.17	12.56	1.51E-05
2014/5/6	17.96	13.8	2.63E-05	2014/6/4	15.41	12.08	2.86E-05	2014/10/8	25.28	15.11	3.45E-05	2014/6/23	18.05	10.98	2.04E-05	2014/5/29	15.55	11.57	1.49E-05	2014/6/13	19.47	12.18	5.09E-05
2014/5/7	17.71	13.4	8.05E-05	2014/6/5	15.14	11.68	0.000113178	2014/10/9	27.72	18.76	8.44E-05	2014/6/24	17.93	12.13	1.92E-05	2014/5/30	15.61	11.4	2.78E-05	2014/6/16	19.52	12.65	2.17E-05
2014/5/8	17.49	13.43	2.70E-05	2014/6/6	14.5	10.73	3.71E-05	2014/10/10	30.03	21.24	5.58E-05	2014/6/25	17.7	11.59	3.60E-05	2014/6/2	15.52	11.58	2.34E-05	2014/6/17	17.4	12.06	7.32E-05
2014/5/9	17	12.92	3.12E-05	2014/6/9	14.67	11.15	1.20E-05	2014/10/14	37.23	22.79	5.82E-05	2014/6/26	16.97	11.63	1.93E-05	2014/6/3	15.53	11.87	1.20E-05	2014/6/18	17.28	10.61	1.20E-05
2014/5/12	16.65	12.23	2.31E-05	2014/6/10	14.74	10.99	1.40E-05	2014/10/15	36.36	26.25	9.81E-05	2014/6/27	16.44	11.26	1.13E-05	2014/6/4	15.41	12.08	3.51E-05	2014/6/19	18.05	10.62	9.61E-06
2014/5/13	16.86	12.13	1.00E-05	2014/6/11	14.67	11.6	2.33E-05	2014/10/16	34.09	25.2	9.70E-05	2014/6/30	16.52	11.57	1.99E-05	2014/6/5	15.14	11.68	0.000111516	2014/6/20	18.84	10.85	1.63E-05
2014/5/14	16.72	12.17	1.50E-05	2014/6/12	19.17	12.56	1.81E-05	2014/10/17	31.16	21.99	0.000110615	2014/7/1	16.24	11.15	1.40E-05	2014/6/6	14.5	10.73	3.25E-05	2014/6/23	18.05	10.98	5.88E-05
2014/5/15	15.94	13.17	4.78E-05	2014/6/13	19.47	12.18	4.55E-05	2014/10/20	29.36	18.57	8.23E-05	2014/7/2	15.87	10.82	1.18E-05	2014/6/9	14.67	11.15	1.22E-05	2014/6/24	17.93	12.13	1.72E-05
2014/5/16	15.42	12.44	2.19E-05	2014/6/16	19.52	12.65	3.86E-05	2014/10/21	27.14	16.08	0.000118419	2014/7/3	15.59	10.32	1.33E-05	2014/6/10	14.74	10.99	1.28E-05	2014/6/25	17.7	11.59	3.70E-05
2014/5/19	15.9	12.42	1.17E-05	2014/6/17	17.4	12.06	4.93E-05	2014/10/22	30.68	17.87	6.26E-05	2014/7/7	16.36	11.33	1.39E-05	2014/6/11	14.67	11.6	2.70E-05	2014/6/26	16.97	11.63	5.87E-05
2014/5/20	16.2	12.96	2.74E-05	2014/6/18	17.28	10.61	1.61E-05	2014/10/23	31.78	16.53	5.11E-05	2014/7/8	16.31	11.98	2.01E-05	2014/6/12	19.17	12.56	2.03E-05	2014/6/27	16.44	11.26	2.55E-05
2014/5/21	16.38	11.91	2.44E-05	2014/6/19	18.05	10.62	2.87E-05	2014/10/24	31.27	16.11	5.27E-05	2014/7/9	16.36	11.65	2.05E-05	2014/6/13	19.47	12.18	4.62E-05	2014/6/30	16.52	11.57	3.80E-05
2014/5/22	16.05	12.03	9.10E-06	2014/6/20	18.84	10.85	1.91E-05	2014/10/27	32.44	16.04	2.37E-05	2014/7/10	16.46	12.59	5.25E-05	2014/6/16	19.52	12.65	3.12E-05	2014/7/1	16.24	11.15	2.51E-05
2014/5/23	15.89	11.36	4.24E-06	2014/6/23	18.05	10.98	4.84E-05	2014/10/28	30.11	14.39	2.17E-05	2014/7/11	17.26	12.08	2.12E-05	2014/6/17	17.4	12.06	3.30E-05	2014/7/2	15.87	10.82	1.30E-05
2014/5/27	16.1	11.51	1.81E-05	2014/6/24	17.93	12.13	2.36E-05	2014/10/29	28.93	15.15	4.60E-05	2014/7/14	18.1	11.82	2.32E-05	2014/6/18	17.28	10.61	1.65E-05	2014/7/3	15.59	10.32	3.09E-05
2014/5/28	16.02	11.68	8.59E-06	2014/6/25	17.7	11.59	5.03E-05	2014/10/30	30.45	14.52	1.72E-05	2014/7/15	17.96	11.96	3.24E-05	2014/6/19	18.05	10.62	1.90E-05	2014/7/7	16.36	11.33	3.96E-05
2014/5/29	15.55	11.57	1.32E-05	2014/6/26	16.97	11.63	7.15E-05	2014/10/31	30.52	14.03	0.000482993	2014/7/16	16.88	11	3.39E-05	2014/6/20	18.84	10.85	2.30E-05	2014/7/8	16.31	11.98	4.69E-05
2014/5/30	15.61	11.4	8.39E-06	2014/6/27	16.44	11.26	2.62E-05	2014/11/4	33.13	14.89	0.000365403	2014/7/17	17.87	14.54	3.08E-05	2014/6/23	18.05	10.98	5.36E-05	2014/7/9	16.36	11.65	3.30E-05
2014/6/2	15.52	11.58	1.52E-05	2014/6/30	16.52	11.57	4.45E-05	2014/11/5	31.39	14.17	0.000100107	2014/7/18	17.39	12.06	3.98E-05	2014/6/24	17.93	12.13	2.34E-05	2014/7/10	16.46	12.59	9.92E-05
2014/6/3	15.53	11.87	9.46E-06	2014/7/1	16.24	11.15	2.16E-05	2014/11/6	30.34	13.67	0.000155953	2014/7/21	16.97	12.81	2.04E-05	2014/6/25	17.7	11.59	4.53E-05	2014/7/11	17.26	12.08	3.34E-05
2014/6/4	15.41	12.08	8.65E-06	2014/7/2	15.87	10.82	2.45E-05	2014/11/7	29.47	13.12	3.01E-05	2014/7/22	17.1	12.24	2.50E-05	2014/6/26	16.97	11.63	6.47E-05	2014/7/14	18.1	11.82	2.61E-05
2014/6/5	15.14	11.68	1.52E-05	2014/7/3	15.59	10.32	6.35E-05	2014/11/10	30.72	12.67	3.35E-05	2014/7/23	16.73	11.52	1.91E-05	2014/6/27	16.44	11.26	2.45E-05	2014/7/15	17.96	11.96	6.33E-05
2014/6/6	14.5	10.73	7.23E-06	2014/7/7	16.36	11.33	3.63E-05	2014/11/11	30.79	12.92	4.32E-05	2014/7/24	15.95	11.84	2.34E-05	2014/6/30	16.52	11.57	4.30E-05	2014/7/16	16.88	11	3.50E-05
2014/6/9	14.67	11.15	7.68E-06	2014/7/8	16.31	11.98	5.53E-05	2014/11/12	30.71	13.02	0.00010624	2014/7/25	16.67	12.69	2.22E-05	2014/7/1	16.24	11.15	1.92E-05	2014/7/17	17.87	14.54	8.11E-05
2014/6/10	14.74	10.99	8.82E-06	2014/7/9	16.36	11.65	4.14E-05	2014/11/13	33.12	13.79	7.88E-05	2014/7/28	16.37	12.56	3.90E-05	2014/7/2	15.87	10.82	2.92E-05	2014/7/18	17.39	12.06	6.68E-05
2014/6/11	14.67	11.6	1.69E-05	2014/7/10	16.46	12.59	0.000118129	2014/11/14	32.99	13.31	8.97E-05	2014/7/29	16.79	13.28	3.49E-05	2014/7/3	15.59	10.32	4.97E-05	2014/7/21	16.97	12.81	6.83E-05
2014/6/12	19.17	12.56	1.75E-05	2014/7/11	17.26	12.08	5.20E-05	2014/11/17	34.39	13.99	0.000110452	2014/7/30	17.11	13.33	2.38E-05	2014/7/7	16.36	11.33	3.42E-05	2014/7/22	17.1	12.24	3.73E-05
2014/6/13	19.47	12.18	1.89E-05	2014/7/14	18.1	11.82	3.80E-05	2014/11/18	33.17	13.86	4.57E-05	2014/7/31	18.78	16.95	3.89E-05	2014/7/8	16.31	11.98	5.49E-05	2014/7/23	16.73	11.52	3.88E-05
2014/6/16	19.52	12.65	1.95E-05	2014/7/15	17.96	11.96	8.30E-05	2014/11/19	33.14	13.96	5.33E-05	2014/8/1	19.39	17.03	6.64E-05	2014/7/9	16.36	11.65	3.25E-05	2014/7/24	15.95	11.84	0.000117126
2014/6/17	17.4	12.06	1.38E-05	2014/7/16	16.88	11	4.28E-05	2014/11/20	33.64	13.58	3.17E-05	2014/8/4	18.92	15.12	2.94E-05	2014/7/10	16.46	12.59	0.000105141	2014/7/25	16.67	12.69	6.15E-05
2014/6/18	17.28	10.61	1.76E-05	2014/7/17	17.87	14.54	6.83E-05	2014/11/21	34.92	12.9	8.47E-05	2014/8/5	19.1	16.87	2.29E-05	2014/7/11	17.26	12.08	3.93E-05	2014/7/28	16.37	12.56	7.33E-05
2014/6/19	18.05	10.62	8.48E-06	2014/7/18	17.39	12.06	5.12E-05	2014/11/25	37.49	12.25	2.50E-05	2014/8/6	18.81	16.37	8.89E-05	2014/7/14	18.1	11.82	2.91E-05	2014/7/29	16.79	13.28	5.65E-05
2014/6/20	18.84	10.85	5.45E-06	2014/7/21	16.97	12.81	6.58E-05	2014/11/26	36.02	12.07	1.49E-05	2014/8/7	18.85	16.66	3.19E-05	2014/7/15	17.96	11.96	8.15E-05	2014/7/30	17.11	13.33	5.37E-05
2014/6/23	18.05	10.98	7.12E-06	2014/7/22	17.1	12.24	4.39E-05	2014/11/28	36.44	13.33	2.57E-05	2014/8/8	18.88	15.77	6.13E-05	2014/7/16	16.88	11	3.76E-05	2014/7/31	18.78	16.95	9.55E-05
2014/6/24	17.93	12.13	1.86E-05	2014/7/23	16.73	11.52	3.93E-05	2014/12/1	37.49	14.29	4.28E-05	2014/8/11	17.54	14.23	3.80E-05	2014/7/17	17.87	14.54	6.03E-05	2014/8/1	19.39	17.03	0.000144587
2014/6/25	17.7	11.59	1.43E-05	2014/7/24	15.95	11.84	7.11E-05	2014/12/2	38.57	12.85	2.66E-05	2014/8/12	17.55	14.13	2.24E-05	2014/7/18	17.39	12.06	3.58E-05	2014/8/4	18.92	15.12	6.71E-05
2014/6/26	16.97	11.63	2.46E-05	2014/7/25	16.67	12.69	6.11E-05	2014/12/3	36.16	12.47	3.91E-05	2014/8/13	17.19	12.9	1.62E-05	2014/7/21	16.97	12.81	4.83E-05	2014/8/5	19.1	16.87	6.23E-05
2014/6/27	16.44	11.26	1.26E-05	2014/7/28	16.37	12.56	7.01E-05	2014/12/4	35.39	12.38	2.50E-05	2014/8/14	17.86	12.42	1.72E-05	2014/7/22	17.1	12.24	3.63E-05	2014/8/6	18.81	16.37	9.92E-05
2014/6/30	16.52	11.57	7.36E-06	2014/7/29	16.79	13.28	6.83E-05	2014/12/5	34.2	11.82	1.84E-05	2014/8/15	18.59	13.15	4.02E-05	2014/7/23	16.73	11.52	3.76E-05	2014/8/7	18.85	16.66	0.000130371
2014/7/1	16.24	11.15	1.36E-05	2014/7/30	17.11	13.33	7.53E-05	2014/12/8	39.68	14.21	4.78E-05	2014/8/18	19.52	12.32	5.08E-05	2014/7/24	15.95	11.84	7.23E-05	2014/8/8	18.88	15.77	0.000148359
2014/7/2	15.87	10.82	6.84E-06	2014/7/31	18.78	16.95	0.000114125	2014/12/9	37.56	14.89	2.29E-05	2014/8/19	19.38	12.21	1.49E-05	2014/7/25	16.67	12.69	6.56E-05	2014/8/11	17.54	14.23	3.88E-05
2014/7/3	15.59	10.32	1.01E-05	2014/8/1	19.39	17.03	0.000157123	2014/12/10	42.21	18.53	9.64E-05	2014/8/20	17.96	11.78	1.18E-05	2014/7/28	16.37	12.56	7.70E-05	2014/8/12	17.55	14.13	6.03E-05
2014/7/7	16.36	11.33	1.32E-05	2014/8/4	18.92	15.12	7.21E-05	2014/12/11	44.95	20.08	8.59E-05	2014/8/21	17.25	11.76	1.04E-05	2014/7/29	16.79	13.28	5.95E-05	2014/8/13	17.19	12.9	3.68E-05
2014/7/8	16.31	11.98	3.12E-05	2014/8/5	19.1	16.87	6.07E-05	2014/12/12	49.77	21.08	7.05E-05	2014/8/22	16.51	11.47	2.69E-05	2014/7/30	17.11	13.33	9.17E-05	2014/8/14	17.86	12.42	5.54E-05
2014/7/9	16.36	11.65	2.10E-05	2014/8/6	18.81	16.37	0.000133613	2014/12/15	57.55	20.42	8.54E-05	2014/8/26	16.68	11.63	3.34E-05	2014/7/31	18.78	16.95	0.000116643	2014/8/15	18.59	13.15	0.000327958
2014/7/10	16.46	12.59	5.79E-05	2014/8/7	18.85	16.66	0.000136938	2014/12/16	55.77	23.57	4.11E-05	2014/8/27	16.47	11.78	5.41E-06	2014/8/1	19.39	17.03	0.000121294	2014/8/18	19.52	12.32	3.06E-05
2014/7/11	17.26	12.08	1.23E-05	2014/8/8	18.88	15.77	0.000141381	2014/12/17	56.75	19.44	7.78E-05	2014/8/28	16.52	12.05	1.19E-05	2014/8/4	18.92	15.12	5.41E-05	2014/8/19	19.38	12.21	2.84E-05
2014/7/14	18.1	11.82	1.71E-05	2014/8/11	17.54	14.23	6.90E-05	2014/12/18	57.45	16.81	4.35E-05	2014/8/29	16.68	11.98	2.02E-05	2014/8/5	19.1	16.87	5.52E-05	2014/8/20	17.96	11.78	4.85E-05
2014/7/15	17.96	11.96	2.90E-05	2014/8/12	17.55	14.13	6.11E-05	2014/12/19	54.84	16.49	2.99E-05	2014/9/2	18.34	12.25	2.19E-05	2014/8/6	18.81	16.37	9.31E-05	2014/8/21	17.25	11.76	5.74E-05
2014/7/16	16.88	11	2.00E-05	2014/8/13	17.19	12.9	4.34E-05	2014/12/22	54.82	15.25	3.02E-05	2014/9/3	18.49	12.36	2.40E-05	2014/8/7	18.85	16.66	9.61E-05	2014/8/22	16.51	11.47	0.000116799
2014/7/17	17.87	14.54	4.12E-05	2014/8/14	17.86	12.42	6.17E-05	2014/12/24	54.88	14.37	1.06E-05	2014/9/4	18.95	12.64	2.12E-05	2014/8/8	18.88	15.77	8.25E-05	2014/8/25	16.92	11.7	2.83E-05
2014/7/18	17.39	12.06	1.58E-05	2014/8/15	18.59	13.15	0.000108854	2014/12/26	54.68	14.5	1.01E-05	2014/9/5	18.52	12.09	1.77E-05	2014/8/11	17.54	14.23	4.12E-05	2014/8/26	16.68	11.63	3.86E-05
2014/7/21	16.97	12.81	1.67E-05	2014/8/18	19.52	12.32	5.63E-05	2014/12/29	53.63	15.06	9.77E-05	2014/9/8	20.43	12.66	2.79E-05	2014/8/12	17.55	14.13	5.42E-05	2014/8/27	16.47	11.78	2.25E-05
2014/7/22	17.1	12.24	1.42E-05	2014/8/19	19.38	12.21	2.94E-05	2014/12/30	51.17	15.92	4.53E-05	2014/9/9	19.68	13.5	1.20E-05	2014/8/13	17.19	12.9	3.48E-05	2014/8/28	16.52	12.05	6.82E-05
2014/7/23	16.73	11.52	6.38E-06	2014/8/20	17.96	11.78	5.32E-05	2015/1/5	57.67	19.92	0.000111971	2014/9/10	20.49	12.88	2.44E-05	2014/8/14	17.86	12.42	4.79E-05	2014/8/29	16.68	11.98	5.36E-05
2014/7/24	15.95	11.84	7.61E-06	2014/8/21	17.25	11.76	4.98E-05	2015/1/6	56.45	21.12	7.00E-05	2014/9/11	20.63	12.8	2.80E-05	2014/8/15	18.59	13.15	0.000109038	2014/9/2	18.34	12.25	4.45E-05
2014/7/25	16.67	12.69	1.87E-05	2014/8/22	16.51	11.47	0.000117967	2015/1/7	53.25	19.31	6.25E-05	2014/9/12	19.53	13.31	2.76E-05	2014/8/18	19.52	12.32	2.92E-05	2014/9/3	18.49	12.36	0.000109361
2014/7/28	16.37	12.56	1.78E-05	2014/8/25	16.92	11.7	6.48E-05	2015/1/8	50.96	17.01	4.59E-05	2014/9/15	20.17	14.12	4.43E-05	2014/8/19	19.38	12.21	2.62E-05	2014/9/4	18.95	12.64	0.000117004
2014/7/29	16.79	13.28	2.10E-05	2014/8/26	16.68	11.63	3.03E-05	2015/1/9	50.07	17.55	5.61E-05	2014/9/16	18.93	12.73	2.74E-05	2014/8/20	17.96	11.78	4.69E-05	2014/9/5	18.52	12.09	7.53E-05
2014/7/30	17.11	13.33	3.67E-05	2014/8/27	16.47	11.78	2.45E-05	2015/1/13	53.78	20.56	8.58E-05	2014/9/17	19.18	12.65	1.64E-05	2014/8/21	17.25	11.76	3.90E-05	2014/9/8	20.43	12.66	2.22E-05
2014/7/31	18.78	16.95	7.50E-05	2014/8/28	16.52	12.05	5.58E-05	2015/1/14	53.17	21.48	8.00E-05	2014/9/18	18.98	12.03	1.93E-05	2014/8/22	16.51	11.47	9.18E-05	2014/9/9	19.68	13.5	2.66E-05
2014/8/1	19.39	17.03	6.93E-05	2014/8/29	16.68	11.98	6.05E-05	2015/1/15	57.77	22.39	8.45E-05	2014/9/19	18.56	12.11	6.53E-05	2014/8/25	16.92	11.7	3.77E-05	2014/9/10	20.49	12.88	4.45E-05
2014/8/4	18.92	15.12	2.30E-05	2014/9/2	18.34	12.25	3.30E-05	2015/1/16	56.44	20.95	0.000109933	2014/9/22	19.98	13.69	4.89E-05	2014/8/26	16.68	11.63	2.71E-05	2014/9/11	20.63	12.8	6.16E-05
2014/8/5	19.1	16.87	7.86E-05	2014/9/3	18.49	12.36	8.62E-05	2015/1/20	57.99	19.89	5.29E-05	2014/9/23	20.73	14.93	6.22E-05	2014/8/27	16.47	11.78	2.11E-05	2014/9/12	19.53	13.31	3.44E-05
2014/8/6	18.81	16.37	4.56E-05	2014/9/4	18.95	12.64	0.00013109	2015/1/21	55.09	18.85	4.27E-05	2014/9/24	19.8	13.27	1.96E-05	2014/8/28	16.52	12.05	4.82E-05	2014/9/15	20.17	14.12	3.62E-05
2014/8/7	18.85	16.66	5.09E-05	2014/9/5	18.52	12.09	5.06E-05	2015/1/22	56.4	16.4	4.60E-05	2014/9/25	20.07	15.64	3.38E-05	2014/8/29	16.68	11.98	4.46E-05	2014/9/16	18.93	12.73	3.62E-05
2014/8/8	18.88	15.77	2.66E-05	2014/9/8	20.43	12.66	2.82E-05	2015/1/23	57.62	16.66	1.84E-05	2014/9/26	19.42	14.85	3.47E-05	2014/9/2	18.34	12.25	2.86E-05	2014/9/17	19.18	12.65	2.56E-05
2014/8/11	17.54	14.23	1.75E-05	2014/9/9	19.68	13.5	2.05E-05	2015/1/26	56.65	15.52	3.41E-05	2014/9/29	19.86	15.98	3.79E-05	2014/9/3	18.49	12.36	6.44E-05	2014/9/18	18.98	12.03	3.45E-05
2014/8/12	17.55	14.13	2.19E-05	2014/9/10	20.49	12.88	4.43E-05	2015/1/27	54.23	17.22	2.62E-05	2014/9/30	21.52	16.31	2.46E-05	2014/9/4	18.95	12.64	0.000106665	2014/9/19	18.56	12.11	3.15E-05
2014/8/13	17.19	12.9	2.10E-05	2014/9/11	20.63	12.8	6.49E-05	2015/1/28	55.18	20.44	3.14E-05	2014/10/1	22.38	16.71	3.36E-05	2014/9/5	18.52	12.09	4.40E-05	2014/9/22	19.98	13.69	2.72E-05
2014/8/14	17.86	12.42	7.07E-06	2014/9/12	19.53	13.31	2.96E-05	2015/1/29	54.69	18.76	4.20E-05	2014/10/2	23.36	16.16	5.08E-05	2014/9/8	20.43	12.66	2.62E-05	2014/9/23	20.73	14.93	6.66E-05
2014/8/15	18.59	13.15	5.62E-05	2014/9/15	20.17	14.12	3.49E-05	2015/1/30	58.62	20.97	3.65E-05	2014/10/3	24.22	14.55	0.000101321	2014/9/9	19.68	13.5	2.20E-05	2014/9/24	19.8	13.27	6.11E-05
2014/8/18	19.52	12.32	2.16E-05	2014/9/16	18.93	12.73	3.90E-05	2015/2/2	57.84	19.43	4.47E-05	2014/10/6	24.62	15.46	2.89E-05	2014/9/10	20.49	12.88	3.60E-05	2014/9/25	20.07	15.64	8.75E-05
2014/8/19	19.38	12.21	6.48E-06	2014/9/17	19.18	12.65	1.86E-05	2015/2/3	59.68	17.33	8.00E-05	2014/10/7	25.09	17.2	5.76E-05	2014/9/11	20.63	12.8	6.41E-05	2014/9/26	19.42	14.85	9.00E-05
2014/8/20	17.96	11.78	9.10E-06	2014/9/18	18.98	12.03	3.85E-05	2015/2/4	62.73	18.33	4.92E-05	2014/10/8	25.28	15.11	5.89E-05	2014/9/12	19.53	13.31	2.31E-05	2014/9/29	19.86	15.98	0.000102382
2014/8/21	17.25	11.76	8.39E-06	2014/9/19	18.56	12.11	3.93E-05	2015/2/5	63.14	16.85	5.64E-05	2014/10/9	27.72	18.76	0.000138017	2014/9/15	20.17	14.12	2.24E-05	2014/9/30	21.52	16.31	5.61E-05
2014/8/22	16.51	11.47	1.82E-05	2014/9/22	19.98	13.69	3.07E-05	2015/2/6	60.83	17.29	2.24E-05	2014/10/10	30.03	21.24	0.000111358	2014/9/16	18.93	12.73	2.87E-05	2014/10/1	22.38	16.71	7.09E-05
2014/8/25	16.92	11.7	1.25E-05	2014/9/23	20.73	14.93	8.39E-05	2015/2/9	56	18.55	2.81E-05	2014/10/13	31.32	24.64	0.00011156	2014/9/17	19.18	12.65	1.90E-05	2014/10/2	23.36	16.16	0.000137586
2014/8/26	16.68	11.63	5.65E-06	2014/9/24	19.8	13.27	5.13E-05	2015/2/10	59.29	17.23	2.06E-05	2014/10/14	37.23	22.79	8.82E-05	2014/9/18	18.98	12.03	2.82E-05	2014/10/6	24.62	15.46	7.87E-05
2014/8/27	16.47	11.78	5.83E-06	2014/9/25	20.07	15.64	7.50E-05	2015/2/12	58.69	15.34	2.50E-05	2014/10/15	36.36	26.25	0.000163017	2014/9/19	18.56	12.11	3.23E-05	2014/10/7	25.09	17.2	8.97E-05
2014/8/28	16.52	12.05	1.62E-05	2014/9/26	19.42	14.85	9.78E-05	2015/2/13	55.53	14.69	3.33E-05	2014/10/16	34.09	25.2	0.000412018	2014/9/22	19.98	13.69	2.88E-05	2014/10/8	25.28	15.11	8.42E-05
2014/8/29	16.68	11.98	6.45E-06	2014/9/29	19.86	15.98	8.36E-05	2015/2/17	56.33	15.8	1.75E-05	2014/10/17	31.16	21.99	0.000117765	2014/9/23	20.73	14.93	7.35E-05	2014/10/9	27.72	18.76	0.000143604
2014/9/2	18.34	12.25	1.32E-05	2014/9/30	21.52	16.31	6.91E-05	2015/2/18	55.97	15.45	1.02E-05	2014/10/20	29.36	18.57	0.000113661	2014/9/24	19.8	13.27	3.87E-05	2014/10/10	30.03	21.24	0.000174609
2014/9/3	18.49	12.36	1.38E-05	2014/10/1	22.38	16.71	5.55E-05	2015/2/19	55.75	15.29	1.38E-05	2014/10/21	27.14	16.08	7.32E-05	2014/9/25	20.07	15.64	7.22E-05	2014/10/13	31.32	24.64	0.000113092
2014/9/4	18.95	12.64	1.67E-05	2014/10/2	23.36	16.16	0.000180819	2015/2/20	54	14.3	1.33E-05	2014/10/22	30.68	17.87	3.81E-05	2014/9/26	19.42	14.85	8.83E-05	2014/10/14	37.23	22.79	0.000154723
2014/9/5	18.52	12.09	2.09E-05	2014/10/3	24.22	14.55	4.37E-05	2015/2/23	58.67	14.56	1.51E-05	2014/10/23	31.78	16.53	0.000193676	2014/9/29	19.86	15.98	8.71E-05	2014/10/15	36.36	26.25	0.000310607
2014/9/8	20.43	12.66	1.50E-05	2014/10/6	24.62	15.46	8.09E-05	2015/2/24	56.27	13.69	1.88E-05	2014/10/24	31.27	16.11	8.09E-05	2014/9/30	21.52	16.31	7.14E-05	2014/10/16	34.09	25.2	0.000842375
2014/9/9	19.68	13.5	2.85E-05	2014/10/7	25.09	17.2	0.000103665	2015/2/25	54.93	13.84	2.05E-05	2014/10/27	32.44	16.04	0.000125539	2014/10/1	22.38	16.71	5.22E-05	2014/10/17	31.16	21.99	0.000161923
2014/9/10	20.49	12.88	2.71E-05	2014/10/8	25.28	15.11	0.00011054	2015/2/26	56.46	13.91	2.49E-05	2014/10/28	30.11	14.39	4.96E-05	2014/10/2	23.36	16.16	0.000167824	2014/10/20	29.36	18.57	0.000190993
2014/9/11	20.63	12.8	1.85E-05	2014/10/9	27.72	18.76	0.000205969	2015/2/27	55.85	13.34	2.78E-05	2014/10/29	28.93	15.15	6.26E-05	2014/10/3	24.22	14.55	7.92E-05	2014/10/21	27.14	16.08	0.000140694
2014/9/12	19.53	13.31	2.25E-05	2014/10/10	30.03	21.24	0.000143194	2015/3/2	54.92	13.04	1.88E-05	2014/10/30	30.45	14.52	9.06E-05	2014/10/6	24.62	15.46	5.65E-05	2014/10/22	30.68	17.87	9.31E-05
2014/9/15	20.17	14.12	1.76E-05	2014/10/13	31.32	24.64	0.000132414	2015/3/3	53.05	13.86	3.06E-05	2014/10/31	30.52	14.03	0.000129563	2014/10/7	25.09	17.2	9.63E-05	2014/10/23	31.78	16.53	0.000203957
2014/9/16	18.93	12.73	1.94E-05	2014/10/14	37.23	22.79	0.000181359	2015/3/4	48.92	14.23	2.76E-05	2014/11/3	31.84	14.73	4.91E-05	2014/10/8	25.28	15.11	0.000114385	2014/10/24	31.27	16.11	9.17E-05
2014/9/17	19.18	12.65	5.14E-05	2014/10/15	36.36	26.25	0.00029671	2015/3/5	47.09	14.04	1.77E-05	2014/11/4	33.13	14.89	3.74E-05	2014/10/9	27.72	18.76	0.000200827	2014/10/27	32.44	16.04	0.000192484
2014/9/18	18.98	12.03	1.37E-05	2014/10/16	34.09	25.2	0.000824016	2015/3/6	48.96	15.2	2.55E-05	2014/11/5	31.39	14.17	7.58E-05	2014/10/10	30.03	21.24	0.000115285	2014/10/28	30.11	14.39	4.66E-05
2014/9/19	18.56	12.11	2.09E-05	2014/10/17	31.16	21.99	0.00025539	2015/3/9	48.99	15.06	3.04E-05	2014/11/6	30.34	13.67	9.41E-05	2014/10/13	31.32	24.64	0.000117055	2014/10/29	28.93	15.15	5.19E-05
2014/9/22	19.98	13.69	1.99E-05	2014/10/20	29.36	18.57	0.000335451	2015/3/10	50.92	16.69	5.99E-05	2014/11/7	29.47	13.12	4.39E-05	2014/10/14	37.23	22.79	0.000162679	2014/10/30	30.45	14.52	0.000260096
2014/9/23	20.73	14.93	2.43E-05	2014/10/21	27.14	16.08	0.000159228	2015/3/11	49.17	16.87	3.61E-05	2014/11/10	30.72	12.67	3.06E-05	2014/10/15	36.36	26.25	0.000306809	2014/10/31	30.52	14.03	5.89E-05
2014/9/24	19.8	13.27	1.68E-05	2014/10/22	30.68	17.87	9.40E-05	2015/3/12	49.59	15.42	4.99E-05	2014/11/11	30.79	12.92	1.04E-05	2014/10/16	34.09	25.2	0.000976303	2014/11/3	31.84	14.73	7.30E-05
2014/9/25	20.07	15.64	4.95E-05	2014/10/23	31.78	16.53	0.000191723	2015/3/13	54.56	16	4.17E-05	2014/11/12	30.71	13.02	3.01E-05	2014/10/17	31.16	21.99	0.000251511	2014/11/4	33.13	14.89	9.91E-05
2014/9/26	19.42	14.85	3.58E-05	2014/10/24	31.27	16.11	0.000106548	2015/3/16	56.93	15.61	3.47E-05	2014/11/13	33.12	13.79	2.59E-05	2014/10/20	29.36	18.57	0.00031116	2014/11/5	31.39	14.17	6.18E-05
2014/9/29	19.86	15.98	8.88E-05	2014/10/27	32.44	16.04	0.000192183	2015/3/17	59.85	15.66	1.01E-05	2014/11/14	32.99	13.31	2.59E-05	2014/10/21	27.14	16.08	0.00017438	2014/11/6	30.34	13.67	0.000262587
2014/9/30	21.52	16.31	3.65E-05	2014/10/28	30.11	14.39	5.49E-05	2015/3/18	53.65	13.97	2.45E-05	2014/11/17	34.39	13.99	3.98E-05	2014/10/22	30.68	17.87	8.40E-05	2014/11/7	29.47	13.12	9.76E-05
2014/10/1	22.38	16.71	6.01E-05	2014/10/29	28.93	15.15	9.12E-05	2015/3/19	53.82	14.07	7.05E-05	2014/11/18	33.17	13.86	1.61E-05	2014/10/23	31.78	16.53	0.000212363	2014/11/10	30.72	12.67	6.61E-05
2014/10/2	23.36	16.16	5.61E-05	2014/10/30	30.45	14.52	0.000320782	2015/3/20	50.84	13.02	1.62E-05	2014/11/19	33.14	13.96	1.79E-05	2014/10/24	31.27	16.11	9.99E-05	2014/11/11	30.79	12.92	2.64E-05
2014/10/3	24.22	14.55	6.54E-05	2014/10/31	30.52	14.03	9.22E-05	2015/3/23	49.32	13.41	2.49E-05	2014/11/20	33.64	13.58	1.92E-05	2014/10/27	32.44	16.04	0.000171134	2014/11/12	30.71	13.02	0.000101595
2014/10/6	24.62	15.46	4.28E-05	2014/11/3	31.84	14.73	6.98E-05	2015/3/24	47.94	13.62	2.55E-05	2014/11/21	34.92	12.9	4.15E-05	2014/10/28	30.11	14.39	6.66E-05	2014/11/13	33.12	13.79	8.66E-05
2014/10/7	25.09	17.2	7.38E-05	2014/11/4	33.13	14.89	0.000107087	2015/3/25	47.03	15.44	3.69E-05	2014/11/24	36.28	12.62	1.85E-05	2014/10/29	28.93	15.15	8.51E-05	2014/11/14	32.99	13.31	7.41E-05
2014/10/8	25.28	15.11	7.97E-05	2014/11/5	31.39	14.17	8.15E-05	2015/3/26	49.58	15.8	5.47E-05	2014/11/25	37.49	12.25	1.81E-05	2014/10/30	30.45	14.52	0.000221813	2014/11/17	34.39	13.99	0.000107792
2014/10/9	27.72	18.76	0.000109348	2014/11/6	30.34	13.67	0.000365155	2015/3/27	52.84	15.07	0.000155674	2014/11/26	36.02	12.07	2.17E-05	2014/10/31	30.52	14.03	7.51E-05	2014/11/18	33.17	13.86	4.06E-05
2014/10/10	30.03	21.24	0.000122317	2014/11/7	29.47	13.12	0.000128269	2015/3/30	51.98	14.51	6.27E-05	2014/11/28	36.44	13.33	3.52E-05	2014/11/3	31.84	14.73	6.15E-05	2014/11/19	33.14	13.96	4.02E-05
2014/10/13	31.32	24.64	0.000138453	2014/11/10	30.72	12.67	9.11E-05	2015/3/31	53.72	15.29	7.59E-05	2014/12/1	37.49	14.29	0.000104616	2014/11/4	33.13	14.89	7.66E-05	2014/11/20	33.64	13.58	8.28E-05
2014/10/14	37.23	22.79	0.000152699	2014/11/11	30.79	12.92	4.21E-05	2015/4/1	50.9	15.11	0.00015349	2014/12/2	38.57	12.85	5.91E-05	2014/11/5	31.39	14.17	5.85E-05	2014/11/21	34.92	12.9	5.88E-05
2014/10/15	36.36	26.25	0.000530726	2014/11/12	30.71	13.02	9.25E-05	2015/4/2	49.84	14.67	7.44E-05	2014/12/3	36.16	12.47	3.33E-05	2014/11/6	30.34	13.67	0.000334547	2014/11/24	36.28	12.62	3.87E-05
2014/10/16	34.09	25.2	0.000274928	2014/11/13	33.12	13.79	0.000121727	2015/4/6	48.33	14.74	5.48E-05	2014/12/4	35.39	12.38	6.64E-05	2014/11/7	29.47	13.12	0.000126893	2014/11/25	37.49	12.25	6.27E-05
2014/10/17	31.16	21.99	0.000156196	2014/11/14	32.99	13.31	0.000102783	2015/4/7	46.25	14.78	3.70E-05	2014/12/5	34.2	11.82	6.28E-05	2014/11/10	30.72	12.67	7.99E-05	2014/11/26	36.02	12.07	5.56E-05
2014/10/20	29.36	18.57	5.23E-05	2014/11/17	34.39	13.99	0.000116302	2015/4/8	48.1	13.98	3.39E-05	2014/12/8	39.68	14.21	3.31E-05	2014/11/11	30.79	12.92	3.15E-05	2014/11/28	36.44	13.33	4.28E-05
2014/10/21	27.14	16.08	5.62E-05	2014/11/18	33.17	13.86	4.00E-05	2015/4/9	46.65	13.09	1.92E-05	2014/12/9	37.56	14.89	0.000118849	2014/11/12	30.71	13.02	7.38E-05	2014/12/1	37.49	14.29	5.55E-05
2014/10/22	30.68	17.87	5.54E-05	2014/11/19	33.14	13.96	4.95E-05	2015/4/10	43.04	12.58	3.91E-05	2014/12/10	42.21	18.53	3.62E-05	2014/11/13	33.12	13.79	9.40E-05	2014/12/2	38.57	12.85	6.57E-05
2014/10/23	31.78	16.53	0.000106437	2014/11/20	33.64	13.58	7.20E-05	2015/4/13	44.2	13.94	3.92E-05	2014/12/11	44.95	20.08	4.71E-05	2014/11/14	32.99	13.31	8.86E-05	2014/12/3	36.16	12.47	3.06E-05
2014/10/24	31.27	16.11	3.49E-05	2014/11/21	34.92	12.9	7.54E-05	2015/4/14	44.65	13.67	1.68E-05	2014/12/12	49.77	21.08	0.000160644	2014/11/17	34.39	13.99	9.56E-05	2014/12/4	35.39	12.38	0.00018002
2014/10/27	32.44	16.04	3.94E-05	2014/11/24	36.28	12.62	6.75E-05	2015/4/15	46.14	12.84	1.43E-05	2014/12/15	57.55	20.42	0.000126286	2014/11/18	33.17	13.86	3.18E-05	2014/12/5	34.2	11.82	5.72E-05
2014/10/28	30.11	14.39	2.64E-05	2014/11/25	37.49	12.25	5.47E-05	2015/4/16	43.48	12.6	2.03E-05	2014/12/16	55.77	23.57	0.000243725	2014/11/19	33.14	13.96	4.43E-05	2014/12/8	39.68	14.21	3.57E-05
2014/10/29	28.93	15.15	5.15E-05	2014/11/26	36.02	12.07	5.97E-05	2015/4/17	42	13.89	6.05E-05	2014/12/17	56.75	19.44	0.000235042	2014/11/20	33.64	13.58	7.60E-05	2014/12/9	37.56	14.89	7.96E-05
2014/10/30	30.45	14.52	3.15E-05	2014/11/28	36.44	13.33	4.34E-05	2015/4/20	42.06	13.3	4.40E-05	2014/12/18	57.45	16.81	0.000195679	2014/11/21	34.92	12.9	7.18E-05	2014/12/10	42.21	18.53	8.01E-05
2014/10/31	30.52	14.03	5.48E-05	2014/12/1	37.49	14.29	5.87E-05	2015/4/21	41.04	13.25	2.34E-05	2014/12/19	54.84	16.49	0.000130619	2014/11/24	36.28	12.62	5.46E-05	2014/12/11	44.95	20.08	8.90E-05
2014/11/3	31.84	14.73	2.11E-05	2014/12/2	38.57	12.85	7.67E-05	2015/4/22	39.01	12.71	2.61E-05	2014/12/22	54.82	15.25	6.56E-05	2014/11/25	37.49	12.25	4.79E-05	2014/12/12	49.77	21.08	0.000132625
2014/11/4	33.13	14.89	2.74E-05	2014/12/3	36.16	12.47	3.89E-05	2015/4/23	37.98	12.48	1.28E-05	2014/12/23	53.97	14.8	3.92E-05	2014/11/26	36.02	12.07	4.28E-05	2014/12/15	57.55	20.42	0.000168345
2014/11/5	31.39	14.17	3.48E-05	2014/12/4	35.39	12.38	0.000253079	2015/4/24	36.61	12.29	2.27E-05	2014/12/24	54.88	14.37	1.14E-05	2014/11/28	36.44	13.33	3.84E-05	2014/12/16	55.77	23.57	0.000421667
2014/11/6	30.34	13.67	1.60E-05	2014/12/5	34.2	11.82	7.55E-05	2015/4/27	37.46	13.12	3.97E-05	2014/12/29	53.63	15.06	5.19E-05	2014/12/1	37.49	14.29	5.30E-05	2014/12/17	56.75	19.44	0.000186576
2014/11/7	29.47	13.12	2.02E-05	2014/12/8	39.68	14.21	2.71E-05	2015/4/28	37.31	12.41	1.75E-05	2014/12/30	51.17	15.92	5.72E-05	2014/12/2	38.57	12.85	6.73E-05	2014/12/18	57.45	16.81	6.72E-05
2014/11/10	30.72	12.67	8.09E-06	2014/12/9	37.56	14.89	0.000150009	2015/4/30	36.28	14.55	8.07E-05	2014/12/31	50.24	19.2	3.50E-05	2014/12/3	36.16	12.47	3.89E-05	2014/12/19	54.84	16.49	0.000140925
2014/11/11	30.79	12.92	6.70E-06	2014/12/10	42.21	18.53	0.000108528	2015/5/1	35.62	12.7	5.27E-05	2015/1/2	54.25	17.79	0.000106611	2014/12/4	35.39	12.38	0.000181122	2014/12/22	54.82	15.25	5.04E-05
2014/11/12	30.71	13.02	1.65E-05	2014/12/11	44.95	20.08	0.000122578	2015/5/7	38.13	15.13	6.32E-05	2015/1/5	57.67	19.92	0.000100057	2014/12/5	34.2	11.82	4.77E-05	2014/12/23	53.97	14.8	5.17E-05
2014/11/13	33.12	13.79	2.58E-05	2014/12/12	49.77	21.08	0.00018536	2015/5/8	35.09	12.86	2.38E-05	2015/1/6	56.45	21.12	0.000116679	2014/12/8	39.68	14.21	2.39E-05	2014/12/29	53.63	15.06	0.000113337
2014/11/14	32.99	13.31	1.05E-05	2014/12/15	57.55	20.42	0.000222159	2015/5/11	34.86	13.85	1.65E-05	2015/1/7	53.25	19.31	8.82E-05	2014/12/9	37.56	14.89	0.000127898	2014/12/30	51.17	15.92	3.09E-05
2014/11/17	34.39	13.99	1.27E-05	2014/12/16	55.77	23.57	0.000617658	2015/5/12	33.74	13.86	2.08E-05	2015/1/8	50.96	17.01	0.000137803	2014/12/10	42.21	18.53	9.90E-05	2015/1/2	54.25	17.79	0.000181813
2014/11/18	33.17	13.86	8.56E-06	2014/12/17	56.75	19.44	0.000334366	2015/5/13	34.33	13.76	4.67E-05	2015/1/9	50.07	17.55	8.38E-05	2014/12/11	44.95	20.08	0.000111206	2015/1/5	57.67	19.92	0.00015028
2014/11/19	33.14	13.96	2.68E-05	2014/12/18	57.45	16.81	0.000194802	2015/5/14	32.63	12.74	3.09E-05	2015/1/12	53.13	19.6	8.51E-05	2014/12/12	49.77	21.08	0.000158735	2015/1/6	56.45	21.12	0.000252991
2014/11/20	33.64	13.58	1.42E-05	2014/12/19	54.84	16.49	0.000213164	2015/5/15	29.95	12.38	2.92E-05	2015/1/13	53.78	20.56	6.88E-05	2014/12/15	57.55	20.42	0.000163659	2015/1/7	53.25	19.31	0.000113013
2014/11/21	34.92	12.9	4.37E-05	2014/12/22	54.82	15.25	5.58E-05	2015/5/18	30.63	12.73	1.52E-05	2015/1/14	53.17	21.48	0.000300016	2014/12/16	55.77	23.57	0.000531232	2015/1/8	50.96	17.01	7.92E-05
2014/11/24	36.28	12.62	9.24E-06	2014/12/23	53.97	14.8	5.77E-05	2015/5/19	34.82	12.85	1.74E-05	2015/1/15	57.77	22.39	0.000325541	2014/12/17	56.75	19.44	0.000314958	2015/1/9	50.07	17.55	0.000205662
2014/11/25	37.49	12.25	1.10E-05	2014/12/24	54.88	14.37	1.51E-06	2015/5/20	33.7	12.88	2.28E-05	2015/1/16	56.44	20.95	0.000114186	2014/12/18	57.45	16.81	0.0001249	2015/1/12	53.13	19.6	0.000244256
2014/11/26	36.02	12.07	3.52E-06	2014/12/29	53.63	15.06	0.000151451	2015/5/21	31.61	12.11	2.53E-05	2015/1/20	57.99	19.89	3.69E-05	2014/12/19	54.84	16.49	0.000199424	2015/1/13	53.78	20.56	0.000124373
2014/11/28	36.44	13.33	9.07E-06	2014/12/30	51.17	15.92	6.30E-05	2015/5/22	31.29	12.13	2.80E-05	2015/1/21	55.09	18.85	8.56E-05	2014/12/22	54.82	15.25	5.64E-05	2015/1/14	53.17	21.48	0.000205755
2014/12/1	37.49	14.29	3.64E-05	2014/12/31	50.24	19.2	2.48E-06	2015/5/26	34.66	14.06	1.49E-05	2015/1/22	56.4	16.4	6.33E-05	2014/12/23	53.97	14.8	5.74E-05	2015/1/15	57.77	22.39	0.001054674
2014/12/2	38.57	12.85	1.47E-05	2015/1/2	54.25	17.79	0.000170624	2015/5/27	35.29	13.27	1.55E-05	2015/1/23	57.62	16.66	6.07E-05	2014/12/24	54.88	14.37	6.55E-06	2015/1/16	56.44	20.95	0.000170446
2014/12/3	36.16	12.47	7.22E-06	2015/1/5	57.67	19.92	0.000219788	2015/5/28	34.2	13.31	2.45E-05	2015/1/26	56.65	15.52	8.72E-05	2014/12/29	53.63	15.06	0.000123102	2015/1/20	57.99	19.89	6.82E-05
2014/12/4	35.39	12.38	1.85E-05	2015/1/6	56.45	21.12	0.000219522	2015/5/29	33.74	13.84	3.51E-05	2015/1/27	54.23	17.22	5.24E-05	2014/12/30	51.17	15.92	6.04E-05	2015/1/21	55.09	18.85	0.000187464
2014/12/5	34.2	11.82	1.33E-05	2015/1/7	53.25	19.31	0.000173607	2015/6/1	35.3	13.97	1.78E-05	2015/1/28	55.18	20.44	9.79E-05	2014/12/31	50.24	19.2	1.59E-05	2015/1/22	56.4	16.4	0.000200751
2014/12/8	39.68	14.21	3.02E-05	2015/1/8	50.96	17.01	0.000132587	2015/6/2	35.74	14.24	2.11E-05	2015/1/29	54.69	18.76	0.000124964	2015/1/2	54.25	17.79	0.00015703	2015/1/23	57.62	16.66	0.000156071
2014/12/9	37.56	14.89	0.000103439	2015/1/9	50.07	17.55	0.000295032	2015/6/3	37.4	13.66	1.91E-05	2015/1/30	58.62	20.97	8.05E-05	2015/1/5	57.67	19.92	0.000173523	2015/1/26	56.65	15.52	8.68E-05
2014/12/10	42.21	18.53	6.96E-05	2015/1/12	53.13	19.6	0.000225662	2015/6/4	38.42	14.71	1.24E-05	2015/2/2	57.84	19.43	8.05E-05	2015/1/6	56.45	21.12	0.000187428	2015/1/27	54.23	17.22	0.000130569
2014/12/11	44.95	20.08	7.29E-05	2015/1/13	53.78	20.56	0.000154533	2015/6/5	33.54	14.21	1.78E-05	2015/2/3	59.68	17.33	8.29E-05	2015/1/7	53.25	19.31	0.000164556	2015/1/28	55.18	20.44	9.64E-05
2014/12/12	49.77	21.08	8.36E-05	2015/1/14	53.17	21.48	0.000355937	2015/6/8	34.04	15.29	2.89E-05	2015/2/4	62.73	18.33	7.36E-05	2015/1/8	50.96	17.01	9.02E-05	2015/1/29	54.69	18.76	0.000132411
2014/12/15	57.55	20.42	0.000163218	2015/1/15	57.77	22.39	0.000466763	2015/6/9	33.01	14.47	2.04E-05	2015/2/5	63.14	16.85	9.48E-05	2015/1/9	50.07	17.55	0.00022802	2015/1/30	58.62	20.97	0.000121055
2014/12/16	55.77	23.57	0.000154916	2015/1/16	56.44	20.95	0.000174796	2015/6/10	31.79	13.22	8.30E-05	2015/2/6	60.83	17.29	4.89E-05	2015/1/12	53.13	19.6	0.000228006	2015/2/2	57.84	19.43	0.000109925
2014/12/17	56.75	19.44	0.000165428	2015/1/20	57.99	19.89	7.83E-05	2015/6/11	31.76	12.85	3.90E-05	2015/2/9	56	18.55	8.12E-05	2015/1/13	53.78	20.56	0.000141939	2015/2/3	59.68	17.33	6.63E-05
2014/12/18	57.45	16.81	0.000106942	2015/1/21	55.09	18.85	0.000322543	2015/6/12	31.51	13.78	2.53E-05	2015/2/10	59.29	17.23	5.15E-05	2015/1/14	53.17	21.48	0.000339675	2015/2/4	62.73	18.33	9.16E-05
2014/12/19	54.84	16.49	3.47E-05	2015/1/22	56.4	16.4	0.000241861	2015/6/15	32.55	15.39	2.79E-05	2015/2/11	60.23	16.96	2.61E-05	2015/1/15	57.77	22.39	0.000424031	2015/2/5	63.14	16.85	7.71E-05
2014/12/22	54.82	15.25	1.24E-05	2015/1/23	57.62	16.66	0.000165838	2015/6/16	32.39	14.81	3.83E-05	2015/2/12	58.69	15.34	3.84E-05	2015/1/16	56.44	20.95	0.000178401	2015/2/6	60.83	17.29	4.83E-05
2014/12/23	53.97	14.8	1.10E-05	2015/1/26	56.65	15.52	0.000128451	2015/6/17	32.83	14.5	2.59E-05	2015/2/13	55.53	14.69	5.59E-05	2015/1/20	57.99	19.89	6.74E-05	2015/2/9	56	18.55	0.000104
2014/12/24	54.88	14.37	4.63E-06	2015/1/27	54.23	17.22	0.000133844	2015/6/18	31.59	13.19	4.10E-05	2015/2/17	56.33	15.8	4.55E-05	2015/1/21	55.09	18.85	0.000249557	2015/2/10	59.29	17.23	0.000130172
2014/12/26	54.68	14.5	6.35E-06	2015/1/28	55.18	20.44	0.000132421	2015/6/19	30.4	13.96	2.89E-05	2015/2/18	55.97	15.45	1.63E-05	2015/1/22	56.4	16.4	0.000333452	2015/2/11	60.23	16.96	5.75E-05
2014/12/29	53.63	15.06	5.68E-06	2015/1/29	54.69	18.76	0.000131889	2015/6/22	30.06	12.74	3.68E-05	2015/2/19	55.75	15.29	3.98E-05	2015/1/23	57.62	16.66	0.000169329	2015/2/12	58.69	15.34	8.78E-05
2014/12/30	51.17	15.92	9.05E-06	2015/1/30	58.62	20.97	0.000129007	2015/6/23	29.69	12.11	3.39E-05	2015/2/20	54	14.3	3.35E-05	2015/1/26	56.65	15.52	0.000113188	2015/2/13	55.53	14.69	3.73E-05
2014/12/31	50.24	19.2	2.39E-05	2015/2/2	57.84	19.43	0.000132153	2015/6/24	29.6	13.26	2.41E-05	2015/2/23	58.67	14.56	3.43E-05	2015/1/27	54.23	17.22	0.000123016	2015/2/17	56.33	15.8	7.46E-05
2015/1/2	54.25	17.79	8.39E-05	2015/2/3	59.68	17.33	7.53E-05	2015/6/25	29.26	14.01	1.41E-05	2015/2/24	56.27	13.69	1.46E-05	2015/1/28	55.18	20.44	0.000109928	2015/2/18	55.97	15.45	2.87E-05
2015/1/5	57.67	19.92	7.00E-05	2015/2/4	62.73	18.33	7.65E-05	2015/6/26	29.01	14.02	2.60E-05	2015/2/25	54.93	13.84	2.13E-05	2015/1/29	54.69	18.76	0.000122883	2015/2/19	55.75	15.29	0.000114169
2015/1/6	56.45	21.12	0.000110993	2015/2/5	63.14	16.85	9.09E-05	2015/6/29	33.64	18.85	9.45E-05	2015/2/26	56.46	13.91	1.47E-05	2015/1/30	58.62	20.97	0.000105602	2015/2/20	54	14.3	0.000130233
2015/1/7	53.25	19.31	8.18E-05	2015/2/6	60.83	17.29	5.94E-05	2015/6/30	32.43	18.23	4.51E-05	2015/2/27	55.85	13.34	2.53E-05	2015/2/2	57.84	19.43	0.000124421	2015/2/23	58.67	14.56	3.93E-05
2015/1/8	50.96	17.01	7.16E-05	2015/2/9	56	18.55	0.00012169	2015/7/1	34.11	16.09	1.95E-05	2015/3/2	54.92	13.04	1.96E-05	2015/2/3	59.68	17.33	6.71E-05	2015/2/24	56.27	13.69	2.79E-05
2015/1/9	50.07	17.55	6.25E-05	2015/2/10	59.29	17.23	0.00012917	2015/7/2	33.8	16.79	1.98E-05	2015/3/3	53.05	13.86	1.99E-05	2015/2/4	62.73	18.33	7.01E-05	2015/2/25	54.93	13.84	1.60E-05
2015/1/12	53.13	19.6	6.72E-05	2015/2/11	60.23	16.96	6.61E-05	2015/7/6	40.01	17.01	5.99E-05	2015/3/4	48.92	14.23	3.23E-05	2015/2/5	63.14	16.85	6.35E-05	2015/2/26	56.46	13.91	2.24E-05
2015/1/13	53.78	20.56	0.000218888	2015/2/12	58.69	15.34	0.000101046	2015/7/7	40.54	16.09	1.94E-05	2015/3/5	47.09	14.04	2.00E-05	2015/2/6	60.83	17.29	5.36E-05	2015/2/27	55.85	13.34	2.92E-05
2015/1/14	53.17	21.48	0.000147062	2015/2/13	55.53	14.69	4.45E-05	2015/7/8	42.2	19.66	0.000153202	2015/3/6	48.96	15.2	1.34E-05	2015/2/9	56	18.55	9.98E-05	2015/3/2	54.92	13.04	3.27E-05
2015/1/15	57.77	22.39	0.000103318	2015/2/17	56.33	15.8	9.71E-05	2015/7/9	42.04	19.97	0.000238854	2015/3/9	48.99	15.06	4.08E-05	2015/2/10	59.29	17.23	0.000103478	2015/3/3	53.05	13.86	4.32E-05
2015/1/16	56.44	20.95	6.44E-05	2015/2/18	55.97	15.45	2.92E-05	2015/7/10	41.22	16.83	0.000114391	2015/3/10	50.92	16.69	4.69E-05	2015/2/11	60.23	16.96	6.07E-05	2015/3/4	48.92	14.23	8.39E-05
2015/1/20	57.99	19.89	8.37E-05	2015/2/19	55.75	15.29	0.000123291	2015/7/13	38.08	13.9	5.22E-05	2015/3/11	49.17	16.87	5.34E-05	2015/2/12	58.69	15.34	7.95E-05	2015/3/5	47.09	14.04	5.89E-05
2015/1/21	55.09	18.85	0.000100139	2015/2/20	54	14.3	9.96E-05	2015/7/14	36.31	13.37	3.50E-05	2015/3/12	49.59	15.42	5.58E-05	2015/2/13	55.53	14.69	5.33E-05	2015/3/6	48.96	15.2	2.91E-05
2015/1/22	56.4	16.4	6.10E-05	2015/2/23	58.67	14.56	5.18E-05	2015/7/15	37.25	13.23	2.16E-05	2015/3/13	54.56	16	3.10E-05	2015/2/17	56.33	15.8	8.07E-05	2015/3/9	48.99	15.06	4.05E-05
2015/1/23	57.62	16.66	2.49E-05	2015/2/24	56.27	13.69	2.64E-05	2015/7/16	35.92	12.11	1.43E-05	2015/3/16	56.93	15.61	3.62E-05	2015/2/18	55.97	15.45	2.94E-05	2015/3/10	50.92	16.69	7.72E-05
2015/1/26	56.65	15.52	3.01E-05	2015/2/25	54.93	13.84	2.28E-05	2015/7/17	34.68	11.95	7.04E-06	2015/3/17	59.85	15.66	4.37E-05	2015/2/19	55.75	15.29	8.62E-05	2015/3/11	49.17	16.87	5.74E-05
2015/1/27	54.23	17.22	0.000102598	2015/2/26	56.46	13.91	3.34E-05	2015/7/21	34.97	12.22	1.09E-05	2015/3/18	53.65	13.97	4.86E-05	2015/2/20	54	14.3	8.63E-05	2015/3/12	49.59	15.42	5.87E-05
2015/1/28	55.18	20.44	9.28E-05	2015/2/27	55.85	13.34	4.18E-05	2015/7/22	37.66	12.12	1.69E-05	2015/3/19	53.82	14.07	3.92E-05	2015/2/23	58.67	14.56	3.27E-05	2015/3/13	54.56	16	7.33E-05
2015/1/29	54.69	18.76	8.76E-05	2015/3/2	54.92	13.04	3.04E-05	2015/7/23	38.46	12.64	8.12E-06	2015/3/20	50.84	13.02	3.09E-05	2015/2/24	56.27	13.69	2.44E-05	2015/3/16	56.93	15.61	5.55E-05
2015/1/30	58.62	20.97	9.80E-05	2015/3/3	53.05	13.86	4.47E-05	2015/7/24	39	13.74	1.53E-05	2015/3/23	49.32	13.41	2.04E-05	2015/2/25	54.93	13.84	3.18E-05	2015/3/17	59.85	15.66	0.000131691
2015/2/2	57.84	19.43	0.000117824	2015/3/4	48.92	14.23	9.14E-05	2015/7/27	41.15	15.6	6.26E-05	2015/3/24	47.94	13.62	3.00E-05	2015/2/26	56.46	13.91	2.89E-05	2015/3/18	53.65	13.97	0.000139771
2015/2/3	59.68	17.33	8.86E-05	2015/3/5	47.09	14.04	5.95E-05	2015/7/28	39.94	13.44	0.00012507	2015/3/25	47.03	15.44	2.15E-05	2015/2/27	55.85	13.34	3.89E-05	2015/3/19	53.82	14.07	0.000136807
2015/2/4	62.73	18.33	6.66E-05	2015/3/6	48.96	15.2	3.31E-05	2015/7/29	38.59	12.5	5.12E-05	2015/3/26	49.58	15.8	9.49E-05	2015/3/2	54.92	13.04	2.45E-05	2015/3/20	50.84	13.02	7.71E-05
2015/2/5	63.14	16.85	3.40E-05	2015/3/9	48.99	15.06	5.11E-05	2015/7/30	37.33	12.13	2.09E-05	2015/3/27	52.84	15.07	4.53E-05	2015/3/3	53.05	13.86	4.07E-05	2015/3/23	49.32	13.41	0.000106155
2015/2/6	60.83	17.29	4.13E-05	2015/3/10	50.92	16.69	6.05E-05	2015/7/31	38.82	12.12	1.31E-05	2015/3/30	51.98	14.51	5.52E-05	2015/3/4	48.92	14.23	6.41E-05	2015/3/24	47.94	13.62	9.50E-05
2015/2/9	56	18.55	3.36E-05	2015/3/11	49.17	16.87	6.25E-05	2015/8/3	40.91	12.56	2.47E-05	2015/3/31	53.72	15.29	6.11E-05	2015/3/5	47.09	14.04	4.93E-05	2015/3/25	47.03	15.44	7.65E-05
2015/2/10	59.29	17.23	3.88E-05	2015/3/12	49.59	15.42	3.72E-05	2015/8/4	40.12	13	1.93E-05	2015/4/1	50.9	15.11	4.82E-05	2015/3/6	48.96	15.2	2.98E-05	2015/3/26	49.58	15.8	0.000147901
2015/2/11	60.23	16.96	2.79E-05	2015/3/13	54.56	16	4.55E-05	2015/8/5	40.18	12.51	3.06E-05	2015/4/2	49.84	14.67	2.63E-05	2015/3/9	48.99	15.06	3.55E-05	2015/3/27	52.84	15.07	0.000134669
2015/2/12	58.69	15.34	2.63E-05	2015/3/16	56.93	15.61	4.01E-05	2015/8/6	41.54	13.77	1.51E-05	2015/4/7	46.25	14.78	9.74E-05	2015/3/10	50.92	16.69	5.43E-05	2015/3/30	51.98	14.51	5.00E-05
2015/2/13	55.53	14.69	1.04E-05	2015/3/17	59.85	15.66	7.91E-05	2015/8/7	41.17	13.39	3.65E-05	2015/4/8	48.1	13.98	8.73E-05	2015/3/11	49.17	16.87	5.58E-05	2015/3/31	53.72	15.29	7.76E-05
2015/2/17	56.33	15.8	1.50E-05	2015/3/18	53.65	13.97	8.79E-05	2015/8/10	40.99	12.23	1.77E-05	2015/4/9	46.65	13.09	4.19E-05	2015/3/12	49.59	15.42	2.99E-05	2015/4/1	50.9	15.11	9.14E-05
2015/2/18	55.97	15.45	1.92E-05	2015/3/19	53.82	14.07	6.99E-05	2015/8/11	42.16	13.71	8.52E-05	2015/4/10	43.04	12.58	2.09E-05	2015/3/13	54.56	16	3.85E-05	2015/4/2	49.84	14.67	5.53E-05
2015/2/19	55.75	15.29	2.02E-05	2015/3/20	50.84	13.02	5.26E-05	2015/8/12	42.4	13.61	0.000112999	2015/4/13	44.2	13.94	1.78E-05	2015/3/16	56.93	15.61	3.53E-05	2015/4/7	46.25	14.78	4.00E-05
2015/2/20	54	14.3	2.07E-05	2015/3/23	49.32	13.41	5.39E-05	2015/8/13	43.23	13.49	6.25E-05	2015/4/14	44.65	13.67	3.89E-05	2015/3/17	59.85	15.66	6.31E-05	2015/4/8	48.1	13.98	4.83E-05
2015/2/23	58.67	14.56	1.13E-05	2015/3/24	47.94	13.62	6.05E-05	2015/8/14	40.92	12.83	3.29E-05	2015/4/15	46.14	12.84	1.92E-05	2015/3/18	53.65	13.97	5.99E-05	2015/4/9	46.65	13.09	3.46E-05
2015/2/24	56.27	13.69	1.02E-05	2015/3/25	47.03	15.44	5.05E-05	2015/8/17	40.35	13.02	2.20E-05	2015/4/16	43.48	12.6	2.27E-05	2015/3/19	53.82	14.07	4.54E-05	2015/4/10	43.04	12.58	3.07E-05
2015/2/25	54.93	13.84	1.01E-05	2015/3/26	49.58	15.8	0.000140378	2015/8/18	39.48	13.79	1.72E-05	2015/4/17	42	13.89	5.49E-05	2015/3/20	50.84	13.02	4.65E-05	2015/4/13	44.2	13.94	3.47E-05
2015/2/26	56.46	13.91	1.97E-05	2015/3/27	52.84	15.07	0.000105512	2015/8/19	41.29	15.25	5.03E-05	2015/4/20	42.06	13.3	5.66E-05	2015/3/23	49.32	13.41	3.87E-05	2015/4/14	44.65	13.67	8.33E-05
2015/2/27	55.85	13.34	1.20E-05	2015/3/30	51.98	14.51	7.23E-05	2015/8/20	42.58	19.14	6.48E-05	2015/4/21	41.04	13.25	4.34E-05	2015/3/24	47.94	13.62	4.91E-05	2015/4/15	46.14	12.84	4.75E-05
2015/3/2	54.92	13.04	7.12E-06	2015/3/31	53.72	15.29	7.97E-05	2015/8/21	44.66	28.03	0.000100719	2015/4/22	39.01	12.71	6.41E-05	2015/3/25	47.03	15.44	3.46E-05	2015/4/16	43.48	12.6	9.89E-05
2015/3/3	53.05	13.86	2.51E-05	2015/4/1	50.9	15.11	0.000101111	2015/8/24	50.11	40.74	0.000385057	2015/4/23	37.98	12.48	5.10E-05	2015/3/26	49.58	15.8	0.000124523	2015/4/17	42	13.89	0.00015579
2015/3/4	48.92	14.23	4.46E-05	2015/4/2	49.84	14.67	2.87E-05	2015/8/25	49	36.02	0.001323152	2015/4/24	36.61	12.29	5.44E-05	2015/3/27	52.84	15.07	8.25E-05	2015/4/20	42.06	13.3	7.30E-05
2015/3/5	47.09	14.04	1.27E-05	2015/4/7	46.25	14.78	3.04E-05	2015/8/26	46.87	30.32	0.000463885	2015/4/27	37.46	13.12	7.65E-05	2015/3/30	51.98	14.51	4.21E-05	2015/4/21	41.04	13.25	0.000132804
2015/3/6	48.96	15.2	5.45E-05	2015/4/8	48.1	13.98	3.69E-05	2015/8/27	49.03	26.1	0.000180436	2015/4/28	37.31	12.41	5.68E-05	2015/3/31	53.72	15.29	8.05E-05	2015/4/22	39.01	12.71	0.000159386
2015/3/9	48.99	15.06	1.51E-05	2015/4/9	46.65	13.09	2.79E-05	2015/8/28	51.56	26.05	0.00014012	2015/4/29	36.68	13.39	7.52E-05	2015/4/1	50.9	15.11	8.18E-05	2015/4/23	37.98	12.48	0.000204482
2015/3/10	50.92	16.69	7.06E-05	2015/4/10	43.04	12.58	2.26E-05	2015/8/31	54.37	28.43	0.000148428	2015/4/30	36.28	14.55	7.48E-05	2015/4/2	49.84	14.67	2.65E-05	2015/4/24	36.61	12.29	0.000128858
2015/3/11	49.17	16.87	3.49E-05	2015/4/13	44.2	13.94	2.02E-05	2015/9/1	57.51	31.4	0.000190089	2015/5/1	35.62	12.7	3.49E-05	2015/4/7	46.25	14.78	3.28E-05	2015/4/27	37.46	13.12	0.00013186
2015/3/12	49.59	15.42	4.26E-05	2015/4/14	44.65	13.67	7.49E-05	2015/9/2	53.75	26.09	0.000675396	2015/5/5	36.24	14.31	0.000106019	2015/4/8	48.1	13.98	3.37E-05	2015/4/28	37.31	12.41	0.00011887
2015/3/13	54.56	16	4.97E-05	2015/4/15	46.14	12.84	2.73E-05	2015/9/3	50.44	25.61	0.000152886	2015/5/6	36.88	15.15	8.00E-05	2015/4/9	46.65	13.09	2.04E-05	2015/4/29	36.68	13.39	0.000313083
2015/3/16	56.93	15.61	2.74E-05	2015/4/16	43.48	12.6	6.95E-05	2015/9/4	49.29	27.8	0.0003721	2015/5/7	38.13	15.13	0.000106161	2015/4/10	43.04	12.58	1.71E-05	2015/4/30	36.28	14.55	0.000241069
2015/3/17	59.85	15.66	3.48E-05	2015/4/17	42	13.89	0.00019169	2015/9/8	50.14	24.9	0.000197119	2015/5/8	35.09	12.86	0.000243757	2015/4/13	44.2	13.94	2.11E-05	2015/5/4	36.2	12.85	0.000154698
2015/3/18	53.65	13.97	0.000110553	2015/4/20	42.06	13.3	6.26E-05	2015/9/9	49.5	26.23	0.000436556	2015/5/11	34.86	13.85	3.90E-05	2015/4/14	44.65	13.67	5.77E-05	2015/5/5	36.24	14.31	0.00021342
2015/3/19	53.82	14.07	3.06E-05	2015/4/21	41.04	13.25	9.72E-05	2015/9/10	50.05	24.37	0.000487607	2015/5/12	33.74	13.86	0.000148639	2015/4/15	46.14	12.84	2.58E-05	2015/5/6	36.88	15.15	0.00030823
2015/3/20	50.84	13.02	4.44E-05	2015/4/22	39.01	12.71	0.000131229	2015/9/11	49.63	23.2	0.000147078	2015/5/13	34.33	13.76	5.01E-05	2015/4/16	43.48	12.6	5.00E-05	2015/5/7	38.13	15.13	0.000263044
2015/3/23	49.32	13.41	1.40E-05	2015/4/23	37.98	12.48	0.000160837	2015/9/14	49.81	24.25	0.000166568	2015/5/14	32.63	12.74	8.48E-05	2015/4/17	42	13.89	0.00014526	2015/5/8	35.09	12.86	0.000139467
2015/3/24	47.94	13.62	2.03E-05	2015/4/24	36.61	12.29	0.000115979	2015/9/15	51.14	22.54	0.00022981	2015/5/15	29.95	12.38	3.79E-05	2015/4/20	42.06	13.3	4.93E-05	2015/5/11	34.86	13.85	5.39E-05
2015/3/25	47.03	15.44	4.71E-05	2015/4/27	37.46	13.12	0.000134053	2015/9/16	50.24	21.35	8.48E-05	2015/5/18	30.63	12.73	6.97E-05	2015/4/21	41.04	13.25	7.54E-05	2015/5/12	33.74	13.86	0.000162169
2015/3/26	49.58	15.8	7.63E-05	2015/4/28	37.31	12.41	0.000129358	2015/9/17	45.34	21.14	6.89E-05	2015/5/19	34.82	12.85	2.82E-05	2015/4/22	39.01	12.71	9.09E-05	2015/5/13	34.33	13.76	0.000178508
2015/3/27	52.84	15.07	3.44E-05	2015/4/29	36.68	13.39	0.000201986	2015/9/18	45.84	22.28	0.000100366	2015/5/20	33.7	12.88	2.76E-05	2015/4/23	37.98	12.48	0.00010918	2015/5/14	32.63	12.74	0.000150078
2015/3/30	51.98	14.51	4.64E-05	2015/4/30	36.28	14.55	0.000214374	2015/9/24	49.44	23.47	7.34E-05	2015/5/21	31.61	12.11	1.79E-05	2015/4/24	36.61	12.29	9.25E-05	2015/5/15	29.95	12.38	0.000114691
2015/3/31	53.72	15.29	4.18E-05	2015/5/4	36.2	12.85	9.39E-05	2015/9/25	47.71	23.62	0.000211138	2015/5/22	31.29	12.13	3.04E-05	2015/4/27	37.46	13.12	0.00011386	2015/5/18	30.63	12.73	0.000216901
2015/4/1	50.9	15.11	5.42E-05	2015/5/5	36.24	14.31	0.000211553	2015/9/28	49.46	27.63	0.000197217	2015/5/26	34.66	14.06	5.03E-05	2015/4/28	37.31	12.41	0.000115882	2015/5/19	34.82	12.85	0.000110727
2015/4/2	49.84	14.67	2.59E-05	2015/5/6	36.88	15.15	0.000265106	2015/9/29	49.32	26.83	0.000177448	2015/5/27	35.29	13.27	5.02E-05	2015/4/29	36.68	13.39	0.000194951	2015/5/20	33.7	12.88	5.31E-05
2015/4/6	48.33	14.74	2.85E-05	2015/5/7	38.13	15.13	0.000203653	2015/9/30	45.52	24.5	0.000110544	2015/5/28	34.2	13.31	2.53E-05	2015/4/30	36.28	14.55	0.0002023	2015/5/21	31.61	12.11	6.69E-05
2015/4/7	46.25	14.78	1.96E-05	2015/5/8	35.09	12.86	0.0001308	2015/10/1	44.61	22.55	0.000172624	2015/5/29	33.74	13.84	8.54E-05	2015/5/4	36.2	12.85	9.87E-05	2015/5/22	31.29	12.13	3.89E-05
2015/4/8	48.1	13.98	5.16E-05	2015/5/11	34.86	13.85	6.50E-05	2015/10/2	42.86	20.94	8.34E-05	2015/6/1	35.3	13.97	6.55E-05	2015/5/5	36.24	14.31	0.000188921	2015/5/26	34.66	14.06	0.000202273
2015/4/9	46.65	13.09	3.57E-05	2015/5/12	33.74	13.86	0.000230655	2015/10/5	43.03	19.54	7.98E-05	2015/6/2	35.74	14.24	8.66E-05	2015/5/6	36.88	15.15	0.000213191	2015/5/27	35.29	13.27	0.000144599
2015/4/10	43.04	12.58	8.04E-06	2015/5/13	34.33	13.76	0.000145043	2015/10/6	44.14	19.4	9.63E-05	2015/6/3	37.4	13.66	4.33E-05	2015/5/7	38.13	15.13	0.000187272	2015/5/28	34.2	13.31	8.43E-05
2015/4/13	44.2	13.94	1.24E-05	2015/5/14	32.63	12.74	0.000132161	2015/10/7	43.26	18.4	0.00013735	2015/6/4	38.42	14.71	0.000130901	2015/5/8	35.09	12.86	0.000138284	2015/5/29	33.74	13.84	0.000203537
2015/4/14	44.65	13.67	2.77E-05	2015/5/15	29.95	12.38	0.000106761	2015/10/8	43.28	17.42	9.40E-05	2015/6/5	33.54	14.21	8.20E-05	2015/5/11	34.86	13.85	5.91E-05	2015/6/1	35.3	13.97	0.000177479
2015/4/15	46.14	12.84	2.01E-05	2015/5/18	30.63	12.73	0.000174412	2015/10/9	42.8	17.08	6.88E-05	2015/6/8	34.04	15.29	6.95E-05	2015/5/12	33.74	13.86	0.000181534	2015/6/2	35.74	14.24	0.000228842
2015/4/16	43.48	12.6	1.67E-05	2015/5/19	34.82	12.85	0.000115694	2015/10/13	45.37	17.67	4.32E-05	2015/6/9	33.01	14.47	5.31E-05	2015/5/13	34.33	13.76	0.000128438	2015/6/3	37.4	13.66	0.000170425
2015/4/17	42	13.89	5.79E-05	2015/5/20	33.7	12.88	4.63E-05	2015/10/14	42.7	18.03	0.000113686	2015/6/10	31.79	13.22	3.87E-05	2015/5/14	32.63	12.74	0.00013225	2015/6/4	38.42	14.71	0.000200092
[truncated: 1,119 more rows]
